# Supplementary material for: A DArT marker-based linkage map for wild potato Solanum bulbocastanum facilitates structural comparisons between Solanum A and B genomes
Source: BMC Genet. 2014 Nov 18;15:123. doi: 10.1186/s12863-014-0123-6 (PMC4240817; doi:10.1186/s12863-014-0123-6)
Supplement: Additional file 6: Table S1 — Information of the DArT markers mapped in the integrated linkage map. The marker ID, genetic location and potato and tomato genomic location were included. [file 12863_2014_123_MOESM6_ESM.xlsx]

## Sheet: Sheet2
Supplementary Table 1. Marker ID and locations of DArT markers in the S. bublocastanum integrated linkage map. Corresponding location of markers identifying a unique location in the potato and tomato genome were reported.
LG1			Genomic location
	Marker ID	cM	Potato	Tomato
1	535255	0	-	-
2	539245	3.808	-	-
3	471506	4.143	-	31.4922
4	536635	4.872	25.7085	49.3761
5	535917	9.017	25.7085	49.3761
6	534453	14.815	83.9696	80.0812
7	540279	15.817	-	-
8	535758	20.123	83.9696	80.0812
9	535681	25.765	85.7552	81.3029
10	473543	26.412	83.171	-
11	456769	27.809	86.6617	-
12	539883	29.527	88.0098	83.1685
13	473160	29.591	88.0098	83.1685
14	457210	29.728	-	-
15	533740	29.814	88.0098	83.1685
16	472201	30.857	88.1676	83.2733
16	458557	30.857	88.1676	83.2733
16	535160	30.857	88.1676	83.2733
16	472847	30.857	-	-
16	536689	30.857	88.1676	83.2733
16	458639	30.857	88.1676	83.2733
17	536174	32.265	90.3342	84.9617
18	552550	32.947	-	-
19	537342	33.102	89.2408	84.1523
20	535176	33.311	-	-
20	534408	33.311	-	-
21	535337	33.458	-	-
21	534677	33.458	-	-
21	534197	33.458	-	-
22	473651	33.638	-	-
23	559324	34.164	-	-
24	537558	34.306	90.3342	84.9617
25	535948	34.332	-	-
26	537437	34.374	-	-
27	539132	34.388	-	-
28	459247	34.412	92.1734	-
29	472961	34.559	90.4567	85.0603
30	472494	35.32	90.4567	85.0603
31	538234	35.922	89.321	84.203
32	473498	37.084	90.4567	85.0603
33	473193	37.96	-	86.9121
34	559198	39.165	-	-
35	538704	42.683	-	-
36	459497	43.745	-	-
37	459511	43.892	-	-
38	540301	43.936	-	-
39	536004	43.952	-	-
40	473775	45.017	-	-
41	457285	49.125	-	-
LG2
42	473581	0	46.9964	31.8823
43	538547	2.121	37.5308	15.4196
44	558953	2.157	-	-
45	535157	2.937	45.0727	30.5284
45	559364	2.937	-	-
46	458537	3.097	43.1832	29.057
47	457240	3.109	-	-
48	536777	3.138	-	-
48	533772	3.138	43.1832	29.057
48	457258	3.138	45.659	30.8971
48	458206	3.138	43.1832	29.057
48	473395	3.138	43.1832	29.057
48	473057	3.138	43.1832	29.057
48	537588	3.138	43.1832	29.057
48	537723	3.138	-	-
48	472164	3.138	-	-
48	535211	3.138	43.1832	29.057
48	537673	3.138	43.1832	29.057
49	472525	3.197	-	-
50	456532	3.256	43.1832	29.057
50	459358	3.256	-	-
51	538414	3.733	47.9797	32.4402
52	533830	3.968	47.9797	32.4402
53	558921	5.135	-	-
54	537808	5.172	44.2515	29.9324
55	440345	5.249	-	-
56	537837	5.251	44.2515	29.9324
56	538722	5.251	44.2515	29.9324
56	552681	5.251	-	-
56	533780	5.251	44.2515	29.9324
56	535487	5.251	44.2515	29.9324
56	538145	5.251	44.2515	29.9324
56	539204	5.251	44.2515	29.9324
56	552279	5.251	44.2515	29.9324
56	552346	5.251	44.2515	29.9324
56	440601	5.251	44.2515	29.9324
56	440084	5.251	44.2515	29.9324
57	459238	5.284	49.1145	33.2345
58	534230	5.65	47.9797	32.4402
59	535442	6.269	44.2515	-
60	471914	6.363	48.1753	-
60	471908	6.363	48.1753	-
60	472341	6.363	48.1753	-
60	472952	6.363	48.1753	-
60	457553	6.363	48.1753	-
61	472068	7.213	-	-
62	539421	8.45	50.4153	-
62	539540	8.45	50.4153	-
62	559060	8.45	50.4153	-
63	459041	8.689	50.3522	34.1707
64	538014	10.762	50.5397	-
65	456562	13.897	-	35.083
65	471517	13.897	-	35.083
66	456585	13.962	-	35.083
67	535703	15.163	53.2652	36.2162
67	558941	15.163	-	-
67	535163	15.163	53.2664	36.2163
68	536879	16.639	55.0513	37.2761
69	474081	17.171	54.2691	36.8437
70	538025	17.287	55.0513	37.2761
71	536770	17.661	55.0513	37.2761
72	537873	17.83	54.2567	36.8313
73	457749	25.353	-	-
74	459186	26.023	58.8142	-
75	459406	26.27	58.8142	-
75	539673	26.27	58.8142	-
76	535810	26.304	58.8142	-
77	537838	26.324	58.8142	-
77	472850	26.324	58.8142	-
77	558910	26.324	-	-
77	539650	26.324	58.8142	-
78	473104	26.338	58.8142	-
79	539364	26.59	58.8142	-
80	472553	27.897	58.9664	40.231
81	473080	28.787	60.4766	41.4553
82	472667	29.567	60.4766	41.4553
83	473410	29.897	60.4766	-
84	534213	33.175	61.9119	42.8116
85	534042	33.856	61.9119	42.8116
86	534587	36.024	63.9816	47.9081
86	534414	36.024	63.9816	47.9081
86	534925	36.024	63.9816	47.9081
86	536941	36.024	-	-
86	559128	36.024	-	-
86	535469	36.024	64.7908	-
87	536179	37.085	64.7908	-
87	473767	37.085	64.7908	-
88	458157	38.538	-	47.2036
89	536868	38.824	66.1624	-
90	537210	39.38	66.1624	-
91	540419	40.317	66.7039	45.705
91	539689	40.317	66.7039	45.705
92	456516	42.695	68.6559	43.8109
93	559113	44.196	-	-
93	559227	44.196	-	-
93	538417	44.196	68.6505	43.8166
94	533819	46.542	69.8189	-
95	533910	48.314	69.8189	-
LG3
96	471491	0	1.05202	0.59345
97	534972	0.19	1.05202	0.59345
98	536448	0.477	1.05202	0.59345
99	537934	1.994	4.7027	1.23795
100	536150	2.737	4.84241	-
101	536242	2.745	4.95505	8.36934
102	537103	4.436	-	-
103	472155	4.794	-	11.1177
104	474086	4.794	-	11.1177
105	538898	4.794	-	-
106	459288	4.794	9.40482	-
107	458900	5.076	-	11.1177
108	472929	5.111	-	11.1177
109	536254	5.39	-	-
110	440698	5.467	10.1867	21.2994
111	458129	5.488	9.40482	29.8454
112	458405	5.5	9.40482	29.8454
113	471314	5.6	-	24.6688
114	552104	6.522	-	-
115	539294	6.81	-	-
116	471136	6.81	-	-
117	534180	6.81	-	-
118	536598	6.81	-	-
119	535740	6.81	-	-
120	439986	6.81	-	-
121	458917	6.878	-	-
122	552672	8.769	-	-
123	458096	10.809	16.7347	46.0829
124	473866	11.543	16.7347	46.0829
125	473165	11.643	22.0592	45.9413
126	472044	11.697	18.7373	7.69648
127	537623	11.762	-	1.75811
128	458370	11.782	-	-
129	472655	12.204	-	6.9573
130	457906	12.284	-	-
131	474078	13.271	22.0592	45.9413
132	539514	13.961	22.1159	-
133	534113	14.204	22.7169	-
134	456896	14.265	22.1159	45.9023
135	538499	14.285	-	-
136	540395	14.285	22.7169	52.7089
137	536338	14.367	-	-
138	552562	14.502	-	-
139	472274	14.698	22.0184	45.9745
140	473314	14.698	22.0184	45.9745
141	533555	14.698	22.1159	45.9023
142	540383	14.698	22.1159	-
143	471311	14.698	22.1159	45.9023
144	471791	14.698	22.1159	-
145	473687	16.671	-	-
146	473641	16.671	35.683	53.9333
147	538443	18.898	45.3935	61.9587
148	538448	19.052	37.0327	-
149	457598	20.84	22.0592	45.9413
150	458505	22.555	-	56.8293
151	552224	24.869	-	57.2973
152	559278	25.216	-	-
153	552237	25.216	40.2352	-
154	539311	25.914	-	-
155	552385	25.935	-	57.2973
156	458783	25.955	-	-
157	458999	26.969	-	-
158	552041	27.5	41.0538	58.3929
159	537405	27.5	41.0538	58.3929
160	473190	27.5	40.7701	58.2054
161	459204	27.5	41.0538	58.3929
162	534469	27.5	41.0538	58.3929
163	538821	27.5	40.7701	58.2054
164	537500	27.5	41.0538	58.3929
165	471969	27.5	40.7701	58.2054
166	458903	27.5	40.7701	58.2054
167	440590	31.14	42.1634	59.2384
168	535134	36.467	43.8801	60.6655
LG4
169	474071	0	0.350116	-
170	537855	1.553	-	-
171	473285	1.627	-	-
172	559569	2.615	-	-
173	457891	4.502	-	-
174	535924	5.454	-	-
175	552438	8.615	0.829303	-
176	458572	12.18	3.67254	2.56638
177	537134	12.19	3.68105	2.56638
178	458231	12.19	3.68105	2.56638
179	458150	12.19	3.6814	2.56638
180	538765	12.238	-	-
181	456699	12.238	-	2.78955
182	538780	12.238	-	-
183	472271	12.319	3.67254	2.56638
184	535717	13.974	3.90903	-
185	536558	15.255	-	2.77003
186	472694	16.575	-	2.77003
187	471927	16.616	-	-
188	472128	17.616	-	2.77003
189	539273	17.666	3.95184	2.69552
190	473213	18.011	-	2.77003
191	472719	18.419	-	2.77003
192	473290	18.753	-	2.77003
193	471545	18.839	-	2.77003
194	534498	20.323	6.47484	4.55015
195	473375	20.323	6.47484	4.55015
196	533789	20.443	-	2.00213
197	535916	20.655	-	-
198	558954	20.846	-	-
199	535296	21.616	-	1.69357
200	538037	21.626	-	1.69357
201	535952	21.629	-	1.69357
202	552631	22.57	-	-
203	472967	23.947	8.69024	5.47343
204	471974	24.341	8.69024	5.47343
205	473336	24.341	8.69024	5.47343
206	458202	25.017	8.69024	5.47343
207	538675	28.49	12.2915	42.5074
208	534176	30.103	48.0022	-
209	558989	30.664	-	-
210	472747	31.114	51.6267	54.1487
211	540424	31.114	51.6267	54.1487
212	471284	31.114	-	-
213	471283	31.114	-	-
214	440225	31.114	-	-
215	473463	32.152	51.2462	54.5233
216	473094	32.92	-	-
217	534064	33.563	-	54.7719
218	559252	33.596	-	-
219	559642	34.025	-	-
220	471934	34.025	-	-
221	472383	34.025	-	-
222	471685	34.025	-	-
223	471823	34.025	-	-
224	440484	34.025	-	-
225	472231	34.025	-	-
226	559379	35.109	-	-
227	559378	36.072	-	-
228	472486	38.992	-	-
229	538301	38.992	-	-
230	536372	42.608	55.0647	57.0219
231	457279	42.608	55.0647	57.0219
232	539847	42.847	55.0647	57.0219
233	458273	45.154	-	-
234	472425	45.154	-	-
235	533867	45.164	-	56.7993
236	535304	47.861	55.659	57.7833
237	552026	48.014	55.659	57.7833
238	458642	48.174	55.659	57.7835
239	457015	48.174	55.659	57.7835
240	537105	48.174	55.659	57.7833
241	534463	48.174	-	-
242	539735	48.174	-	-
243	440562	48.691	56.0127	58.0631
244	559101	48.854	-	-
245	473436	48.854	56.2118	58.249
246	537860	48.854	56.0127	-
247	559077	48.854	-	-
248	538471	48.854	56.0127	58.0631
249	533727	48.854	56.0127	58.0631
250	552090	48.854	56.0127	-
251	472649	49.55	57.847	58.4213
252	472836	49.55	57.847	58.4213
253	472898	49.55	57.847	58.4213
254	472036	49.55	57.847	58.4213
255	539733	50.563	-	59.064
256	473067	50.563	-	59.064
257	537750	50.563	-	59.064
258	537012	50.563	-	59.064
259	458169	51.604	-	59.064
260	535227	52.86	-	59.064
261	456886	56.108	57.3549	-
262	457686	56.419	57.3549	-
263	539945	56.433	57.3549	58.8283
264	535268	56.744	57.3549	58.8283
265	457099	57.272	57.3549	-
266	536565	58.033	57.3549	-
267	534448	73.36	64.785	62.5127
268	536923	74.368	64.2955	62.1603
269	537752	75.381	-	-
270	458141	83.668	-	-
271	458464	83.668	-	-
LG5
272	535783	0	-	-
273	536271	1.107	0.537613	5.54948
274	535285	1.107	0.537613	-
275	458791	1.108	0.537613	5.54948
276	538527	1.109	0.537613	5.54948
277	537864	1.114	0.537613	5.54948
278	536261	1.114	0.537613	5.54948
279	537232	1.116	-	-
280	537452	1.756	0.537613	5.54948
281	559515	2.219	-	-
282	473983	3.678	0.537613	5.54948
283	535752	7.364	-	-
284	472980	7.627	-	-
285	457573	7.93	-	-
286	534712	7.95	-	-
287	537485	8.304	0.208527	5.90252
288	458711	8.709	-	-
289	458441	23.906	-	-
290	440075	24.332	-	-
291	536881	24.371	5.13221	1.94736
292	538083	24.702	7.25341	0.620461
293	539579	40.753	25.5193	54.1179
LG6
294	471607	0	2.74789	-
295	534731	0.166	3.90917	-
296	535874	0.292	3.90917	-
297	537460	0.292	-	-
298	535020	0.292	3.90917	-
299	537393	0.4	4.8117	1.86368
300	534184	0.4	3.73289	2.21041
301	552125	0.534	4.8117	1.86368
302	533665	0.534	5.18542	-
303	535706	0.78	4.8117	1.86368
304	535805	0.79	5.18542	-
305	552472	1.025	-	-
306	559297	1.637	-	-
307	472761	2.32	-	-
308	538497	2.32	27.8827	-
309	537607	2.32	12.0192	29.8509
310	534582	2.32	12.0192	29.8509
311	472530	3.499	-	-
312	457688	3.499	-	-
313	474120	3.499	-	-
314	471836	3.499	-	-
315	473206	3.499	-	-
316	457023	3.499	-	-
317	457321	3.499	-	-
318	471292	3.499	-	-
319	457895	3.499	-	-
320	538185	3.499	-	-
321	458607	3.499	-	-
322	457243	3.499	-	-
323	458039	3.499	-	-
324	538077	3.499	-	-
325	559545	3.499	-	-
326	534667	3.499	-	-
327	534738	4.292	-	-
328	536365	4.292	-	-
329	538950	6.077	-	-
330	459081	6.077	-	-
331	540155	6.077	-	-
332	535071	6.358	40.6799	34.6498
333	456655	6.925	40.7967	34.7503
334	473850	6.925	39.8496	35.2978
335	459279	6.936	-	-
336	536733	6.994	-	-
337	539331	7.14	-	-
338	538505	7.14	-	-
339	534396	7.14	40.8327	34.7748
340	459394	7.14	-	-
341	534263	7.143	-	-
342	535457	8.243	-	-
343	539488	9.216	-	-
344	534563	9.24	-	-
345	538987	9.273	-	-
346	535538	9.428	-	-
347	473806	10.853	-	-
348	558998	11.321	-	-
349	536523	11.595	-	-
350	471145	11.762	-	-
351	536765	11.845	-	-
352	533870	12.504	-	-
353	538641	14.671	43.7544	36.3044
354	552318	19.16	45.0048	38.5483
355	559217	24.593	-	-
356	533671	26.43	51.5386	40.9907
357	459522	26.733	51.614	-
358	536287	26.733	51.614	-
359	538271	26.733	51.614	-
360	535321	26.872	52.2106	-
361	457529	31.932	52.7539	42.0503
362	552435	40.062	56.321	44.4728
363	539974	40.062	56.321	44.4728
364	534774	40.062	56.321	-
365	535780	40.062	56.321	44.4728
366	473555	40.062	56.321	44.4728
367	539320	40.062	56.321	44.4728
368	552021	40.062	56.321	44.4728
369	458431	40.062	56.321	-
370	559258	41.553	-	-
371	471936	41.923	56.5195	44.6647
372	457662	41.923	56.5195	44.6647
373	471503	41.923	56.5195	44.6647
374	538324	41.978	58.2471	-
375	536049	41.978	58.2502	44.8532
376	559016	45.642	-	-
LG7
377	536263	0	-	-
378	534776	0	1.54557	-
379	457128	2.339	1.99692	0.164099
380	535416	3.951	-	-
381	552258	5.849	-	-
382	459018	6.379	0.881863	0.999724
383	537198	7.054	1.93552	0.203246
384	440335	7.057	10.2666	44.9333
385	538881	8.863	-	54.8586
386	473855	15.029	37.2172	-
387	533864	15.07	37.2172	-
388	474035	15.118	37.2172	-
389	458921	15.131	37.2172	-
390	534024	16.324	34.8766	51.4007
391	536653	17.044	34.8766	51.4007
392	456862	17.073	34.8766	51.4007
393	540187	17.139	45.5833	58.66
394	538133	18.004	45.5833	58.6602
395	539213	18.092	45.5833	58.66
396	471260	18.235	45.5833	58.6602
397	534580	18.264	45.5833	58.66
398	440554	18.322	-	-
399	456691	21.584	-	-
400	534038	21.604	44.8966	-
401	472140	21.604	-	-
402	537054	21.604	44.8966	-
403	540318	21.604	44.8966	-
404	534711	21.604	44.8966	-
405	534833	21.604	44.8966	-
406	552334	22.368	-	-
407	459104	22.4	-	-
408	539308	35.129	47.5964	61.087
409	459380	46.022	48.6535	62.9295
410	533669	50.768	-	-
411	538677	55.767	50.5499	63.6651
412	473887	58.436	50.5499	63.6651
LG8
413	538090	0	5.39023	2.45489
414	457572	1.784	-	-
415	457704	1.818	-	-
416	535249	3.177	2.95067	1.11607
417	535324	7.638	25.2202	51.7714
418	538006	7.841	25.2202	-
419	457604	7.846	25.2202	51.7714
420	459211	7.886	25.2202	-
421	473951	7.886	25.2202	51.7714
422	458691	7.886	25.2202	51.7714
423	471780	7.886	25.2202	51.7714
424	536578	7.886	25.2202	-
425	535116	7.886	25.2202	51.7714
426	459445	9.118	-	-
427	457617	9.118	-	-
428	534745	9.379	-	-
429	538154	15.555	35.3678	57.145
430	534893	17.735	34.8578	56.6745
431	473519	28.261	37.8312	58.7832
432	533939	28.261	37.8312	-
433	540189	33.25	39.4995	59.4925
434	539903	33.595	39.4995	59.4925
435	540149	33.676	39.4995	59.4925
436	537306	40.172	40.592	-
437	537586	42.51	-	-
438	535445	51.364	43.1852	-
LG9
439	473845	0	0.141231	6.13408
440	457710	0.629	9.02108	5.0928
441	440053	0.716	-	-
442	472594	0.716	8.69375	5.70677
443	539011	0.716	8.69375	5.70677
444	458857	0.716	8.69375	5.70677
445	472498	0.716	8.69375	5.70677
446	458969	0.716	8.69375	5.70677
447	538734	0.851	9.02108	5.0928
448	537281	1.608	8.81594	5.49609
449	536121	10.499	-	-
450	534303	10.499	-	-
451	534896	10.499	-	-
452	458866	13.649	-	-
453	471849	17.84	-	-
454	456587	17.96	-	0.764692
455	458467	17.967	-	0.764692
456	533934	19.314	12.7513	-
457	473976	19.314	12.7513	-
458	552415	19.314	12.7513	-
459	473875	21.751	42.4289	11.3931
460	535549	22.417	40.8796	-
461	534053	22.417	40.8796	58.9958
462	535865	22.417	40.8796	58.9958
463	559386	23.268	-	-
464	458410	23.422	-	-
465	537882	23.554	22.4407	57.9943
466	534770	23.554	22.4407	57.9943
467	472895	23.585	37.7671	56.0555
468	474018	23.585	37.7671	56.0555
469	534610	23.585	23.1453	57.3116
470	472333	23.585	22.4407	57.9943
471	458646	23.585	22.4407	57.9943
472	537045	23.585	22.4407	57.9943
473	458670	23.585	22.4407	57.9943
474	459045	25.266	22.3442	58.0827
475	473489	25.82	-	-
476	473376	25.959	-	-
477	540274	43.676	-	61.0434
478	537111	43.834	43.2511	61.0434
479	458530	54.366	49.2269	-
480	471210	54.366	49.2269	-
481	559445	60.315	-	-
482	533962	60.36	-	-
483	552168	60.36	-	-
484	551997	60.36	-	-
485	552179	60.36	49.687	-
486	558901	60.36	49.687	-
LG10
487	539305	0	1.23913	0.105348
488	535685	0	1.23913	0.105348
489	472889	2.32	3.20257	2.18693
490	457178	2.32	3.20257	2.18693
491	533808	2.32	3.20257	2.18693
492	559596	2.32	-	-
493	458544	2.32	-	-
494	552461	2.32	-	-
495	539536	4.404	4.30784	3.02111
496	538477	4.758	4.08333	-
497	539194	12.816	43.3295	58.0523
498	539193	12.816	43.0754	57.8435
499	473169	12.816	43.0754	57.8435
500	535957	12.816	-	-
501	457387	12.816	43.0754	57.8435
502	472785	12.816	43.0754	57.8435
503	537783	12.816	-	-
504	471824	12.836	51.5265	58.8413
505	471351	12.836	51.6512	58.8413
506	473006	12.836	51.5265	58.8413
507	552458	20.034	-	-
508	539226	56.764	-	60.8208
509	537581	61.48	-	-
LG11
510	536113	0	-	-
511	457745	2.678	0.493312	0.79005
512	458990	7.731	-	-
513	536799	7.746	1.44026	-
514	540064	7.791	-	-
515	458819	7.8	1.44026	-
516	537634	7.84	-	-
517	456878	7.858	1.44026	-
518	552449	10.59	-	-
519	533945	12.608	2.23226	5.06401
520	536252	13.211	2.23226	5.06401
521	473601	13.319 ;	2.38073	4.94075
522	539271	14.375	36.3017	47.583
523	534514	14.988	-	-
524	538306	14.988	-	-
525	538038	18.241	42.6896	50.0433
526	552304	19.601	-	-
527	536395	19.601	-	4.2119
528	534259	19.601	-	4.2119
529	471534	19.601	-	-
530	473082	19.601	-	4.2119
531	534470	19.601	-	4.2119
532	536302	23.065	43.0284	50.5367
533	535897	23.065	43.0284	50.5367
534	538956	23.065	43.0284	50.5367
535	559025	23.358	-	-
536	536415	23.358	43.0284	50.5367
537	536721	23.358	43.0284	50.5367
538	552331	23.358	43.0284	50.5367
539	534131	23.358	43.0284	50.5367
540	534490	30.791	45.3491	-
541	540145	30.791	45.3491	-
542	534573	30.791	-	-
543	533746	34.956	46.9709	52.8497
544	534705	36.258	46.9709	52.8497
545	474002	40.195	47.3835	53.2516
546	471216	40.195	47.3835	53.2516
547	471437	40.195	47.3835	-
548	471369	40.195	47.3835	-
LG12
549	533900	0	1.51428	-
550	534036	0.199	1.50579	3.78678
551	537576	0.255	1.50579	3.78678
552	539690	0.263	1.50579	3.78678
553	537769	0.279	1.50579	3.78678
554	539749	0.279	1.50579	3.78678
555	536439	0.279	1.50579	3.78678
556	536130	5.006	-	-
557	533801	5.006	-	-
558	552742	5.006	-	-
559	538176	6.195	-	-
560	473150	7.261	-	-
561	536993	11.076	-	-
562	536895	16.127	6.35778	0.57785
563	537668	17.429	-	-
564	559290	18.256	-	-
565	559422	18.331	-	-
566	535136	25.176	-	-
567	458076	26.198	10.0351	6.6906
568	473280	26.212	10.0351	6.6906
569	537512	26.573	-	-
570	458617	27.104	10.0351	6.6906
571	535927	28.369	40.6117	-
572	534761	28.757	-	-
573	559471	35.55	-	-
574	559131	35.563	-	-
575	538299	63.082	-	65.4668
576	472635	63.105	65.6666	-
577	473383	69.025	-	-
578	534367	69.025	-	-
579	456595	69.074	-	-

## Sheet: Sheet1
group	chr01
	cM
535917	25.7085	;<hkxhk>	M462
536635	25.7085	;<hkxhk>	M401
471715	81.7896	;<hkxhk>	M415
473543	83.171	;<hkxhk>	M553
534453	83.9696	;<nnxnp>	M625
535758	83.9696	;<nnxnp>	M614
535681	85.7552	;<lmxll>	M1224
456769	86.6617	;<lmxll>	M716
539883	88.0098	;<lmxll>	M703
533740	88.0098	;<lmxll>	M736
473160	88.0098	;<lmxll>	M728
472201	88.1676	;<lmxll>	M719
458557	88.1676	;<lmxll>	M730
535160	88.1676	;<lmxll>	M731
536689	88.1676	;<lmxll>	M722
458639	88.1676	;<lmxll>	M723
537897	88.5981	;<hkxhk>	M409
537342	89.2408	;<nnxnp>	M1122
538234	89.321	;<nnxnp>	M1158
536174	90.3342	;<nnxnp>	M831
537558	90.3342	;<nnxnp>	M1139
473498	90.4567	;<nnxnp>	M1181
472494	90.4567	;<nnxnp>	M1188
472961	90.4567	;<nnxnp>	M1179
552367	90.5913	;<hkxhk>	M374
535992	92.1734	;<hkxhk>	M394
459247	92.1734	;<lmxll>	M1085
471641	93.1852	;<hkxhk>	M498
473965	93.1852	;<hkxhk>	M467
538541	93.1852	;<hkxhk>	M499
538685	93.1852	;<hkxhk>	M490
472115	93.1852	;<hkxhk>	M434
473744	93.1852	;<hkxhk>	M460
440088	93.1852	;<hkxhk>	M468
540188	95.5585	;<hkxhk>	M488
group	LG1	v=40
535255	0	;	1	;<hkxhk>	M489
539245	3.808	;	2	;<hkxhk>	M448
471506	4.143	;	3	;<hkxhk>	M380
536635	4.872	;	4	;<hkxhk>	M401
535917	9.017	;	5	;<hkxhk>	M462
534453	14.815	;	6	;<nnxnp>	M625
540279	15.817	;	7	;<lmxll>	M630
535758	20.123	;	8	;<nnxnp>	M614
535681	25.765	;	9	;<lmxll>	M1224
473543	26.412	;	10	;<hkxhk>	M553
456769	27.809	;	11	;<lmxll>	M716
539883	29.527	;	12	;<lmxll>	M703
473160	29.591	;	13	;<lmxll>	M728
457210	29.728	;	14	;<lmxll>	M705
533740	29.814	;	15	;<lmxll>	M736
472201	30.857	;	16	;<lmxll>	M719
458557	30.857	;	16	;<lmxll>	M730
535160	30.857	;	16	;<lmxll>	M731
472847	30.857	;	16	;<lmxll>	M721
536689	30.857	;	16	;<lmxll>	M722
458639	30.857	;	16	;<lmxll>	M723
536174	32.265	;	17	;<nnxnp>	M831
552550	32.947	;	18	;<lmxll>	M1154
537342	33.102	;	19	;<nnxnp>	M1122
535176	33.311	;	20	;<lmxll>	M1171
534408	33.311	;	20	;<lmxll>	M1172
535337	33.458	;	21	;<lmxll>	M1115
534677	33.458	;	21	;<lmxll>	M1130
534197	33.458	;	21	;<lmxll>	M1132
473651	33.638	;	22	;<lmxll>	M727
559324	34.164	;	23	;<nnxnp>	M1120
537558	34.306	;	24	;<nnxnp>	M1139
535948	34.332	;	25	;<lmxll>	M817
537437	34.374	;	26	;<lmxll>	M822
539132	34.388	;	27	;<lmxll>	M846
459247	34.412	;	28	;<lmxll>	M1085
472961	34.559	;	29	;<nnxnp>	M1179
472494	35.32	;	30	;<nnxnp>	M1188
538234	35.922	;	31	;<nnxnp>	M1158
473498	37.084	;	32	;<nnxnp>	M1181
473193	37.96	;	33	;<lmxll>	M927
559198	39.165	;	34	;<lmxll>	M894
538704	42.683	;	35	;<lmxll>	M910
459497	43.745	;	36	;<lmxll>	M931
459511	43.892	;	37	;<lmxll>	M938
540301	43.936	;	38	;<lmxll>	M1025
536004	43.952	;	39	;<lmxll>	M878
473775	45.017	;	40	;<lmxll>	M965
457285	49.125	;	41	;<lmxll>	M1134
group	ch01 F5 C3
471506	31.4922	;<hkxhk>	M380
535917	49.3761	;<hkxhk>	M462
536635	49.3761	;<hkxhk>	M401
;539245	49.6599	;<hkxhk>	M448
540425	49.6599	;<nnxnp>	M550
471715	78.4327	;<hkxhk>	M415
;473543	79.4448	;<hkxhk>	M553
534453	80.0812	;<nnxnp>	M625
535758	80.0812	;<nnxnp>	M614
535681	81.3029	;<lmxll>	M1224
539883	83.1685	;<lmxll>	M703
533740	83.1685	;<lmxll>	M736
473160	83.1685	;<lmxll>	M728
472201	83.2733	;<lmxll>	M719
458557	83.2733	;<lmxll>	M730
535160	83.2733	;<lmxll>	M731
536689	83.2733	;<lmxll>	M722
458639	83.2733	;<lmxll>	M723
537897	83.5599	;<hkxhk>	M409
537342	84.1523	;<nnxnp>	M1122
538234	84.203	;<nnxnp>	M1158
536174	84.9617	;<nnxnp>	M831
537558	84.9617	;<nnxnp>	M1139
473498	85.0603	;<nnxnp>	M1181
472494	85.0603	;<nnxnp>	M1188
472961	85.0603	;<nnxnp>	M1179
552367	85.1974	;<hkxhk>	M374
473193	86.9121	;<lmxll>	M927
471641	87.2188	;<hkxhk>	M498
473965	87.2188	;<hkxhk>	M467
538541	87.2188	;<hkxhk>	M499
538685	87.2188	;<hkxhk>	M490
472115	87.2188	;<hkxhk>	M434
473744	87.2188	;<hkxhk>	M460
440088	87.2188	;<hkxhk>	M468
440159	87.2195	;<hkxhk>	M442
540188	88.9161	;<hkxhk>	M488
group	chr02	v=37 F5 C4
538547	37.5308	;<nnxnp>	M1102
533772	43.1832	;<lmxll>	M857
458206	43.1832	;<lmxll>	M860
473395	43.1832	;<lmxll>	M862
473057	43.1832	;<lmxll>	M863
537588	43.1832	;<lmxll>	M864
535211	43.1832	;<lmxll>	M869
537673	43.1832	;<lmxll>	M870
458537	43.1832	;<lmxll>	M880
533772	43.1832	;<lmxll>	M857
458206	43.1832	;<lmxll>	M860
473395	43.1832	;<lmxll>	M862
473057	43.1832	;<lmxll>	M863
537588	43.1832	;<lmxll>	M864
535211	43.1832	;<lmxll>	M869
537673	43.1832	;<lmxll>	M870
456532	43.1832	;<lmxll>	M850
533772	43.1832	;<lmxll>	M857
458206	43.1832	;<lmxll>	M860
473395	43.1832	;<lmxll>	M862
473057	43.1832	;<lmxll>	M863
537588	43.1832	;<lmxll>	M864
535211	43.1832	;<lmxll>	M869
537673	43.1832	;<lmxll>	M870
535442	44.2515	;<hkxhk>	M620
537837	44.2515	;<hkxhk>	M583
538722	44.2515	;<hkxhk>	M584
533780	44.2515	;<hkxhk>	M586
535487	44.2515	;<hkxhk>	M587
538145	44.2515	;<hkxhk>	M588
539204	44.2515	;<hkxhk>	M589
552279	44.2515	;<hkxhk>	M590
552346	44.2515	;<hkxhk>	M592
440601	44.2515	;<hkxhk>	M594
440084	44.2515	;<hkxhk>	M599
537808	44.2515	;<hkxhk>	M572
535157	45.0727	;<lmxll>	M987
457258	45.659	;<lmxll>	M859
457258	45.659	;<lmxll>	M859
457258	45.659	;<lmxll>	M859
473581	46.9964	;<nnxnp>	M872
538414	47.9797	;<nnxnp>	M896
533830	47.9797	;<nnxnp>	M1161
534230	47.9797	;<nnxnp>	M920
471914	48.1753	;<hkxhk>	M528
471908	48.1753	;<hkxhk>	M532
472341	48.1753	;<hkxhk>	M534
472952	48.1753	;<hkxhk>	M535
457553	48.1753	;<hkxhk>	M537
458753	48.1753	;<nnxnp>	M706
459238	49.1145	;<lmxll>	M861
459041	50.3522	;<lmxll>	M893
539421	50.4153	;<lmxll>	M976
539540	50.4153	;<lmxll>	M983
559060	50.4153	;<lmxll>	M986
538014	50.5397	;<lmxll>	M832
535703	53.2652	;<lmxll>	M780
535163	53.2664	;<lmxll>	M778
537873	54.2567	;<lmxll>	M765
474081	54.2691	;<nnxnp>	M966
536879	55.0513	;<nnxnp>	M970
538025	55.0513	;<nnxnp>	M942
536770	55.0513	;<nnxnp>	M953
535810	58.8142	;<lmxll>	M990
473104	58.8142	;<lmxll>	M939
539364	58.8142	;<lmxll>	M852
459186	58.8142	;<lmxll>	M1016
459406	58.8142	;<lmxll>	M988
539673	58.8142	;<lmxll>	M991
537838	58.8142	;<lmxll>	M912
472850	58.8142	;<lmxll>	M934
539650	58.8142	;<lmxll>	M957
472553	58.9664	;<lmxll>	M932
473080	60.4766	;<nnxnp>	M1206
472667	60.4766	;<nnxnp>	M1105
473410	60.4766	;<nnxnp>	M1106
534042	61.9119	;<nnxnp>	M874
534213	61.9119	;<nnxnp>	M998
;458157	63.1478	;<lmxll>	M1021
534587	63.9816	;<lmxll>	M971
534414	63.9816	;<lmxll>	M978
534925	63.9816	;<lmxll>	M1015
535469	64.7908	;<lmxll>	M1045
536179	64.7908	;<lmxll>	M1071
473767	64.7908	;<lmxll>	M1081
473785	65.0528	;<nnxnp>	M804
536868	66.1624	;<nnxnp>	M789
537210	66.1624	;<nnxnp>	M952
540419	66.7039	;<lmxll>	M1090
539689	66.7039	;<lmxll>	M1092
534181	68.0694	;<lmxll>	M732
540082	68.0694	;<lmxll>	M739
458442	68.0694	;<lmxll>	M733
538417	68.6505	;<hkxhk>	M538
456516	68.6559	;<lmxll>	M867
457506	68.9349	;<nnxnp>	M933
533819	69.8189	;<nnxnp>	M1069
533910	69.8189	;<nnxnp>	M1157
group	LG2
473581	0	;	42	;<nnxnp>	M872
538547	2.121	;	43	;<nnxnp>	M1102
558953	2.157	;	44	;<nnxnp>	M1066
535157	2.937	;	45	;<lmxll>	M987
559364	2.937	;	45	;<lmxll>	M1013
458537	3.097	;	46	;<lmxll>	M880
457240	3.109	;	47	;<lmxll>	M854
536777	3.138	;	48	;<lmxll>	M829
533772	3.138	;	48	;<lmxll>	M857
457258	3.138	;	48	;<lmxll>	M859
458206	3.138	;	48	;<lmxll>	M860
473395	3.138	;	48	;<lmxll>	M862
473057	3.138	;	48	;<lmxll>	M863
537588	3.138	;	48	;<lmxll>	M864
537723	3.138	;	48	;<lmxll>	M865
472164	3.138	;	48	;<lmxll>	M868
535211	3.138	;	48	;<lmxll>	M869
537673	3.138	;	48	;<lmxll>	M870
472525	3.197	;	49	;<lmxll>	M844
456532	3.256	;	50	;<lmxll>	M850
459358	3.256	;	50	;<lmxll>	M851
538414	3.733	;	51	;<nnxnp>	M896
533830	3.968	;	52	;<nnxnp>	M1161
558921	5.135	;	53	;<hkxhk>	M568
537808	5.172	;	54	;<hkxhk>	M572
440345	5.249	;	55	;<hkxhk>	M606
537837	5.251	;	56	;<hkxhk>	M583
538722	5.251	;	56	;<hkxhk>	M584
552681	5.251	;	56	;<hkxhk>	M585
533780	5.251	;	56	;<hkxhk>	M586
535487	5.251	;	56	;<hkxhk>	M587
538145	5.251	;	56	;<hkxhk>	M588
539204	5.251	;	56	;<hkxhk>	M589
552279	5.251	;	56	;<hkxhk>	M590
552346	5.251	;	56	;<hkxhk>	M592
440601	5.251	;	56	;<hkxhk>	M594
440084	5.251	;	56	;<hkxhk>	M599
459238	5.284	;	57	;<lmxll>	M861
534230	5.65	;	58	;<nnxnp>	M920
535442	6.269	;	59	;<hkxhk>	M620
471914	6.363	;	60	;<hkxhk>	M528
471908	6.363	;	60	;<hkxhk>	M532
472341	6.363	;	60	;<hkxhk>	M534
472952	6.363	;	60	;<hkxhk>	M535
457553	6.363	;	60	;<hkxhk>	M537
472068	7.213	;	61	;<hkxhk>	M513
539421	8.45	;	62	;<lmxll>	M976
539540	8.45	;	62	;<lmxll>	M983
559060	8.45	;	62	;<lmxll>	M986
459041	8.689	;	63	;<lmxll>	M893
538014	10.762	;	64	;<lmxll>	M832
456562	13.897	;	65	;<lmxll>	M683
471517	13.897	;	65	;<lmxll>	M693
456585	13.962	;	66	;<lmxll>	M681
535703	15.163	;	67	;<lmxll>	M780
558941	15.163	;	67	;<lmxll>	M795
535163	15.163	;	67	;<lmxll>	M778
536879	16.639	;	68	;<nnxnp>	M970
474081	17.171	;	69	;<nnxnp>	M966
538025	17.287	;	70	;<nnxnp>	M942
536770	17.661	;	71	;<nnxnp>	M953
537873	17.83	;	72	;<lmxll>	M765
457749	25.353	;	73	;<lmxll>	M962
459186	26.023	;	74	;<lmxll>	M1016
459406	26.27	;	75	;<lmxll>	M988
539673	26.27	;	75	;<lmxll>	M991
535810	26.304	;	76	;<lmxll>	M990
537838	26.324	;	77	;<lmxll>	M912
472850	26.324	;	77	;<lmxll>	M934
558910	26.324	;	77	;<lmxll>	M935
539650	26.324	;	77	;<lmxll>	M957
473104	26.338	;	78	;<lmxll>	M939
539364	26.59	;	79	;<lmxll>	M852
472553	27.897	;	80	;<lmxll>	M932
473080	28.787	;	81	;<nnxnp>	M1206
472667	29.567	;	82	;<nnxnp>	M1105
473410	29.897	;	83	;<nnxnp>	M1106
534213	33.175	;	84	;<nnxnp>	M998
534042	33.856	;	85	;<nnxnp>	M874
534587	36.024	;	86	;<lmxll>	M971
534414	36.024	;	86	;<lmxll>	M978
534925	36.024	;	86	;<lmxll>	M1015
536941	36.024	;	86	;<lmxll>	M1036
559128	36.024	;	86	;<lmxll>	M1037
535469	36.024	;	86	;<lmxll>	M1045
536179	37.085	;	87	;<lmxll>	M1071
473767	37.085	;	87	;<lmxll>	M1081
458157	38.538	;	88	;<lmxll>	M1021
536868	38.824	;	89	;<nnxnp>	M789
537210	39.38	;	90	;<nnxnp>	M952
540419	40.317	;	91	;<lmxll>	M1090
539689	40.317	;	91	;<lmxll>	M1092
456516	42.695	;	92	;<lmxll>	M867
559113	44.196	;	93	;<hkxhk>	M533
559227	44.196	;	93	;<hkxhk>	M536
538417	44.196	;	93	;<hkxhk>	M538
533819	46.542	;	94	;<nnxnp>	M1069
533910	48.314	;	95	;<nnxnp>	M1157
segments
36.024 42.695 c2
0 2.12 c9
group	ch02	v=15 F5 C3
538547	15.4196	;<nnxnp>	M1102
533772	29.057	;<lmxll>	M857
458206	29.057	;<lmxll>	M860
473395	29.057	;<lmxll>	M862
473057	29.057	;<lmxll>	M863
537588	29.057	;<lmxll>	M864
535211	29.057	;<lmxll>	M869
537673	29.057	;<lmxll>	M870
458537	29.057	;<lmxll>	M880
533772	29.057	;<lmxll>	M857
458206	29.057	;<lmxll>	M860
473395	29.057	;<lmxll>	M862
473057	29.057	;<lmxll>	M863
537588	29.057	;<lmxll>	M864
535211	29.057	;<lmxll>	M869
537673	29.057	;<lmxll>	M870
456532	29.057	;<lmxll>	M850
533772	29.057	;<lmxll>	M857
458206	29.057	;<lmxll>	M860
473395	29.057	;<lmxll>	M862
473057	29.057	;<lmxll>	M863
537588	29.057	;<lmxll>	M864
535211	29.057	;<lmxll>	M869
537673	29.057	;<lmxll>	M870
537837	29.9324	;<hkxhk>	M583
538722	29.9324	;<hkxhk>	M584
533780	29.9324	;<hkxhk>	M586
535487	29.9324	;<hkxhk>	M587
538145	29.9324	;<hkxhk>	M588
539204	29.9324	;<hkxhk>	M589
552279	29.9324	;<hkxhk>	M590
552346	29.9324	;<hkxhk>	M592
440601	29.9324	;<hkxhk>	M594
440084	29.9324	;<hkxhk>	M599
537808	29.9324	;<hkxhk>	M572
535157	30.5284	;<lmxll>	M987
457258	30.8971	;<lmxll>	M859
457258	30.8971	;<lmxll>	M859
457258	30.8971	;<lmxll>	M859
473581	31.8823	;<nnxnp>	M872
538414	32.4402	;<nnxnp>	M896
533830	32.4402	;<nnxnp>	M1161
534230	32.4402	;<nnxnp>	M920
459238	33.2345	;<lmxll>	M861
459041	34.1707	;<lmxll>	M893
456585	35.083	;<lmxll>	M681
456562	35.083	;<lmxll>	M683
471517	35.083	;<lmxll>	M693
535703	36.2162	;<lmxll>	M780
535163	36.2163	;<lmxll>	M778
537873	36.8313	;<lmxll>	M765
474081	36.8437	;<nnxnp>	M966
536879	37.2761	;<nnxnp>	M970
538025	37.2761	;<nnxnp>	M942
536770	37.2761	;<nnxnp>	M953
472553	40.231	;<lmxll>	M932
473080	41.4553	;<nnxnp>	M1206
472667	41.4553	;<nnxnp>	M1105
534042	42.8116	;<nnxnp>	M874
534213	42.8116	;<nnxnp>	M998
456516	43.8109	;<lmxll>	M867
538417	43.8166	;<hkxhk>	M538
534181	44.3509	;<lmxll>	M732
540082	44.3509	;<lmxll>	M739
458442	44.3509	;<lmxll>	M733
540419	45.705	;<lmxll>	M1090
539689	45.705	;<lmxll>	M1092
458157	47.2036	;<lmxll>	M1021
534587	47.9081	;<lmxll>	M971
534414	47.9081	;<lmxll>	M978
534925	47.9081	;<lmxll>	M1015
471945	48.2917	;<nnxnp>	M1075
473785	48.7821	;<nnxnp>	M804
group	chr03 F5 C4
534972	1.05202	;<nnxnp>	M951
471491	1.05202	;<nnxnp>	M895
536448	1.05202	;<nnxnp>	M915
537934	4.7027	;<lmxll>	M882
536150	4.84241	;<lmxll>	M835
536242	4.95505	;<lmxll>	M1086
459288	9.40482	;<lmxll>	M1095
458405	9.40482	;<lmxll>	M1058
458129	9.40482	;<lmxll>	M1023
440698	10.1867	;<lmxll>	M1024
;536338	16.7206	;<nnxnp>	M809
473866	16.7347	;<nnxnp>	M769
458096	16.7347	;<nnxnp>	M1030
472044	18.7373	;<lmxll>	M772
472274	22.0184	;<lmxll>	M775
473314	22.0184	;<lmxll>	M777
457598	22.0592	;<lmxll>	M715
473165	22.0592	;<lmxll>	M799
474078	22.0592	;<lmxll>	M898
456896	22.1159	;<lmxll>	M800
539514	22.1159	;<lmxll>	M802
533555	22.1159	;<lmxll>	M790
540383	22.1159	;<lmxll>	M791
471311	22.1159	;<lmxll>	M792
471791	22.1159	;<lmxll>	M793
540395	22.7169	;<lmxll>	M1137
534113	22.7169	;<lmxll>	M1059
473641	35.683	;<lmxll>	M774
538448	37.0327	;<nnxnp>	M1189
552237	40.2352	;<lmxll>	M908
473190	40.7701	;<lmxll>	M975
538821	40.7701	;<lmxll>	M981
471969	40.7701	;<lmxll>	M984
458903	40.7701	;<lmxll>	M1019
552041	41.0538	;<lmxll>	M973
537405	41.0538	;<lmxll>	M974
459204	41.0538	;<lmxll>	M977
534469	41.0538	;<lmxll>	M979
537500	41.0538	;<lmxll>	M982
440590	42.1634	;<nnxnp>	M848
;539311	43.4642	;<hkxhk>	M481
;458999	43.4642	;<hkxhk>	M494
;458783	43.4642	;<hkxhk>	M471
535134	43.8801	;<nnxnp>	M726
538443	45.3935	;<nnxnp>	M972
group	LG3
471491	0	;	96	;<nnxnp>	M895
534972	0.19	;	97	;<nnxnp>	M951
536448	0.477	;	98	;<nnxnp>	M915
537934	1.994	;	99	;<lmxll>	M882
536150	2.737	;	100	;<lmxll>	M835
536242	2.745	;	101	;<lmxll>	M1086
537103	4.436	;	102	;<hkxhk>	M579
472155	4.794	;	103	;<lmxll>	M1041
474086	4.794	;	103	;<lmxll>	M1082
538898	4.794	;	103	;<lmxll>	M1084
459288	4.794	;	103	;<lmxll>	M1095
458900	5.076	;	104	;<lmxll>	M1144
472929	5.111	;	105	;<lmxll>	M1142
536254	5.39	;	106	;<nnxnp>	M742
440698	5.467	;	107	;<lmxll>	M1024
458129	5.488	;	108	;<lmxll>	M1023
458405	5.5	;	109	;<lmxll>	M1058
471314	5.6	;	110	;<lmxll>	M1140
552104	6.522	;	111	;<lmxll>	M770
539294	6.81	;	112	;<lmxll>	M745
471136	6.81	;	112	;<lmxll>	M752
534180	6.81	;	112	;<lmxll>	M754
536598	6.81	;	112	;<lmxll>	M755
535740	6.81	;	112	;<lmxll>	M760
439986	6.81	;	112	;<lmxll>	M762
458917	6.878	;	113	;<lmxll>	M825
552672	8.769	;	114	;<lmxll>	M724
458096	10.809	;	115	;<nnxnp>	M1030
473866	11.543	;	116	;<nnxnp>	M769
473165	11.643	;	117	;<lmxll>	M799
472044	11.697	;	118	;<lmxll>	M772
537623	11.762	;	119	;<lmxll>	M1065
458370	11.782	;	120	;<lmxll>	M1121
472655	12.204	;	121	;<lmxll>	M811
457906	12.284	;	122	;<lmxll>	M1088
474078	13.271	;	123	;<lmxll>	M898
539514	13.961	;	124	;<lmxll>	M802
534113	14.204	;	125	;<lmxll>	M1059
456896	14.265	;	126	;<lmxll>	M800
538499	14.285	;	127	;<lmxll>	M1116
540395	14.285	;	127	;<lmxll>	M1137
536338	14.367	;	128	;<nnxnp>	M809
552562	14.502	;	129	;<nnxnp>	M810
472274	14.698	;	130	;<lmxll>	M775
473314	14.698	;	130	;<lmxll>	M777
533555	14.698	;	130	;<lmxll>	M790
540383	14.698	;	130	;<lmxll>	M791
471311	14.698	;	130	;<lmxll>	M792
471791	14.698	;	130	;<lmxll>	M793
473687	16.671	;	131	;<lmxll>	M757
473641	16.671	;	131	;<lmxll>	M774
;538443	18.898	;	132	;<nnxnp>	M972
538448	19.052	;	133	;<nnxnp>	M1189
;457598	20.84	;	134	;<lmxll>	M715
458505	22.555	;	135	;<lmxll>	M985
552224	24.869	;	136	;<nnxnp>	M1187
559278	25.216	;	137	;<lmxll>	M907
552237	25.216	;	137	;<lmxll>	M908
539311	25.914	;	138	;<hkxhk>	M481
552385	25.935	;	139	;<nnxnp>	M948
458783	25.955	;	140	;<hkxhk>	M471
458999	26.969	;	141	;<hkxhk>	M494
552041	27.5	;	142	;<lmxll>	M973
537405	27.5	;	142	;<lmxll>	M974
473190	27.5	;	142	;<lmxll>	M975
459204	27.5	;	142	;<lmxll>	M977
534469	27.5	;	142	;<lmxll>	M979
538821	27.5	;	142	;<lmxll>	M981
537500	27.5	;	142	;<lmxll>	M982
471969	27.5	;	142	;<lmxll>	M984
458903	27.5	;	142	;<lmxll>	M1019
440590	31.14	;	143	;<nnxnp>	M848
535134	36.467	;	144	;<nnxnp>	M726
segments
11.5 12.7 c2
GROUP	ch03 F5 C3
534972	0.59345	;<nnxnp>	M951
471491	0.59345	;<nnxnp>	M895
536448	0.59345	;<nnxnp>	M915
537934	1.23795	;<lmxll>	M882
537623	1.75811	;<lmxll>	M1065
472655	6.9573	;<lmxll>	M811
472044	7.69648	;<lmxll>	M772
536242	8.36934	;<lmxll>	M1086
472155	11.1177	;<lmxll>	M1041
474086	11.1177	;<lmxll>	M1082
472929	11.1177	;<lmxll>	M1142
458900	11.1177	;<lmxll>	M1144
440698	21.2994	;<lmxll>	M1024
471314	24.6688	;<lmxll>	M1140
458405	29.8454	;<lmxll>	M1058
458129	29.8454	;<lmxll>	M1023
456896	45.9023	;<lmxll>	M800
533555	45.9023	;<lmxll>	M790
471311	45.9023	;<lmxll>	M792
457598	45.9413	;<lmxll>	M715
473165	45.9413	;<lmxll>	M799
474078	45.9413	;<lmxll>	M898
472274	45.9745	;<lmxll>	M775
473314	45.9745	;<lmxll>	M777
473866	46.0829	;<nnxnp>	M769
458096	46.0829	;<nnxnp>	M1030
540395	52.7089	;<lmxll>	M1137
473641	53.9333	;<lmxll>	M774
458505	56.8293	;<lmxll>	M985
552224	57.2973	;<nnxnp>	M1187
552385	57.2973	;<nnxnp>	M948
473190	58.2054	;<lmxll>	M975
538821	58.2054	;<lmxll>	M981
471969	58.2054	;<lmxll>	M984
458903	58.2054	;<lmxll>	M1019
552041	58.3929	;<lmxll>	M973
537405	58.3929	;<lmxll>	M974
459204	58.3929	;<lmxll>	M977
534469	58.3929	;<lmxll>	M979
537500	58.3929	;<lmxll>	M982
440590	59.2384	;<nnxnp>	M848
535134	60.6655	;<nnxnp>	M726
538443	61.9587	;<nnxnp>	M972
group	chr04 F5 C4
474071	0.350116	;<lmxll>	M1107
552438	0.829303	;<lmxll>	M937
;535296	2.54777	;<nnxnp>	M997
;538037	2.54777	;<nnxnp>	M1068
;535952	2.54777	;<nnxnp>	M917
472271	3.67254	;<lmxll>	M964
458572	3.67254	;<lmxll>	M954
458231	3.68105	;<lmxll>	M940
537134	3.68105	;<lmxll>	M928
458231	3.68105	;<lmxll>	M940
458150	3.6814	;<lmxll>	M945
458150	3.6814	;<lmxll>	M945
535717	3.90903	;<lmxll>	M1000
539273	3.95184	;<nnxnp>	M968
534498	6.47484	;<lmxll>	M929
473375	6.47484	;<lmxll>	M930
458202	8.69024	;<lmxll>	M750
471974	8.69024	;<lmxll>	M670
473336	8.69024	;<lmxll>	M674
472967	8.69024	;<lmxll>	M697
538675	12.2915	;<lmxll>	M994
534176	48.0022	;<lmxll>	M644
473463	51.2462	;<lmxll>	M801
472747	51.6267	;<lmxll>	M759
540424	51.6267	;<lmxll>	M761
;458273	53.188	;<nnxnp>	M955
;472425	53.188	;<nnxnp>	M989
;533867	53.1947	;<nnxnp>	M632
536372	55.0647	;<lmxll>	M906
457279	55.0647	;<lmxll>	M926
539847	55.0647	;<lmxll>	M944
552026	55.659	;<lmxll>	M830
535304	55.659	;<lmxll>	M843
458642	55.659	;<lmxll>	M805
457015	55.659	;<lmxll>	M806
537105	55.659	;<lmxll>	M818
440562	56.0127	;<lmxll>	M1101
537860	56.0127	;<lmxll>	M1009
538471	56.0127	;<lmxll>	M1014
533727	56.0127	;<lmxll>	M1017
552090	56.0127	;<lmxll>	M1047
473436	56.2118	;<lmxll>	M1007
457686	57.3549	;<lmxll>	M897
539945	57.3549	;<lmxll>	M1062
457099	57.3549	;<lmxll>	M1028
536565	57.3549	;<lmxll>	M1089
456886	57.3549	;<lmxll>	M1103
535268	57.3549	;<lmxll>	M916
472649	57.847	;<lmxll>	M855
472836	57.847	;<lmxll>	M892
472898	57.847	;<lmxll>	M879
472036	57.847	;<lmxll>	M909
536923	64.2955	;<lmxll>	M1202
534448	64.785	;<hkxhk>	M503
group	LG4
474071	0	;	145	;<lmxll>	M1107
537855	1.553	;	146	;<lmxll>	M904
473285	1.627	;	147	;<lmxll>	M877
559569	2.615	;	148	;<lmxll>	M899
457891	4.502	;	149	;<nnxnp>	M888
535924	5.454	;	150	;<nnxnp>	M1100
552438	8.615	;	151	;<lmxll>	M937
458572	12.18	;	152	;<lmxll>	M954
537134	12.19	;	153	;<lmxll>	M928
458231	12.19	;	153	;<lmxll>	M940
458150	12.19	;	153	;<lmxll>	M945
538765	12.238	;	154	;<lmxll>	M921
456699	12.238	;	154	;<lmxll>	M923
538780	12.238	;	154	;<lmxll>	M924
472271	12.319	;	155	;<lmxll>	M964
535717	13.974	;	156	;<lmxll>	M1000
536558	15.255	;	157	;<nnxnp>	M900
472694	16.575	;	158	;<nnxnp>	M837
471927	16.616	;	159	;<hkxhk>	M530
472128	17.616	;	160	;<nnxnp>	M890
539273	17.666	;	161	;<nnxnp>	M968
473213	18.011	;	162	;<nnxnp>	M993
472719	18.419	;	163	;<nnxnp>	M889
473290	18.753	;	164	;<nnxnp>	M949
471545	18.839	;	165	;<nnxnp>	M996
534498	20.323	;	166	;<lmxll>	M929
473375	20.323	;	166	;<lmxll>	M930
533789	20.443	;	167	;<nnxnp>	M886
535916	20.655	;	168	;<nnxnp>	M1034
558954	20.846	;	169	;<nnxnp>	M816
535296	21.616	;	170	;<nnxnp>	M997
538037	21.626	;	171	;<nnxnp>	M1068
535952	21.629	;	172	;<nnxnp>	M917
552631	22.57	;	173	;<nnxnp>	M666
472967	23.947	;	174	;<lmxll>	M697
471974	24.341	;	175	;<lmxll>	M670
473336	24.341	;	175	;<lmxll>	M674
458202	25.017	;	176	;<lmxll>	M750
538675	28.49	;	177	;<lmxll>	M994
534176	30.103	;	178	;<lmxll>	M644
558989	30.664	;	179	;<hkxhk>	M544
472747	31.114	;	180	;<lmxll>	M759
540424	31.114	;	180	;<lmxll>	M761
471284	31.114	;	180	;<lmxll>	M763
471283	31.114	;	180	;<lmxll>	M764
440225	31.114	;	180	;<lmxll>	M794
473463	32.152	;	181	;<lmxll>	M801
473094	32.92	;	182	;<lmxll>	M875
534064	33.563	;	183	;<nnxnp>	M941
559252	33.596	;	184	;<lmxll>	M992
559642	34.025	;	185	;<lmxll>	M1020
471934	34.025	;	185	;<lmxll>	M1050
472383	34.025	;	185	;<lmxll>	M1053
471685	34.025	;	185	;<lmxll>	M1054
471823	34.025	;	185	;<lmxll>	M1055
440484	34.025	;	185	;<lmxll>	M1056
472231	34.025	;	185	;<lmxll>	M1057
559379	35.109	;	186	;<lmxll>	M840
559378	36.072	;	187	;<lmxll>	M824
472486	38.992	;	188	;<lmxll>	M1176
538301	38.992	;	188	;<lmxll>	M1180
536372	42.608	;	189	;<lmxll>	M906
457279	42.608	;	189	;<lmxll>	M926
539847	42.847	;	190	;<lmxll>	M944
458273	45.154	;	191	;<nnxnp>	M955
472425	45.154	;	191	;<nnxnp>	M989
533867	45.164	;	192	;<nnxnp>	M632
535304	47.861	;	193	;<lmxll>	M843
552026	48.014	;	194	;<lmxll>	M830
458642	48.174	;	195	;<lmxll>	M805
457015	48.174	;	195	;<lmxll>	M806
537105	48.174	;	195	;<lmxll>	M818
534463	48.174	;	195	;<lmxll>	M819
539735	48.174	;	195	;<lmxll>	M820
440562	48.691	;	196	;<lmxll>	M1101
559101	48.854	;	197	;<lmxll>	M1004
473436	48.854	;	197	;<lmxll>	M1007
537860	48.854	;	197	;<lmxll>	M1009
559077	48.854	;	197	;<lmxll>	M1012
538471	48.854	;	197	;<lmxll>	M1014
533727	48.854	;	197	;<lmxll>	M1017
552090	48.854	;	197	;<lmxll>	M1047
472649	49.55	;	198	;<lmxll>	M855
472836	49.55	;	198	;<lmxll>	M892
472898	49.55	;	198	;<lmxll>	M879
472036	49.55	;	198	;<lmxll>	M909
539733	50.563	;	199	;<hkxhk>	M397
473067	50.563	;	199	;<hkxhk>	M398
537750	50.563	;	199	;<hkxhk>	M399
537012	50.563	;	199	;<hkxhk>	M405
458169	51.604	;	200	;<hkxhk>	M387
535227	52.86	;	201	;<hkxhk>	M421
456886	56.108	;	202	;<lmxll>	M1103
457686	56.419	;	203	;<lmxll>	M897
539945	56.433	;	204	;<lmxll>	M1062
535268	56.744	;	205	;<lmxll>	M916
457099	57.272	;	206	;<lmxll>	M1028
536565	58.033	;	207	;<lmxll>	M1089
534448	73.36	;	208	;<hkxhk>	M503
536923	74.368	;	209	;<lmxll>	M1202
537752	75.381	;	210	;<lmxll>	M1260
458141	83.668	;	211	;<lmxll>	M661
458464	83.668	;	211	;<lmxll>	M667
GROUP	ch04 F5 C3
535296	1.69357	;<nnxnp>	M997
538037	1.69357	;<nnxnp>	M1068
535952	1.69357	;<nnxnp>	M917
533789	2.00213	;<nnxnp>	M886
458231	2.56638	;<lmxll>	M940
458150	2.56638	;<lmxll>	M945
472271	2.56638	;<lmxll>	M964
537134	2.56638	;<lmxll>	M928
458231	2.56638	;<lmxll>	M940
458150	2.56638	;<lmxll>	M945
458572	2.56638	;<lmxll>	M954
539273	2.69552	;<nnxnp>	M968
536558	2.77003	;<nnxnp>	M900
473290	2.77003	;<nnxnp>	M949
471545	2.77003	;<nnxnp>	M996
473213	2.77003	;<nnxnp>	M993
472128	2.77003	;<nnxnp>	M890
472694	2.77003	;<nnxnp>	M837
472719	2.77003	;<nnxnp>	M889
456699	2.78955	;<lmxll>	M923
534498	4.55015	;<lmxll>	M929
473375	4.55015	;<lmxll>	M930
458202	5.47343	;<lmxll>	M750
471974	5.47343	;<lmxll>	M670
473336	5.47343	;<lmxll>	M674
472967	5.47343	;<lmxll>	M697
538675	42.5074	;<lmxll>	M994
472747	54.1487	;<lmxll>	M759
540424	54.1487	;<lmxll>	M761
473463	54.5233	;<lmxll>	M801
534064	54.7719	;<nnxnp>	M941
533867	56.7993	;<nnxnp>	M632
536372	57.0219	;<lmxll>	M906
457279	57.0219	;<lmxll>	M926
539847	57.0219	;<lmxll>	M944
552026	57.7833	;<lmxll>	M830
535304	57.7833	;<lmxll>	M843
537105	57.7833	;<lmxll>	M818
458642	57.7835	;<lmxll>	M805
457015	57.7835	;<lmxll>	M806
440562	58.0631	;<lmxll>	M1101
538471	58.0631	;<lmxll>	M1014
533727	58.0631	;<lmxll>	M1017
473436	58.249	;<lmxll>	M1007
472649	58.4213	;<lmxll>	M855
472836	58.4213	;<lmxll>	M892
472898	58.4213	;<lmxll>	M879
472036	58.4213	;<lmxll>	M909
539945	58.8283	;<lmxll>	M1062
535268	58.8283	;<lmxll>	M916
539733	59.064	;<hkxhk>	M397
473067	59.064	;<hkxhk>	M398
537750	59.064	;<hkxhk>	M399
537012	59.064	;<hkxhk>	M405
535227	59.064	;<hkxhk>	M421
458169	59.064	;<hkxhk>	M387
536923	62.1603	;<lmxll>	M1202
534448	62.5127	;<hkxhk>	M503
group	chr05 F5 C4
536874	0.208527	;<nnxnp>	M673
537485	0.208527	;<nnxnp>	M718
537452	0.537613	;<hkxhk>	M581
473983	0.537613	;<hkxhk>	M604
537864	0.537613	;<hkxhk>	M569
536261	0.537613	;<hkxhk>	M571
535285	0.537613	;<hkxhk>	M575
458791	0.537613	;<hkxhk>	M582
536271	0.537613	;<hkxhk>	M570
535285	0.537613	;<hkxhk>	M575
538527	0.537613	;<hkxhk>	M574
473439	1.18042	;<lmxll>	M624
539953	3.53267	;<hkxhk>	M552
536881	5.13221	;<nnxnp>	M713
536549	6.79527	;<nnxnp>	M1190
538083	7.25341	;<hkxhk>	M458
539579	25.5193	;<hkxhk>	M396
540138	55.6216	;<hkxhk>	M675
458786	55.6216	;<hkxhk>	M679
471869	59.3396	;<hkxhk>	M440
539313	60.8554	;<hkxhk>	M519
group	LG5
535783	0	;	212	;<hkxhk>	M607
536271	1.107	;	213	;<hkxhk>	M570
535285	1.107	;	213	;<hkxhk>	M575
458791	1.108	;	214	;<hkxhk>	M582
538527	1.109	;	215	;<hkxhk>	M574
537864	1.114	;	216	;<hkxhk>	M569
536261	1.114	;	216	;<hkxhk>	M571
537232	1.116	;	217	;<hkxhk>	M573
537452	1.756	;	218	;<hkxhk>	M581
559515	2.219	;	219	;<hkxhk>	M603
473983	3.678	;	220	;<hkxhk>	M604
535752	7.364	;	221	;<hkxhk>	M406
472980	7.627	;	222	;<hkxhk>	M393
457573	7.93	;	223	;<hkxhk>	M391
534712	7.95	;	224	;<hkxhk>	M400
537485	8.304	;	225	;<nnxnp>	M718
458711	8.709	;	226	;<hkxhk>	M414
458441	23.906	;	227	;<hkxhk>	M479
440075	24.332	;	228	;<hkxhk>	M459
536881	24.371	;	229	;<nnxnp>	M713
538083	24.702	;	230	;<hkxhk>	M458
539579	40.753	;	231	;<hkxhk>	M396
segments
1.107 24.332 c2
group	ch05 F5 C3
538083	0.620461	;<hkxhk>	M458
536881	1.94736	;<nnxnp>	M713
473439	4.77688	;<lmxll>	M624
537452	5.54948	;<hkxhk>	M581
473983	5.54948	;<hkxhk>	M604
537864	5.54948	;<hkxhk>	M569
536261	5.54948	;<hkxhk>	M571
458791	5.54948	;<hkxhk>	M582
536271	5.54948	;<hkxhk>	M570
538527	5.54948	;<hkxhk>	M574
536874	5.90252	;<nnxnp>	M673
537485	5.90252	;<nnxnp>	M718
539579	54.1179	;<hkxhk>	M396
540138	61.0311	;<hkxhk>	M675
458786	61.0311	;<hkxhk>	M679
471869	63.606	;<hkxhk>	M440
539313	64.8386	;<hkxhk>	M519
group	chr06 F5 C4
471607	2.74789	;<lmxll>	M631
534184	3.73289	;<lmxll>	M1212
534731	3.90917	;<lmxll>	M641
535874	3.90917	;<lmxll>	M633
535020	3.90917	;<lmxll>	M635
537393	4.8117	;<lmxll>	M1211
552125	4.8117	;<lmxll>	M1213
535706	4.8117	;<lmxll>	M1220
533665	5.18542	;<lmxll>	M1216
535805	5.18542	;<lmxll>	M1215
533665	5.18542	;<lmxll>	M1216
537607	12.0192	;<lmxll>	M1253
534582	12.0192	;<lmxll>	M1258
538497	27.8827	;<lmxll>	M1243
534633	39.7385	;<nnxnp>	M1273
473850	39.8496	;<lmxll>	M593
535071	40.6799	;<lmxll>	M650
456655	40.7967	;<lmxll>	M577
534396	40.8327	;<lmxll>	M1271
533980	43.3208	;<lmxll>	M1261
536096	43.3208	;<lmxll>	M1262
538641	43.7544	;<lmxll>	M619
552318	45.0048	;<lmxll>	M671
535967	48.9926	;<nnxnp>	M1205
473373	50.6731	;<nnxnp>	M1227
458579	50.6731	;<nnxnp>	M1201
533671	51.5386	;<lmxll>	M665
459522	51.614	;<lmxll>	M684
536287	51.614	;<lmxll>	M685
538271	51.614	;<lmxll>	M690
472765	51.8111	;<lmxll>	M1195
540151	51.8132	;<lmxll>	M1192
533602	52.2106	;<lmxll>	M643
535321	52.2106	;<lmxll>	M617
457529	52.7539	;<lmxll>	M1244
552435	56.321	;<lmxll>	M1138
539974	56.321	;<lmxll>	M1149
534774	56.321	;<lmxll>	M1163
535780	56.321	;<lmxll>	M1164
473555	56.321	;<lmxll>	M1165
539320	56.321	;<lmxll>	M1167
552021	56.321	;<lmxll>	M1168
458431	56.321	;<lmxll>	M1178
471936	56.5195	;<lmxll>	M753
457662	56.5195	;<lmxll>	M756
471503	56.5195	;<lmxll>	M758
472763	57.2562	;<lmxll>	M853
473923	58.2471	;<lmxll>	M1104
538324	58.2471	;<lmxll>	M781
536049	58.2502	;<lmxll>	M798
group	LG6
471607	0	;	234	;<lmxll>	M631
534731	0.166	;	235	;<lmxll>	M641
535874	0.292	;	236	;<lmxll>	M633
537460	0.292	;	236	;<lmxll>	M634
535020	0.292	;	236	;<lmxll>	M635
537393	0.4	;	237	;<lmxll>	M1211
534184	0.4	;	237	;<lmxll>	M1212
552125	0.534	;	237	;<lmxll>	M1213
533665	0.534	;	237	;<lmxll>	M1216
535706	0.78	;	237	;<lmxll>	M1220
535805	0.79	;	238	;<lmxll>	M1215
552472	1.025	;	239	;<lmxll>	M1186
559297	1.637	;	240	;<lmxll>	M622
472761	2.32	;	241	;<lmxll>	M1235
538497	2.32	;	241	;<lmxll>	M1243
537607	2.32	;	241	;<lmxll>	M1253
534582	2.32	;	241	;<lmxll>	M1258
472530	3.499	;	242	;<lmxll>	M1229
457688	3.499	;	242	;<lmxll>	M1230
474120	3.499	;	242	;<lmxll>	M1233
471836	3.499	;	242	;<lmxll>	M1234
473206	3.499	;	242	;<lmxll>	M1236
457023	3.499	;	242	;<lmxll>	M1237
457321	3.499	;	242	;<lmxll>	M1238
471292	3.499	;	242	;<lmxll>	M1239
457895	3.499	;	242	;<lmxll>	M1240
538185	3.499	;	242	;<lmxll>	M1241
458607	3.499	;	242	;<lmxll>	M1242
457243	3.499	;	242	;<lmxll>	M1246
458039	3.499	;	242	;<lmxll>	M1247
538077	3.499	;	242	;<lmxll>	M1248
559545	3.499	;	242	;<lmxll>	M1249
534667	3.499	;	242	;<lmxll>	M1250
534738	4.292	;	243	;<lmxll>	M1252
536365	4.292	;	243	;<lmxll>	M1257
538950	6.077	;	244	;<lmxll>	M608
459081	6.077	;	244	;<lmxll>	M609
540155	6.077	;	244	;<lmxll>	M610
535071	6.358	;	245	;<lmxll>	M650
456655	6.925	;	246	;<lmxll>	M577
473850	6.925	;	246	;<lmxll>	M593
459279	6.936	;	247	;<lmxll>	M1269
536733	6.994	;	248	;<lmxll>	M1268
539331	7.14	;	249	;<lmxll>	M1267
538505	7.14	;	249	;<lmxll>	M1270
534396	7.14	;	249	;<lmxll>	M1271
459394	7.14	;	249	;<lmxll>	M1272
534263	7.143	;	250	;<lmxll>	M1275
535457	8.243	;	251	;<lmxll>	M1266
539488	9.216	;	252	;<hkxhk>	M437
534563	9.24	;	253	;<hkxhk>	M425
538987	9.273	;	254	;<hkxhk>	M392
535538	9.428	;	255	;<lmxll>	M621
473806	10.853	;	256	;<hkxhk>	M427
558998	11.321	;	257	;<lmxll>	M1218
536523	11.595	;	258	;<lmxll>	M1228
471145	11.762	;	259	;<lmxll>	M1231
536765	11.845	;	260	;<lmxll>	M1245
533870	12.504	;	261	;<lmxll>	M1256
538641	14.671	;	262	;<lmxll>	M619
552318	19.16	;	263	;<lmxll>	M671
559217	24.593	;	264	;<nnxnp>	M729
533671	26.43	;	265	;<lmxll>	M665
459522	26.733	;	266	;<lmxll>	M684
536287	26.733	;	266	;<lmxll>	M685
538271	26.733	;	266	;<lmxll>	M690
535321	26.872	;	267	;<lmxll>	M617
457529	31.932	;	268	;<lmxll>	M1244
552435	40.062	;	269	;<lmxll>	M1138
539974	40.062	;	269	;<lmxll>	M1149
534774	40.062	;	269	;<lmxll>	M1163
535780	40.062	;	269	;<lmxll>	M1164
473555	40.062	;	269	;<lmxll>	M1165
539320	40.062	;	269	;<lmxll>	M1167
552021	40.062	;	269	;<lmxll>	M1168
458431	40.062	;	269	;<lmxll>	M1178
559258	41.553	;	270	;<lmxll>	M1125
471936	41.923	;	271	;<lmxll>	M753
457662	41.923	;	271	;<lmxll>	M756
471503	41.923	;	271	;<lmxll>	M758
538324	41.978	;	272	;<lmxll>	M781
536049	41.978	;	272	;<lmxll>	M798
559016	45.642	;	273	;<lmxll>	M1162
segments
0.000 1.4 c2
group	ch06 F5 C3
537393	1.86368	;<lmxll>	M1211
552125	1.86368	;<lmxll>	M1213
535706	1.86368	;<lmxll>	M1220
534184	2.21041	;<lmxll>	M1212
537607	29.8509	;<lmxll>	M1253
534582	29.8509	;<lmxll>	M1258
535071	34.6498	;<lmxll>	M650
456655	34.7503	;<lmxll>	M577
534396	34.7748	;<lmxll>	M1271
534633	35.2301	;<nnxnp>	M1273
473850	35.2978	;<lmxll>	M593
533980	36.0219	;<lmxll>	M1261
536096	36.0219	;<lmxll>	M1262
538641	36.3044	;<lmxll>	M619
552318	38.5483	;<lmxll>	M671
535967	39.2017	;<nnxnp>	M1205
533602	40.4519	;<lmxll>	M643
540151	40.714	;<lmxll>	M1192
533671	40.9907	;<lmxll>	M665
473373	41.6408	;<nnxnp>	M1227
458579	41.6408	;<nnxnp>	M1201
457529	42.0503	;<lmxll>	M1244
552435	44.4728	;<lmxll>	M1138
539974	44.4728	;<lmxll>	M1149
535780	44.4728	;<lmxll>	M1164
473555	44.4728	;<lmxll>	M1165
539320	44.4728	;<lmxll>	M1167
552021	44.4728	;<lmxll>	M1168
471936	44.6647	;<lmxll>	M753
457662	44.6647	;<lmxll>	M756
471503	44.6647	;<lmxll>	M758
473923	44.851	;<lmxll>	M1104
536049	44.8532	;<lmxll>	M798
472763	45.4194	;<lmxll>	M853
group	chr07 F5 C4
459018	0.881863	;<nnxnp>	M696
534776	1.54557	;<lmxll>	M720
534264	1.93552	;<nnxnp>	M734
537198	1.93552	;<nnxnp>	M682
457128	1.99692	;<nnxnp>	M651
440335	10.2666	;<lmxll>	M1193
537980	34.8766	;<nnxnp>	M1264
456862	34.8766	;<nnxnp>	M1254
536653	34.8766	;<nnxnp>	M1232
534024	34.8766	;<nnxnp>	M1217
459324	37.2172	;<hkxhk>	M447
533864	37.2172	;<hkxhk>	M438
473855	37.2172	;<hkxhk>	M486
458921	37.2172	;<hkxhk>	M477
474035	37.2172	;<hkxhk>	M474
534038	44.8966	;<lmxll>	M692
537054	44.8966	;<lmxll>	M699
540318	44.8966	;<lmxll>	M700
534711	44.8966	;<lmxll>	M701
534833	44.8966	;<lmxll>	M702
540187	45.5833	;<lmxll>	M1031
539213	45.5833	;<lmxll>	M1109
534580	45.5833	;<lmxll>	M1108
471260	45.5833	;<lmxll>	M1184
538133	45.5833	;<lmxll>	M943
539308	47.5964	;<lmxll>	M808
459380	48.6535	;<lmxll>	M1119
473887	50.5499	;<lmxll>	M876
538677	50.5499	;<lmxll>	M1002
group	LG7
536263	0	;	274	;<lmxll>	M717
534776	0	;	274	;<lmxll>	M720
;457128	2.339	;	275	;<nnxnp>	M651
535416	3.951	;	276	;<lmxll>	M1207
552258	5.849	;	277	;<lmxll>	M708
;459018	6.379	;	278	;<nnxnp>	M696
537198	7.054	;	279	;<nnxnp>	M682
440335	7.057	;	280	;<lmxll>	M1193
538881	8.863	;	281	;<lmxll>	M1203
473855	15.029	;	282	;<hkxhk>	M486
533864	15.07	;	283	;<hkxhk>	M438
474035	15.118	;	284	;<hkxhk>	M474
458921	15.131	;	285	;<hkxhk>	M477
534024	16.324	;	286	;<nnxnp>	M1217
536653	17.044	;	287	;<nnxnp>	M1232
456862	17.073	;	288	;<nnxnp>	M1254
540187	17.139	;	289	;<lmxll>	M1031
538133	18.004	;	290	;<lmxll>	M943
539213	18.092	;	291	;<lmxll>	M1109
471260	18.235	;	292	;<lmxll>	M1184
534580	18.264	;	293	;<lmxll>	M1108
440554	18.322	;	294	;<lmxll>	M663
456691	21.584	;	295	;<lmxll>	M714
534038	21.604	;	296	;<lmxll>	M692
472140	21.604	;	296	;<lmxll>	M698
537054	21.604	;	296	;<lmxll>	M699
540318	21.604	;	296	;<lmxll>	M700
534711	21.604	;	296	;<lmxll>	M701
534833	21.604	;	296	;<lmxll>	M702
552334	22.368	;	297	;<hkxhk>	M463
459104	22.4	;	298	;<hkxhk>	M457
539308	35.129	;	299	;<lmxll>	M808
459380	46.022	;	300	;<lmxll>	M1119
533669	50.768	;	301	;<lmxll>	M773
538677	55.767	;	302	;<lmxll>	M1002
473887	58.436	;	303	;<lmxll>	M876
group	ch07 F5 C3
457128	0.164099	;<nnxnp>	M651
534264	0.203246	;<nnxnp>	M734
537198	0.203246	;<nnxnp>	M682
459018	0.999724	;<nnxnp>	M696
459324	27.9579	;<hkxhk>	M447
;533864	27.9579	;<hkxhk>	M438
;473855	27.9579	;<hkxhk>	M486
;458921	27.9579	;<hkxhk>	M477
;474035	27.9579	;<hkxhk>	M474
440335	44.9333	;<lmxll>	M1193
537980	51.4007	;<nnxnp>	M1264
456862	51.4007	;<nnxnp>	M1254
536653	51.4007	;<nnxnp>	M1232
534024	51.4007	;<nnxnp>	M1217
538881	54.8586	;<lmxll>	M1203
540187	58.66	;<lmxll>	M1031
539213	58.66	;<lmxll>	M1109
534580	58.66	;<lmxll>	M1108
471260	58.6602	;<lmxll>	M1184
538133	58.6602	;<lmxll>	M943
539308	61.087	;<lmxll>	M808
459380	62.9295	;<lmxll>	M1119
535181	63.027	;<lmxll>	M1160
473887	63.6651	;<lmxll>	M876
538677	63.6651	;<lmxll>	M1002
group	chr08 F5 C4
440351	0.320959	;<nnxnp>	M1022
458621	2.82959	;<lmxll>	M946
534988	2.82959	;<lmxll>	M1170
537587	2.82959	;<lmxll>	M836
534150	2.82959	;<lmxll>	M1124
535249	2.95067	;<lmxll>	M961
538272	3.62443	;<nnxnp>	M980
538090	5.39023	;<lmxll>	M936
459211	25.2202	;<lmxll>	M1011
473951	25.2202	;<lmxll>	M1035
458691	25.2202	;<lmxll>	M1038
471780	25.2202	;<lmxll>	M1039
536578	25.2202	;<lmxll>	M1040
535116	25.2202	;<lmxll>	M1044
457604	25.2202	;<lmxll>	M1078
538006	25.2202	;<lmxll>	M1060
535324	25.2202	;<lmxll>	M1064
535860	27.5259	;<nnxnp>	M813
534893	34.8578	;<lmxll>	M1145
538154	35.3678	;<hkxhk>	M469
473519	37.8312	;<lmxll>	M1091
533939	37.8312	;<lmxll>	M1093
539903	39.4995	;<lmxll>	M902
540149	39.4995	;<lmxll>	M873
540189	39.4995	;<lmxll>	M918
537306	40.592	;<lmxll>	M1135
535693	40.6651	;<nnxnp>	M963
535445	43.1852	;<lmxll>	M911
group	LG8
538090	0	;	304	;<lmxll>	M936
457572	1.784	;	305	;<lmxll>	M1026
457704	1.818	;	306	;<lmxll>	M922
535249	3.177	;	307	;<lmxll>	M961
535324	7.638	;	308	;<lmxll>	M1064
538006	7.841	;	309	;<lmxll>	M1060
457604	7.846	;	310	;<lmxll>	M1078
459211	7.886	;	311	;<lmxll>	M1011
473951	7.886	;	311	;<lmxll>	M1035
458691	7.886	;	311	;<lmxll>	M1038
471780	7.886	;	311	;<lmxll>	M1039
536578	7.886	;	311	;<lmxll>	M1040
535116	7.886	;	311	;<lmxll>	M1044
459445	9.118	;	312	;<lmxll>	M827
457617	9.118	;	312	;<lmxll>	M834
534745	9.379	;	313	;<lmxll>	M787
538154	15.555	;	314	;<hkxhk>	M469
534893	17.735	;	315	;<lmxll>	M1145
473519	28.261	;	316	;<lmxll>	M1091
533939	28.261	;	316	;<lmxll>	M1093
540189	33.25	;	317	;<lmxll>	M918
539903	33.595	;	318	;<lmxll>	M902
540149	33.676	;	319	;<lmxll>	M873
537306	40.172	;	320	;<lmxll>	M1135
537586	42.51	;	321	;<lmxll>	M1156
535445	51.364	;	322	;<lmxll>	M911
segments
0 3.177 c9
group	ch08 F5 C3
458621	1.02396	;<lmxll>	M946
534988	1.02396	;<lmxll>	M1170
537587	1.02396	;<lmxll>	M836
534150	1.02396	;<lmxll>	M1124
535249	1.11607	;<lmxll>	M961
440351	1.90333	;<nnxnp>	M1022
538090	2.45489	;<lmxll>	M936
473951	51.7714	;<lmxll>	M1035
458691	51.7714	;<lmxll>	M1038
471780	51.7714	;<lmxll>	M1039
535116	51.7714	;<lmxll>	M1044
457604	51.7714	;<lmxll>	M1078
535324	51.7714	;<lmxll>	M1064
535860	53.2051	;<nnxnp>	M813
534893	56.6745	;<lmxll>	M1145
538154	57.145	;<hkxhk>	M469
473519	58.7832	;<lmxll>	M1091
539903	59.4925	;<lmxll>	M902
540149	59.4925	;<lmxll>	M873
540189	59.4925	;<lmxll>	M918
535693	60.1954	;<nnxnp>	M963
group	chr09 F5 C4
473845	0.141231	;<lmxll>	M796
536619	3.29378	;<nnxnp>	M858
536294	3.29378	;<nnxnp>	M812
458770	4.90425	;<nnxnp>	M956
440506	6.69611	;<nnxnp>	M1077
536461	6.69611	;<nnxnp>	M1094
472594	8.69375	;<lmxll>	M1070
539011	8.69375	;<lmxll>	M1072
458857	8.69375	;<lmxll>	M1073
472498	8.69375	;<lmxll>	M1076
458969	8.69375	;<lmxll>	M1083
537281	8.81594	;<nnxnp>	M1126
457710	9.02108	;<lmxll>	M788
538734	9.02108	;<lmxll>	M815
533934	12.7513	;<lmxll>	M1048
473976	12.7513	;<lmxll>	M1079
552415	12.7513	;<lmxll>	M1087
459045	22.3442	;<lmxll>	M905
535975	22.4407	;<lmxll>	M1174
537882	22.4407	;<lmxll>	M1129
534770	22.4407	;<lmxll>	M1133
472333	22.4407	;<lmxll>	M1111
458646	22.4407	;<lmxll>	M1112
537045	22.4407	;<lmxll>	M1113
458670	22.4407	;<lmxll>	M1118
534610	23.1453	;<lmxll>	M1098
472895	37.7671	;<lmxll>	M1096
474018	37.7671	;<lmxll>	M1097
535549	40.8796	;<lmxll>	M725
534053	40.8796	;<lmxll>	M743
535865	40.8796	;<lmxll>	M744
473875	42.4289	;<lmxll>	M771
537111	43.2511	;<nnxnp>	M1001
458530	49.2269	;<lmxll>	M735
471210	49.2269	;<lmxll>	M737
552179	49.687	;<lmxll>	M1153
558901	49.687	;<lmxll>	M1155
GROUP	LG9
473845	0	;	300	;<lmxll>	M796
457710	0.629	;	293	;<lmxll>	M788
440053	0.716	;	483	;<lmxll>	M1061
472594	0.716	;	483	;<lmxll>	M1070
539011	0.716	;	483	;<lmxll>	M1072
458857	0.716	;	483	;<lmxll>	M1073
472498	0.716	;	483	;<lmxll>	M1076
458969	0.716	;	483	;<lmxll>	M1083
538734	0.851	;	311	;<lmxll>	M815
537281	1.608	;	122	;<nnxnp>	M1126
536121	10.499	;	551	;<lmxll>	M1151
534303	10.499	;	551	;<lmxll>	M1166
534896	10.499	;	551	;<lmxll>	M1169
458866	13.649	;	55	;<nnxnp>	M903
471849	17.84	;	75	;<nnxnp>	M967
456587	17.96	;	794	;<hkxhk>	M556
458467	17.967	;	803	;<hkxhk>	M567
533934	19.314	;	472	;<lmxll>	M1048
473976	19.314	;	472	;<lmxll>	M1079
552415	19.314	;	472	;<lmxll>	M1087
473875	21.751	;	279	;<lmxll>	M771
535549	22.417	;	245	;<lmxll>	M725
534053	22.417	;	245	;<lmxll>	M743
535865	22.417	;	245	;<lmxll>	M744
559386	23.268	;	570	;<lmxll>	M1173
458410	23.422	;	529	;<lmxll>	M1123
537882	23.554	;	533	;<lmxll>	M1129
534770	23.554	;	533	;<lmxll>	M1133
472895	23.585	;	509	;<lmxll>	M1096
474018	23.585	;	509	;<lmxll>	M1097
534610	23.585	;	509	;<lmxll>	M1098
472333	23.585	;	509	;<lmxll>	M1111
458646	23.585	;	509	;<lmxll>	M1112
537045	23.585	;	509	;<lmxll>	M1113
458670	23.585	;	509	;<lmxll>	M1118
459045	25.266	;	377	;<lmxll>	M905
473489	25.82	;	19	;<nnxnp>	M741
473376	25.959	;	160	;<nnxnp>	M640
540274	43.676	;	89	;<nnxnp>	M1003
537111	43.834	;	88	;<nnxnp>	M1001
458530	54.366	;	249	;<lmxll>	M735
471210	54.366	;	249	;<lmxll>	M737
559445	60.315	;	544	;<lmxll>	M1141
533962	60.36	;	525	;<lmxll>	M1117
552168	60.36	;	525	;<lmxll>	M1131
551997	60.36	;	525	;<lmxll>	M1152
552179	60.36	;	525	;<lmxll>	M1153
558901	60.36	;	525	;<lmxll>	M1155
segments
0 0.851 c2
;19.3 25.959 c2
group	ch09 F5 C3
456587	0.764692	;<hkxhk>	M556
458467	0.764692	;<hkxhk>	M567
440506	3.5711	;<nnxnp>	M1077
536461	3.5711	;<nnxnp>	M1094
457710	5.0928	;<lmxll>	M788
538734	5.0928	;<lmxll>	M815
537281	5.49609	;<nnxnp>	M1126
472594	5.70677	;<lmxll>	M1070
539011	5.70677	;<lmxll>	M1072
458857	5.70677	;<lmxll>	M1073
472498	5.70677	;<lmxll>	M1076
458969	5.70677	;<lmxll>	M1083
473845	6.13408	;<lmxll>	M796
473875	11.3931	;<lmxll>	M771
472895	56.0555	;<lmxll>	M1096
474018	56.0555	;<lmxll>	M1097
534610	57.3116	;<lmxll>	M1098
535975	57.9943	;<lmxll>	M1174
537882	57.9943	;<lmxll>	M1129
534770	57.9943	;<lmxll>	M1133
472333	57.9943	;<lmxll>	M1111
458646	57.9943	;<lmxll>	M1112
537045	57.9943	;<lmxll>	M1113
458670	57.9943	;<lmxll>	M1118
459045	58.0827	;<lmxll>	M905
534053	58.9958	;<lmxll>	M743
535865	58.9958	;<lmxll>	M744
540274	61.0434	;<nnxnp>	M1003
537111	61.0434	;<nnxnp>	M1001
538299	65.4668	;<lmxll>	M849
group	chr10 F5 C4
538618	0.10364	;<nnxnp>	M612
537397	0.463367	;<hkxhk>	M626
472105	0.463367	;<hkxhk>	M627
471768	0.463367	;<hkxhk>	M628
536605	0.463367	;<hkxhk>	M629
539305	1.23913	;<lmxll>	M676
535685	1.23913	;<lmxll>	M677
458730	2.38484	;<nnxnp>	M1208
535964	2.38484	;<nnxnp>	M1222
457178	3.20257	;<lmxll>	M636
472889	3.20257	;<lmxll>	M637
533808	3.20257	;<lmxll>	M638
538477	4.08333	;<lmxll>	M1214
539536	4.30784	;<lmxll>	M1263
473181	21.4853	;<nnxnp>	M691
534993	33.9999	;<nnxnp>	M1255
552174	39.5334	;<nnxnp>	M1219
472785	43.0754	;<lmxll>	M652
539193	43.0754	;<lmxll>	M653
457387	43.0754	;<lmxll>	M654
473169	43.0754	;<lmxll>	M655
539194	43.3295	;<lmxll>	M656
537566	48.8429	;<nnxnp>	M841
471824	51.5265	;<lmxll>	M646
473006	51.5265	;<lmxll>	M647
471351	51.6512	;<lmxll>	M645
group	LG10
539305	0	;	45	;<lmxll>	M676
535685	0	;	46	;<lmxll>	M677
472889	2.32	;	15	;<lmxll>	M637
457178	2.32	;	14	;<lmxll>	M636
533808	2.32	;	16	;<lmxll>	M638
559596	2.32	;	434	;<lmxll>	M1223
458544	2.32	;	437	;<lmxll>	M1226
552461	2.32	;	436	;<lmxll>	M1225
539536	4.404	;	468	;<lmxll>	M1263
538477	4.758	;	429	;<lmxll>	M1214
539194	12.816	;	29	;<lmxll>	M656
539193	12.816	;	26	;<lmxll>	M653
473169	12.816	;	28	;<lmxll>	M655
535957	12.816	;	32	;<lmxll>	M659
457387	12.816	;	27	;<lmxll>	M654
472785	12.816	;	25	;<lmxll>	M652
537783	12.816	;	23	;<lmxll>	M648
471824	12.836	;	21	;<lmxll>	M646
471351	12.836	;	20	;<lmxll>	M645
473006	12.836	;	22	;<lmxll>	M647
552458	20.034	;	64	;<lmxll>	M707
539226	56.764	;	219	;<lmxll>	M913
537581	61.48	;	160	;<lmxll>	M833
group	ch10 F5 C3
539305	0.105348	;<lmxll>	M676
535685	0.105348	;<lmxll>	M677
472105	0.735646	;<hkxhk>	M627
471768	0.735646	;<hkxhk>	M628
537397	0.73632	;<hkxhk>	M626
536605	0.736428	;<hkxhk>	M629
458730	1.77447	;<nnxnp>	M1208
535964	1.77447	;<nnxnp>	M1222
457178	2.18693	;<lmxll>	M636
472889	2.18693	;<lmxll>	M637
533808	2.18693	;<lmxll>	M638
539536	3.02111	;<lmxll>	M1263
473181	10.7645	;<nnxnp>	M691
552174	52.2615	;<nnxnp>	M1219
472785	57.8435	;<lmxll>	M652
539193	57.8435	;<lmxll>	M653
457387	57.8435	;<lmxll>	M654
473169	57.8435	;<lmxll>	M655
539194	58.0523	;<lmxll>	M656
471351	58.8413	;<lmxll>	M645
471824	58.8413	;<lmxll>	M646
473006	58.8413	;<lmxll>	M647
540006	60.4945	;<nnxnp>	M1052
539226	60.8208	;<lmxll>	M913
537566	63.4163	;<nnxnp>	M841
group	chr11 F5 C4
457745	0.493312	;<lmxll>	M639
536799	1.44026	;<lmxll>	M785
458819	1.44026	;<lmxll>	M786
456878	1.44026	;<lmxll>	M814
456703	1.44026	;<lmxll>	M740
533945	2.23226	;<hkxhk>	M686
536252	2.23226	;<hkxhk>	M623
473601	2.38073	;<nnxnp>	M1114
ct182 2.4
456629	3.59885	;<lmxll>	M1196
473766	4.85535	;<lmxll>	M657
539271	36.3017	;<lmxll>	M669
473796	41.2039	;<lmxll>	M711
538038	42.6896	;<nnxnp>	M1148
536415	43.0284	;<hkxhk>	M595
536721	43.0284	;<hkxhk>	M596
552331	43.0284	;<hkxhk>	M600
534131	43.0284	;<hkxhk>	M601
535820	43.0284	;<hkxhk>	M602
536302	43.0284	;<hkxhk>	M605
535897	43.0284	;<hkxhk>	M615
538956	43.0284	;<hkxhk>	M616
473115	45.3491	;<lmxll>	M704
534490	45.3491	;<lmxll>	M709
540145	45.3491	;<lmxll>	M710
473513	46.3011	;<nnxnp>	M664
537182	46.395	;<nnxnp>	M649
533557	46.395	;<nnxnp>	M687
538175	46.49	;<nnxnp>	M688
539214	46.49	;<nnxnp>	M689
533746	46.9709	;<nnxnp>	M1185
534705	46.9709	;<nnxnp>	M1191
474002	47.3835	;<lmxll>	M746
471216	47.3835	;<lmxll>	M747
471437	47.3835	;<lmxll>	M748
471369	47.3835	;<lmxll>	M749
GROUP	LG11
536113	0	;	377	;<lmxll>	M678
457745	2.678	;	378	;<lmxll>	M639
458990	7.731	;	379	;<lmxll>	M784
536799	7.746	;	380	;<lmxll>	M785
540064	7.791	;	381	;<lmxll>	M839
458819	7.8	;	382	;<lmxll>	M786
537634	7.84	;	383	;<lmxll>	M751
456878	7.858	;	384	;<lmxll>	M814
552449	10.59	;	385	;<hkxhk>	M539
533945	12.608	;	386	;<hkxhk>	M686
536252	13.211	;	387	;<hkxhk>	M623
473601	13.319 ;	388	;<nnxnp>	M1114
539271	14.375	;	389	;<lmxll>	M669
534514	14.988	;	390	;<nnxnp>	M776
538306	14.988	;	390	;<nnxnp>	M797
538038	18.241	;	391	;<nnxnp>	M1148
552304	19.601	;	392	;<lmxll>	M1194
536395	19.601	;	392	;<lmxll>	M1197
534259	19.601	;	392	;<lmxll>	M1198
471534	19.601	;	392	;<lmxll>	M1199
473082	19.601	;	392	;<lmxll>	M1200
534470	19.601	;	392	;<lmxll>	M1204
536302	23.065	;	393	;<hkxhk>	M605
535897	23.065	;	393	;<hkxhk>	M615
538956	23.065	;	393	;<hkxhk>	M616
559025	23.358	;	394	;<hkxhk>	M591
536415	23.358	;	394	;<hkxhk>	M595
536721	23.358	;	394	;<hkxhk>	M596
552331	23.358	;	394	;<hkxhk>	M600
534131	23.358	;	394	;<hkxhk>	M601
534490	30.791	;	395	;<lmxll>	M709
540145	30.791	;	395	;<lmxll>	M710
534573	30.791	;	395	;<lmxll>	M712
533746	34.956	;	396	;<nnxnp>	M1185
534705	36.258	;	397	;<nnxnp>	M1191
474002	40.195	;	398	;<lmxll>	M746
471216	40.195	;	398	;<lmxll>	M747
471437	40.195	;	398	;<lmxll>	M748
471369	40.195	;	398	;<lmxll>	M749
segments
13.319 19.601 c2
group	ch11 F5 C3
457745	0.79005	;<lmxll>	M639
473766	2.73127	;<lmxll>	M657
440418	2.98022	;<lmxll>	M668
456629	3.94927	;<lmxll>	M1196
536395	4.2119	;<lmxll>	M1197
534259	4.2119	;<lmxll>	M1198
473082	4.2119	;<lmxll>	M1200
534470	4.2119	;<lmxll>	M1204
473601	4.94075	;<nnxnp>	M1114
533945	5.06401	;<hkxhk>	M686
536252	5.06401	;<hkxhk>	M623
539271	47.583	;<lmxll>	M669
538038	50.0433	;<nnxnp>	M1148
536415	50.5367	;<hkxhk>	M595
536721	50.5367	;<hkxhk>	M596
552331	50.5367	;<hkxhk>	M600
534131	50.5367	;<hkxhk>	M601
535820	50.5367	;<hkxhk>	M602
536302	50.5367	;<hkxhk>	M605
535897	50.5367	;<hkxhk>	M615
538956	50.5367	;<hkxhk>	M616
473513	52.4888	;<nnxnp>	M664
533557	52.5556	;<nnxnp>	M687
538175	52.636	;<nnxnp>	M688
539214	52.636	;<nnxnp>	M689
533746	52.8497	;<nnxnp>	M1185
534705	52.8497	;<nnxnp>	M1191
474002	53.2516	;<lmxll>	M746
471216	53.2516	;<lmxll>	M747
group	chr12 F5 C4
534036	1.50579	;<hkxhk>	M551
539690	1.50579	;<hkxhk>	M562
537576	1.50579	;<hkxhk>	M554
537769	1.50579	;<hkxhk>	M558
539749	1.50579	;<hkxhk>	M559
536439	1.50579	;<hkxhk>	M560
533900	1.51428	;<nnxnp>	M919
536895	6.35778	;<hkxhk>	M507
473280	10.0351	;<lmxll>	M783
458076	10.0351	;<lmxll>	M768
458617	10.0351	;<lmxll>	M887
535927	40.6117	;<lmxll>	M1150
472635	65.6666	;<lmxll>	M823
GROUP	LG12
533900	0	;	399	;<nnxnp>	M919
534036	0.199	;	400	;<hkxhk>	M551
537576	0.255	;	401	;<hkxhk>	M554
539690	0.263	;	402	;<hkxhk>	M562
537769	0.279	;	403	;<hkxhk>	M558
539749	0.279	;	403	;<hkxhk>	M559
536439	0.279	;	403	;<hkxhk>	M560
536130	5.006	;	404	;<lmxll>	M826
533801	5.006	;	404	;<lmxll>	M845
552742	5.006	;	404	;<lmxll>	M847
538176	6.195	;	405	;<lmxll>	M779
473150	7.261	;	406	;<lmxll>	M695
536993	11.076	;	407	;<lmxll>	M1051
536895	16.127	;	408	;<hkxhk>	M507
537668	17.429	;	409	;<hkxhk>	M492
559290	18.256	;	410	;<lmxll>	M925
559422	18.331	;	411	;<lmxll>	M947
535136	25.176	;	412	;<nnxnp>	M803
458076	26.198	;	413	;<lmxll>	M768
473280	26.212	;	414	;<lmxll>	M783
537512	26.573	;	415	;<nnxnp>	M838
458617	27.104	;	416	;<lmxll>	M887
535927	28.369	;	417	;<lmxll>	M1150
534761	28.757	;	418	;<lmxll>	M1063
559471	35.55	;	419	;<lmxll>	M1177
559131	35.563	;	420	;<lmxll>	M1159
538299	63.082	;	421	;<lmxll>	M849
472635	63.105	;	422	;<lmxll>	M823
473383	69.025	;	423	;<lmxll>	M856
534367	69.025	;	423	;<lmxll>	M866
456595	69.074	;	424	;<lmxll>	M828
segments
0 16.27 c2
group	ch12	E=60 F5 C3
536895	0.57785	;<hkxhk>	M507
534036	3.78678	;<hkxhk>	M551
539690	3.78678	;<hkxhk>	M562
537576	3.78678	;<hkxhk>	M554
537769	3.78678	;<hkxhk>	M558
539749	3.78678	;<hkxhk>	M559
536439	3.78678	;<hkxhk>	M560
473280	6.6906	;<lmxll>	M783
458076	6.6906	;<lmxll>	M768
458617	6.6906	;<lmxll>	M887

## Sheet: potato
535917	25.7085
536635	25.7085
471715	81.7896
473543	83.171
534453	83.9696
535758	83.9696
535681	85.7552
456769	86.6617
539883	88.0098
533740	88.0098
473160	88.0098
472201	88.1676
458557	88.1676
535160	88.1676
536689	88.1676
458639	88.1676
537897	88.5981
537342	89.2408
538234	89.321
536174	90.3342
537558	90.3342
473498	90.4567
472494	90.4567
472961	90.4567
552367	90.5913
535992	92.1734
459247	92.1734
471641	93.1852
473965	93.1852
538541	93.1852
538685	93.1852
472115	93.1852
473744	93.1852
440088	93.1852
540188	95.5585
538547	37.5308
533772	43.1832
458206	43.1832
473395	43.1832
473057	43.1832
537588	43.1832
535211	43.1832
537673	43.1832
458537	43.1832
533772	43.1832
458206	43.1832
473395	43.1832
473057	43.1832
537588	43.1832
535211	43.1832
537673	43.1832
456532	43.1832
533772	43.1832
458206	43.1832
473395	43.1832
473057	43.1832
537588	43.1832
535211	43.1832
537673	43.1832
535442	44.2515
537837	44.2515
538722	44.2515
533780	44.2515
535487	44.2515
538145	44.2515
539204	44.2515
552279	44.2515
552346	44.2515
440601	44.2515
440084	44.2515
537808	44.2515
535157	45.0727
457258	45.659
457258	45.659
457258	45.659
473581	46.9964
538414	47.9797
533830	47.9797
534230	47.9797
471914	48.1753
471908	48.1753
472341	48.1753
472952	48.1753
457553	48.1753
458753	48.1753
459238	49.1145
459041	50.3522
539421	50.4153
539540	50.4153
559060	50.4153
538014	50.5397
535703	53.2652
535163	53.2664
537873	54.2567
474081	54.2691
536879	55.0513
538025	55.0513
536770	55.0513
535810	58.8142
473104	58.8142
539364	58.8142
459186	58.8142
459406	58.8142
539673	58.8142
537838	58.8142
472850	58.8142
539650	58.8142
472553	58.9664
473080	60.4766
472667	60.4766
473410	60.4766
534042	61.9119
534213	61.9119
;458157	63.1478
534587	63.9816
534414	63.9816
534925	63.9816
535469	64.7908
536179	64.7908
473767	64.7908
473785	65.0528
536868	66.1624
537210	66.1624
540419	66.7039
539689	66.7039
534181	68.0694
540082	68.0694
458442	68.0694
538417	68.6505
456516	68.6559
457506	68.9349
533819	69.8189
533910	69.8189
534972	1.05202
471491	1.05202
536448	1.05202
537934	4.7027
536150	4.84241
536242	4.95505
459288	9.40482
458405	9.40482
458129	9.40482
440698	10.1867
;536338	16.7206
473866	16.7347
458096	16.7347
472044	18.7373
472274	22.0184
473314	22.0184
457598	22.0592
473165	22.0592
474078	22.0592
456896	22.1159
539514	22.1159
533555	22.1159
540383	22.1159
471311	22.1159
471791	22.1159
540395	22.7169
534113	22.7169
473641	35.683
538448	37.0327
552237	40.2352
473190	40.7701
538821	40.7701
471969	40.7701
458903	40.7701
552041	41.0538
537405	41.0538
459204	41.0538
534469	41.0538
537500	41.0538
440590	42.1634
;539311	43.4642
;458999	43.4642
;458783	43.4642
535134	43.8801
538443	45.3935
474071	0.350116
552438	0.829303
;535296	2.54777
;538037	2.54777
;535952	2.54777
472271	3.67254
458572	3.67254
458231	3.68105
537134	3.68105
458231	3.68105
458150	3.6814
458150	3.6814
535717	3.90903
539273	3.95184
534498	6.47484
473375	6.47484
458202	8.69024
471974	8.69024
473336	8.69024
472967	8.69024
538675	12.2915
534176	48.0022
473463	51.2462
472747	51.6267
540424	51.6267
;458273	53.188
;472425	53.188
;533867	53.1947
536372	55.0647
457279	55.0647
539847	55.0647
552026	55.659
535304	55.659
458642	55.659
457015	55.659
537105	55.659
440562	56.0127
537860	56.0127
538471	56.0127
533727	56.0127
552090	56.0127
473436	56.2118
457686	57.3549
539945	57.3549
457099	57.3549
536565	57.3549
456886	57.3549
535268	57.3549
472649	57.847
472836	57.847
472898	57.847
472036	57.847
536923	64.2955
534448	64.785
536874	0.208527
537485	0.208527
537452	0.537613
473983	0.537613
537864	0.537613
536261	0.537613
535285	0.537613
458791	0.537613
536271	0.537613
535285	0.537613
538527	0.537613
473439	1.18042
539953	3.53267
536881	5.13221
536549	6.79527
538083	7.25341
539579	25.5193
540138	55.6216
458786	55.6216
471869	59.3396
539313	60.8554
471607	2.74789
534184	3.73289
534731	3.90917
535874	3.90917
535020	3.90917
537393	4.8117
552125	4.8117
535706	4.8117
533665	5.18542
535805	5.18542
533665	5.18542
537607	12.0192
534582	12.0192
538497	27.8827
534633	39.7385
473850	39.8496
535071	40.6799
456655	40.7967
534396	40.8327
533980	43.3208
536096	43.3208
538641	43.7544
552318	45.0048
535967	48.9926
473373	50.6731
458579	50.6731
533671	51.5386
459522	51.614
536287	51.614
538271	51.614
472765	51.8111
540151	51.8132
533602	52.2106
535321	52.2106
457529	52.7539
552435	56.321
539974	56.321
534774	56.321
535780	56.321
473555	56.321
539320	56.321
552021	56.321
458431	56.321
471936	56.5195
457662	56.5195
471503	56.5195
472763	57.2562
473923	58.2471
538324	58.2471
536049	58.2502
459018	0.881863
534776	1.54557
534264	1.93552
537198	1.93552
457128	1.99692
440335	10.2666
537980	34.8766
456862	34.8766
536653	34.8766
534024	34.8766
459324	37.2172
533864	37.2172
473855	37.2172
458921	37.2172
474035	37.2172
534038	44.8966
537054	44.8966
540318	44.8966
534711	44.8966
534833	44.8966
540187	45.5833
539213	45.5833
534580	45.5833
471260	45.5833
538133	45.5833
539308	47.5964
459380	48.6535
473887	50.5499
538677	50.5499
440351	0.320959
458621	2.82959
534988	2.82959
537587	2.82959
534150	2.82959
535249	2.95067
538272	3.62443
538090	5.39023
459211	25.2202
473951	25.2202
458691	25.2202
471780	25.2202
536578	25.2202
535116	25.2202
457604	25.2202
538006	25.2202
535324	25.2202
535860	27.5259
534893	34.8578
538154	35.3678
473519	37.8312
533939	37.8312
539903	39.4995
540149	39.4995
540189	39.4995
537306	40.592
535693	40.6651
535445	43.1852
473845	0.141231
536619	3.29378
536294	3.29378
458770	4.90425
440506	6.69611
536461	6.69611
472594	8.69375
539011	8.69375
458857	8.69375
472498	8.69375
458969	8.69375
537281	8.81594
457710	9.02108
538734	9.02108
533934	12.7513
473976	12.7513
552415	12.7513
459045	22.3442
535975	22.4407
537882	22.4407
534770	22.4407
472333	22.4407
458646	22.4407
537045	22.4407
458670	22.4407
534610	23.1453
472895	37.7671
474018	37.7671
535549	40.8796
534053	40.8796
535865	40.8796
473875	42.4289
537111	43.2511
458530	49.2269
471210	49.2269
552179	49.687
558901	49.687
538618	0.10364
537397	0.463367
472105	0.463367
471768	0.463367
536605	0.463367
539305	1.23913
535685	1.23913
458730	2.38484
535964	2.38484
457178	3.20257
472889	3.20257
533808	3.20257
538477	4.08333
539536	4.30784
473181	21.4853
534993	33.9999
552174	39.5334
472785	43.0754
539193	43.0754
457387	43.0754
473169	43.0754
539194	43.3295
537566	48.8429
471824	51.5265
473006	51.5265
471351	51.6512
457745	0.493312
536799	1.44026
458819	1.44026
456878	1.44026
456703	1.44026
533945	2.23226
536252	2.23226
473601	2.38073
ct182 2.4
456629	3.59885
473766	4.85535
539271	36.3017
473796	41.2039
538038	42.6896
536415	43.0284
536721	43.0284
552331	43.0284
534131	43.0284
535820	43.0284
536302	43.0284
535897	43.0284
538956	43.0284
473115	45.3491
534490	45.3491
540145	45.3491
473513	46.3011
537182	46.395
533557	46.395
538175	46.49
539214	46.49
533746	46.9709
534705	46.9709
474002	47.3835
471216	47.3835
471437	47.3835
471369	47.3835
534036	1.50579
539690	1.50579
537576	1.50579
537769	1.50579
539749	1.50579
536439	1.50579
533900	1.51428
536895	6.35778
473280	10.0351
458076	10.0351
458617	10.0351
535927	40.6117
472635	65.6666

## Sheet: tomato
471506	31.4922
535917	49.3761
536635	49.3761
;539245	49.6599
540425	49.6599
471715	78.4327
;473543	79.4448
534453	80.0812
535758	80.0812
535681	81.3029
539883	83.1685
533740	83.1685
473160	83.1685
472201	83.2733
458557	83.2733
535160	83.2733
536689	83.2733
458639	83.2733
537897	83.5599
537342	84.1523
538234	84.203
536174	84.9617
537558	84.9617
473498	85.0603
472494	85.0603
472961	85.0603
552367	85.1974
473193	86.9121
471641	87.2188
473965	87.2188
538541	87.2188
538685	87.2188
472115	87.2188
473744	87.2188
440088	87.2188
440159	87.2195
540188	88.9161
538547	15.4196
533772	29.057
458206	29.057
473395	29.057
473057	29.057
537588	29.057
535211	29.057
537673	29.057
458537	29.057
533772	29.057
458206	29.057
473395	29.057
473057	29.057
537588	29.057
535211	29.057
537673	29.057
456532	29.057
533772	29.057
458206	29.057
473395	29.057
473057	29.057
537588	29.057
535211	29.057
537673	29.057
537837	29.9324
538722	29.9324
533780	29.9324
535487	29.9324
538145	29.9324
539204	29.9324
552279	29.9324
552346	29.9324
440601	29.9324
440084	29.9324
537808	29.9324
535157	30.5284
457258	30.8971
457258	30.8971
457258	30.8971
473581	31.8823
538414	32.4402
533830	32.4402
534230	32.4402
459238	33.2345
459041	34.1707
456585	35.083
456562	35.083
471517	35.083
535703	36.2162
535163	36.2163
537873	36.8313
474081	36.8437
536879	37.2761
538025	37.2761
536770	37.2761
472553	40.231
473080	41.4553
472667	41.4553
534042	42.8116
534213	42.8116
456516	43.8109
538417	43.8166
534181	44.3509
540082	44.3509
458442	44.3509
540419	45.705
539689	45.705
458157	47.2036
534587	47.9081
534414	47.9081
534925	47.9081
471945	48.2917
473785	48.7821
534972	0.59345
471491	0.59345
536448	0.59345
537934	1.23795
537623	1.75811
472655	6.9573
472044	7.69648
536242	8.36934
472155	11.1177
474086	11.1177
472929	11.1177
458900	11.1177
440698	21.2994
471314	24.6688
458405	29.8454
458129	29.8454
456896	45.9023
533555	45.9023
471311	45.9023
457598	45.9413
473165	45.9413
474078	45.9413
472274	45.9745
473314	45.9745
473866	46.0829
458096	46.0829
540395	52.7089
473641	53.9333
458505	56.8293
552224	57.2973
552385	57.2973
473190	58.2054
538821	58.2054
471969	58.2054
458903	58.2054
552041	58.3929
537405	58.3929
459204	58.3929
534469	58.3929
537500	58.3929
440590	59.2384
535134	60.6655
538443	61.9587
535296	1.69357
538037	1.69357
535952	1.69357
533789	2.00213
458231	2.56638
458150	2.56638
472271	2.56638
537134	2.56638
458231	2.56638
458150	2.56638
458572	2.56638
539273	2.69552
536558	2.77003
473290	2.77003
471545	2.77003
473213	2.77003
472128	2.77003
472694	2.77003
472719	2.77003
456699	2.78955
534498	4.55015
473375	4.55015
458202	5.47343
471974	5.47343
473336	5.47343
472967	5.47343
538675	42.5074
472747	54.1487
540424	54.1487
473463	54.5233
534064	54.7719
533867	56.7993
536372	57.0219
457279	57.0219
539847	57.0219
552026	57.7833
535304	57.7833
537105	57.7833
458642	57.7835
457015	57.7835
440562	58.0631
538471	58.0631
533727	58.0631
473436	58.249
472649	58.4213
472836	58.4213
472898	58.4213
472036	58.4213
539945	58.8283
535268	58.8283
539733	59.064
473067	59.064
537750	59.064
537012	59.064
535227	59.064
458169	59.064
536923	62.1603
534448	62.5127
538083	0.620461
536881	1.94736
473439	4.77688
537452	5.54948
473983	5.54948
537864	5.54948
536261	5.54948
458791	5.54948
536271	5.54948
538527	5.54948
536874	5.90252
537485	5.90252
539579	54.1179
540138	61.0311
458786	61.0311
471869	63.606
539313	64.8386
537393	1.86368
552125	1.86368
535706	1.86368
534184	2.21041
537607	29.8509
534582	29.8509
535071	34.6498
456655	34.7503
534396	34.7748
534633	35.2301
473850	35.2978
533980	36.0219
536096	36.0219
538641	36.3044
552318	38.5483
535967	39.2017
533602	40.4519
540151	40.714
533671	40.9907
473373	41.6408
458579	41.6408
457529	42.0503
552435	44.4728
539974	44.4728
535780	44.4728
473555	44.4728
539320	44.4728
552021	44.4728
471936	44.6647
457662	44.6647
471503	44.6647
473923	44.851
536049	44.8532
472763	45.4194
457128	0.164099
534264	0.203246
537198	0.203246
459018	0.999724
459324	27.9579
;533864	27.9579
;473855	27.9579
;458921	27.9579
;474035	27.9579
440335	44.9333
537980	51.4007
456862	51.4007
536653	51.4007
534024	51.4007
538881	54.8586
540187	58.66
539213	58.66
534580	58.66
471260	58.6602
538133	58.6602
539308	61.087
459380	62.9295
535181	63.027
473887	63.6651
538677	63.6651
458621	1.02396
534988	1.02396
537587	1.02396
534150	1.02396
535249	1.11607
440351	1.90333
538090	2.45489
473951	51.7714
458691	51.7714
471780	51.7714
535116	51.7714
457604	51.7714
535324	51.7714
535860	53.2051
534893	56.6745
538154	57.145
473519	58.7832
539903	59.4925
540149	59.4925
540189	59.4925
535693	60.1954
456587	0.764692
458467	0.764692
440506	3.5711
536461	3.5711
457710	5.0928
538734	5.0928
537281	5.49609
472594	5.70677
539011	5.70677
458857	5.70677
472498	5.70677
458969	5.70677
473845	6.13408
473875	11.3931
472895	56.0555
474018	56.0555
534610	57.3116
535975	57.9943
537882	57.9943
534770	57.9943
472333	57.9943
458646	57.9943
537045	57.9943
458670	57.9943
459045	58.0827
534053	58.9958
535865	58.9958
540274	61.0434
537111	61.0434
538299	65.4668
539305	0.105348
535685	0.105348
472105	0.735646
471768	0.735646
537397	0.73632
536605	0.736428
458730	1.77447
535964	1.77447
457178	2.18693
472889	2.18693
533808	2.18693
539536	3.02111
473181	10.7645
552174	52.2615
472785	57.8435
539193	57.8435
457387	57.8435
473169	57.8435
539194	58.0523
471351	58.8413
471824	58.8413
473006	58.8413
540006	60.4945
539226	60.8208
537566	63.4163
457745	0.79005
473766	2.73127
440418	2.98022
456629	3.94927
536395	4.2119
534259	4.2119
473082	4.2119
534470	4.2119
473601	4.94075
533945	5.06401
536252	5.06401
539271	47.583
538038	50.0433
536415	50.5367
536721	50.5367
552331	50.5367
534131	50.5367
535820	50.5367
536302	50.5367
535897	50.5367
538956	50.5367
473513	52.4888
533557	52.5556
538175	52.636
539214	52.636
533746	52.8497
534705	52.8497
474002	53.2516
471216	53.2516
536895	0.57785
534036	3.78678
539690	3.78678
537576	3.78678
537769	3.78678
539749	3.78678
536439	3.78678
473280	6.6906
458076	6.6906
458617	6.6906
