# Supplementary material for: A DArT marker-based linkage map for wild potato Solanum bulbocastanum facilitates structural comparisons between Solanum A and B genomes
Source: BMC Genet. 2014 Nov 18;15:123. doi: 10.1186/s12863-014-0123-6 (PMC4240817; doi:10.1186/s12863-014-0123-6)
Supplement: Additional file 7 — Sequences of the DArT markers used in this study. [file 12863_2014_123_MOESM7_ESM.zip]

Archive with 1 entries (1 files):
- 1269543404129964_add7.fasta
