# Supplementary material for: A DArT marker-based linkage map for wild potato Solanum bulbocastanum facilitates structural comparisons between Solanum A and B genomes
Source: BMC Genet. 2014 Nov 18;15:123. doi: 10.1186/s12863-014-0123-6 (PMC4240817; doi:10.1186/s12863-014-0123-6)
Supplement: Additional file 7 — Sequences of the DArT markers used in this study. [file 12863_2014_123_MOESM7_ESM.zip › 1269543404129964_add7.fasta]

>534273|57_5'-seq-3'_25 specie=CMM
tgcagcatcttttcttggtatattacattagaatcaaatgccaagagaagttatgtacct
cctttgtgaacacataattattttctaaggtttgcatgcagccggccaaagacatgaaac
aaacatccgcaactatttatgctattgcaccccagtgataaagagctagaattttcacta
aatgaattcaacagataaagaaaaaaacacacaaagattgcattaaccattggtaagact
acatactagtagagtagcagtgttaacaagtcacaaagagaagtaaacttagtagtaacc
tgaacttttactgctacctcaatgcgctaactaatgtactatcaatgaaaaaaatgaatt
ctgca
>534283|45_5'-seq-3'_129 specie=CMM
tgcaggtttggtaatggctttgattggatctttacttacaatgctagtagtgagtccttt
tacacattctcttaagtttgtttgctattgctatttatcataataaatctgtactaattt
gaagctctatttccagactctaatactaccttgtgtttgcttcctgagaatcttgaaggg
gaaaacaagccgccttcaggtatggagaagcccatatcccttttctattctcttttcgtg
tctgacgttacaatttgactagttaatcatactttgtattagttgagatatttttcttga
aaaatatcttatcccaaaaatattacattatgacaatatgtgcatctcaactacttaacc
atgctatgctggaagtattcacaggtaatggaacttcttttatcctttctatgcgcgcag
gttaccatatgtgtctttattatcacagtaggtactgcatctgcattgatcggttcgtat
tcagctctctccaagatcatccagagcatgatttaaattttggtaatactatggcaccag
atgtttttgagcttagagttcattaagtttctaatcatatagatttcacaagttcctatt
ttcttggaagagatcgcgcccatactctattttcnggctagtgattttgataatgattct
tttatattcttaaatacatctgca
>472564|36_5'-seq-3' specie=CMM
nnnnnaacagaggaacctgaaaatggtcttgttggtgcacttaaagctaaactctttaac
agcaagaattcaagatctttcattcaagcttatgcctctaattcaacttctcaattagca
tccaaagttaaaccatcactaccttgtattgaaatcaagaaaacatcctcgcaaactgag
aaatnannnaaaattgacaattattctgatgantngttcaggggaaatcacaatcntgat
ta
>534486|45_5'-seq-3'_136 specie=CMM
tgcaggatcatatggataataataataattgaataacagcagtgacaataaaaagcaaag
ggtatattggggatttaaaaggtacagaatttgagacgttgagactctactgggtgcttt
aagcaaaaaaagaaaaagaaaaaaagggtattcacaggctggaaaataagaggtatagtt
atggggaaatgtgtggaaatatgacgaaatggaaaagagtctagctggcaaaaaggagta
ttgagaaatgtgactgagcatttttgttcacagtttatttttacttgttcatatttaata
tattacactcttcaccagacaataaatagaaaatgataaattttcatcttattttacaag
ttaaacataataaatttgaatgactatttaatatattaaacaagtaaaaatgaacgaaga
aagtccatacgagttgggtgaggctacttgctagtttagttgacacaacagaagtctcgt
gagatgcatatatggctgca
>534291|29_5'-seq-3'_142 specie=CMM
tgcagagtggaattaattacaaaagtcgtatgaaatctactatatgtatttcatcatcta
tactatgctctttgcacgaaaaacataaggaactaatacaattccatttgatcttttgaa
tggagttgaatctgccttaaaaattctaccatttctttccttccatatgttacatgctat
ttcttactggtgctaaaattattatagagtaataggaaaccaagaaaatcttatcagaac
acttatgcatatgcttcaaagaaccccccgacacacttctgatgagaatttaaaatgctg
catacttttggagtgctaccaaatctcattgtaatggtaggtctgatctgtggagttcat
atgtctataactgtggtgctttcaaaatgatgcgcttttgtctttcatttgtcttatagt
tcctgctttttcagcaggtataagtggaacaacatcctctctttatgttaattccagtaa
tccaaatttcttaatagtttatttctattgccttgcagttctgca
>534294|49_5'-seq-3'_122 specie=CMM
tgcagatatgaccttcaatatgtatcgcagtttaacatagaatgacatgcttcgcctagc
tttccaattaagcatcacatcaagagtggttgcaacagtttaaatgtaagatatcaaaat
agtgtggcaacacaaatcagcgcactgatgaagggatcaccaaaaatgatgcatgtccat
ttaaataaagtaacttctccagtatgctttttgtcacttgtaactgcctgtgtgcaatca
aactgtatttatcccaatgattatgatttcattgaacttcaaggacacatatatattcta
atattgcggaacatcaaatgctaaataactttttcttttaatgacagtgttgtctggaca
gctttcccacagattaatttactggataccttttaactcccactaccacagctaacagat
tacgcttaagcaaatggaaagaattaacctacactcacctctaaataacttttatcgtaa
attctgttcaacaaaccgcggttagtagttcatcatattttagctgtatcaaaagggaca
cataaaacatttatcttaaaagtaaaaaagaaaagaaaaataatccttcatgtatatcca
atcacttactaaaaactaccaatttcatgtattatccaatcactcactgaaaacttccta
cattgtcatccatgaaaattgcatcaaccataacaaataattttataaagaagagaaaat
aattttacaaaccttgcccaagcttcaaaactgca
>534300|45_5'-seq-3'_125 specie=CMM
tgcagaagcagccaaaaaggccccgccgaaggaaacctagttgtgctgaaatttgttctt
aactatccctgaatcctttcttttttcggataaagccaagtgcagtgttgcttgaatttt
aagattttggtctgtctaatactttacctatgttaaaattgtcttatgggactaaaaaag
tcatgttctcgcgatctctgccctatttgtgtgtgattgatattttaaagctttatcatg
ttatttggtagttcttgtagtttggaaatttggttgtgaaatatcagcatttgtctgtgc
tctttcctctattctgaaggtgtgttgtggataaattggtggaacacgagtagaaaaggc
tcttgtttcaatggtttaccattggttttgatccatggcctaactgca
>535080|50_5'-seq-3'_129 specie=CMM
tgcaggcaatgaagcaccagatggtcgtttcgccttgctacatcactttaagcggtgaag
tggtcgcttttaataacattggcagatatctttgatataattaagaaaattgaaattttt
ggcgaaattcaagaaacaataatacaacaatgcagggacacattgacatattgagtcatt
cacttcaatgatacacaaaacaagataaaaagatttttattgatcaattaatttttgacg
actgggtatcattcttcttagcaaaaaaatattatcccctttttaatattagctaaaaat
aggctttaacgactggaaaaaaagtcttatcgctataagtatatttgtaacgactggatt
catgtcctttcgttaataagtggtcgttaaaattcatatttccagtagtgtcttgtcaca
tcttataagaaataatccttgtttgtctagctctcagggggttgtactaggtagatgcag
tctgccactgctcagctcatttatatcctctaatctgtgtatagtgtcttgcccctcctc
aaatgctgacctcacaactctaggtccctgtttatttgatttggtttgacacactgggtg
attactttatgcctttcatcttttggataatgcaatgtttgtagacataagtcttataaa
tcttaaagaattggaaatggcaataagctgca
>535084|41_5'-seq-3' specie= CMM
tgcagctcaaagaatccagactcaataccagcccgttggaacgcgttgacagcgtccaac
agttctccattaggtccggtggccttggagttggtccggcctgttaaaagaccagcaatg
taggacagtggtaccaagtcaccagacgctgtgatcgtgccacgtaggggcaaacacggg
gtaatgttgttgttcaacaactttgttgtagcttccaaaatctcaaaccttatgcctgag
tagccttgaagtagggtgttgatcctcactagcatagctgccctcgtggnggagtgtggc
aacgtgtggcaagactccatcccgttgccgaagactccggcattcaagaacctagaattc
agatgaaattccatttancaaaaatcatcaagttgtagtnganttacaaagtttaatgta
gctaaatcatcaacataagttganntacaaaatt
>535263|5'-seq-3' specie=CMM
ggatccngtgcaggtagatgacgaggctatggagttaaacaaagaactaatgtccaaatt
acttgaacttgatgatgttgatgctgtgtatacagatcaaaagtattaggttattattcc
acttaacagtggcatgaacacctaacaactggttgttgaggctgttgaagaatgataacg
acattcagctcattagagtcctgtagtcaatcatatacggtgtcatctagctgttttact
tctacaaagaatctacagatcttctcatcttaggaacacattgctgtttggcccaattta
atcatagggtttgatctttcaactggtanaaggaatctttagatgcattggnaacccaat
aatattgcctcctttttgnnngnnaaatgaatgtgctataaaannacnatctgaagttgt
aagttatattggcaataaannnnngnngtttctctttaacagctannnnnnnnnatctca
ttgtaacntntttagcttgannnnnnanagtgagaggnnaanagctaagttgcanagtta
tttgnatacgtttgacttgattaattgaatc
>535477|24_5'-seq-3' specie=CMM
tgcagtacagcaaaatgttgttacttcttataaagtacttcaatttgtcgtatgaaatgt
ctatatatcgtttaaggctccgattagatagacccaatttactctcttggcttcaagatg
cagtatatgcaatgccttggggagttggtcattccactctttatgtttcagtaagtaact
caatgtagatctctataggtttggttgtccttttgtaaactaggttggagtgaatgtcta
accgaagtctgtctaggctgaatgtttgtaacactttgtagatgctaccctttttcttta
gcttccccattaagattgttctgatgtgagagtagtaagtttcatgaccttcaatataag
gatttaaaatttgttgtggctttgtatctagctactcaagtatctaccaacatgaatagt
atatgcaccggaagacaatggggagttggattagtttgatgtcattttacctaatttgcg
taggattttagttttaagaatgaaactgaatccggatttctctttgattcancatcctta
gccatgagactttcttttcctaantnntgattcatggtgtgcatcaaagtccgttgnnnt
nnnnnnttatnccacagtcaagttccttctgctcttgcntctctttcgcttacttctacc
tcatgttttnatttgnctgaaatatg
>535480|43_5'-seq-3' specie=CMM
tgcagatatgaccttcaatatgtaacgcagtttaacatagaatgacatgcttcgcctagc
tttccaattaagcatcacatcaagagtggctgcaacagtttaaatgtaagatatcaaaat
agtgtggcaacacaaatcagcgcactgatgaagggatcaccaaaaatgatgcatgtccat
ttaaataaagtaacttctccagtatgctttttgtcacttgtgactgcctgtgtgcaaaca
aactgtatttgtcccaacgattatgatttcattgaacttcaaggacacgtaaatattcna
anattgcggaacatcaaatgctaaataactttttcttttaatgacagtgttgtctggaca
gctttcccacagattaatttactggataccttttaactactcccactaccacagctaaca
gattacgcttaagcaagcggaaagaattaacctacactcacctctaaataacttttatcg
taaattctgatcaacanntcgctgttagtannnnntcgtattttagctgtatcaaaaggg
acacataaaacatttacnttaaaagtaannnnnaaaagaaaaataatccttcatgtatat
ccaatcacttactaaaaactaccaatttaatgnattatccaatcactcactgaaaacttc
caacattgncatccatgannnnngnntcnnncntnnnnnanaattntnatnngaanagaa
aannnnntttacnaaccnngncnnagnntncaaaactgnactggnnccatcaagggg
>535495|39_5'-seq-3' specie=CMM
ngnnnanngaaaacacgacctactgaggttcctttccttccaattctatgcgccccacaa
tatatatgtgatttgattcttcgtgtattggctccatactttgtatttctctttaatctt
ggcataaaatagtgatattcaccagtttttttcaaacttgactatcaagtttctggctac
tatgtcacacacaccttgggtgagcttagtagacgtgtatcatcagaattgaacagtgtt
ttgatgaaattgngagtttggtgcgactacagagnagggaaagcctatgactattctgga
gtagatcacctaaaatccaattgttgcaggaatttaaatgcaagttccgcggagtttact
gacttcccccatagccagttcaagctatgcgtatgcttttcctctctgnngncncnnngn
tcacnanggccaaattgntgntgngtaacttgnnttcttgacttgnntcactttgnntgt
tcatcccntattatgctcc
>535873|45_5'-seq-3'_127 specie=CMM
tgcagcaatgcaatattaatgataaaccaatcaaacagtaaaaaggagtgtttcttacca
aaaaaatgtgaaatctcatgtcaagtcaattagactaagcaccataaaggcagtaagaaa
ctgcctgagcaggaattacacttacaattcaatgagctaccattttaagaaatttgatac
tatttaacaaacacagactagtgcaaataacacaaggttacagaaagtaaatacattaat
aggacaaaattgaaagcgcttaagctagttgcatgtttccatatgtagagtgatcggaac
agattactaacatagtaaaatacttgtgttccatgaagctggggaggcttccttgaagag
caacagcaaccacccatcttgcagatgttttagttatccaagtatatgtcttatttccca
acacattaccttctccgtctgtatgaagggggacaattcactgca
>535722|29_5'-seq-3'_32 specie=CMM
tgcagagatgtgttacattttttgaaaaggtgtgtaaaaactactggaacttctgattac
gggcaggtcatgtttatctttgggccgtcactctaacttgtctatttgagcagttgcttt
gtccctttggttaggattgtcaagtttctccattgtttagtgtaatagcttgtgcttgtt
atgtgactattcttccgttgataaaaaagttcttaaaatattagatactgttacnaaaaa
cagttttgaggttagagaaaaaatgaatgatgatgttgccattgactctaatacgtaatt
ttagtttgctgtaaatttggtcccaatagaactcttctcatataactgcattcctgtatg
attatttgtctgattgtcagattaaactaaannattttgttaccttccttcacctgca
>535899|50_5'-seq-3'_63 specie=CMM
tgcagcaagtggaggatagctcantgtgaaaaggtcctgtatcaaaattatgcccattta
acactcttttttggcgatattgacctacttaagatgcttanaatccagtttgaaagttac
cattgggagttcttttcttccaatagtatttggatcatttgatggactantatttagagc
tgtcatagaggcagcttgagatggttgaagagatgatggatacgtaggtggtgcttcagc
aattcctgtangttgcaaagtacttttctgccaataagcacgagaaacagaatcagttgc
atcaagcctcgtttcaaatactgaagttccatatttacaaatactaaacttcagcatttg
aaatactggtgaaatattgaaaaacttgttttaaggagcatttcaggtgaaataacgctc
tcccaagacaaaatttcaaccttttttctagtgaaattcatatccaaacacaacgtcaac
ttccnaatattgtttttcnncttcaaccaaatattgcctggacatctagttatgccnant
ntttaaatgtcttgnannnnnttgcatcatttgtaatgtataattagagaaacttcacaa
acttttnnnnnntgancatacncnnnnncaaacgatgcagtactttgntgaacattgggg
ctattgatcccccacnnnnnntgna
>536019|29_5'-seq-3' specie=CMM
tgcagagcgtcaaattcagcttgctgtctatgatgcgaggccgccggagaaagtatgcat
cagtcatctctgacatctcaaccgttgctgatcttgttaggtgcaggccatgcttccaaa
ttggaggtgtagtccaccgatatattgggcgtcagacacaggtatgtgcggacgtgatgc
ctgccatccttattttgaatattctttgctttcagaaaccaagatttatgaatttgcttt
tgatcaaaggagttcatgaatttcctattttttgtcttctgaaggtcatggaagatgacc
aagaaattggtgcctatatgttccgtaggacggttccttcaatgcatttaacttcagaag
atattcggtggatggtataccctctgagcatttatgccattcagtattgcatcttttttt
cattgcaagattttgtgtgagggaaggaacttttctcttccaaatgatgttatatagttg
gcatcatttgattgaacaagtcaacnnnnnnntggttaggttcaaaatatgacaaatgan
nnnnnttgggtnnnnnnnnntgtggcaaggataaaactcttcancactcanagatctcan
gggatttttgctgcggccctgannannggannnnngaggncttnctgcactggatccntc
aang
>536211|47_5'-seq-3' specie=CMM
tgcagtgcaatgaactataaaattattagattgataaataaactttatagttttaaccac
aatctattttcaaaatctgtattcgttccatctagcaaaataaccaacactgactaacaa
attaaaacggagagagtagttctttattttgtttcacatcatcttccccgcaaaaattgg
gtagacacaagagtgtgaccacaaaagcttattaaaattcataccaagtgctatgctcta
ctgtctgcatcatactactgcaatgtatatgcggaaaaatataccctcattcagcatcat
aaatgccaaagaatgagaccattttagacatgggacccaaattggacaaaaagaatgcag
aacaaaacagaattcagaaaaaaaaaaaaaaaaaaaaanntttcnacnccaacaaattca
nnnttgngnnnntnannanncacaannaactatcancagttttangaccntttaaanaaa
atcnacncnnntcaaaaancnnanccnnngntcannnttnnanaannnttaccngnantt
ccaagctcantttttngnngnttctnnnnaangnattcaacggggcgnnttccnnnnntt
ttccaaccngaaaaancncctgaaa
>536044|50_5'-seq-3'_129 specie=CMM
tgcaggacaaacatctggaactacagctacatttgtgatagttgatagatggactgtgac
agttgcatctgttggagattcacgctgcattttggatactcagggtggtgcagtttcaga
attaactgtagatcataggcttgaagaaaatgcggaggagtaagtgtccatcttctaaat
ctttccatctggtgttttgatcagaaaatgttcatcatctcttaattaattgcagaaggg
aacgtgtcacagcaagtggaggcgaagtaggaagacttagtatatttggtggtgctgagg
tgtgttgtaaatttgcatctccgatatcatatcattggtgtgaaataaaactttcatttt
gcatctgca
>536218|46_5'-seq-3' specie=CMM
tgcangcanntnatttaangannnnnaagaaagaacagcaatctgaacatgaancttctg
taanttttcttggnnatacttttgngaaactgctgngacncngngngatttccggatgta
anaanttcactgtttgnnancttccatgannttcnnccantgncatcnnttcataattta
ntttgtacctaaagctgacatatgtgttgttaanacatcatttgattgnatattaannac
tcatttccaanctccaacttccctgcttantcccccactctaaaggngnanacttgncnn
ataaaganntcnnntaacttctgtctgtcgncttcaactttgttcatttgcnttttattt
ttctgtttgtcttgngcnnncngngnnatatcctcctancnnnnttcanctannatccan
ntggatccattttcctactttgacctgttacctcntctctcttttctttgnggnagggca
tggctaangnntgggg
>536227|45_5'-seq-3'_132 specie=CMM
tgcagctagcacacaatgtccccaatatgttaagggaatttgtgcctgaaaccgtagtgc
ccttgtgacttcaagcaaatgtctgtgcttcctttcagccaccccattctgctgaggagt
atatggacaagacctctgatgtataatgcccaactctttaaacatggtgtcacacactga
gttcacaaactcagtaccattgtcagttcttatcaccttaacagtattagcaaattgatt
tgtaacatacttcaaaaatacttgcaatgaaacacatacatcatatttatgtttaagtaa
aaacaaccaagtcattcttgagaagtcatcaacaatagtcagaaagtatttatttccatc
aaaagtaggtgtattatatggtccccaaagatccacatgaatcagatcaaaacaagctga
acttttgatactacttgaaggaaaacttagtattgtttgcttagcatatggacaaactag
acacttagccactttacactgactttctttattcatatcaaagatcctagctaacactgc
a
>536051|29_5'-seq-3'_60 specie=CMM
tgcagaaagatcaatgcataattttatgcaaaaaagacagaaatcagggggagaagggac
caaaattatgcacacaataggaaaagggaaattcaagtagctgaagctaatgcacaattg
gagagtaacatgttcagaagacaactccttacccaaccaaaaggccagaataggcttgat
gaaaaaaatgaatatgtatcaggaggtgttctaaaagaaggaacaaactctactgcattt
tttcagttgtccagcagaaaagagggctcagagaattatactcagagagagatgaggaaa
gaacaaattcatgatgaccatgatagcaagggaaagaagaagtggtcaggtcctttacct
gctccatcagacaaaatgcaggatttaatccgagaacatgctgtcaagatcctcaaagct
gttacgcgngcnaggcttgagaagggatcaacagctaaaggaaatgacaatgaatctaag
ggaaagactaatcgttctttagatccatcaacatagactaataaccaaatatctactctt
ttacctgccaaatggaccaatatgcagggcttaccaaganagaacaaggcacagatccta
caagatgcacaatgcgtgatgtctgaaaaggaaaaaaatggcggaaggggaaaggcaata
actccnnnngtagagaananncaacttattgaacaattgntgcctcctgca
>536055|25_5'-seq-3'_85 specie=CMM
tgcagaacattaaaaggcgtacaaacagagcaaatgtgcaacacaaatttccctattcaa
ctcttatctttgtcagtttacagatacctaacgtttaccttcacaaacccaaccagtagt
caaactatcttttgtaacttgatggtgttgtactggaacaaacaggttaaaaacttatct
gcttcaaccagaatagtaatagcggcactacatacaacagtgaagaataatctaagaaca
atctcaagattagacagctctccagtgatgctccattgcgagtactccaatttcctactt
gtgaattctttacaagccccgaatccaaataatcaacgtaacacttcaaggtattcaaga
taccagagtgctggatccattatataagctgcaagaaagattgctactctgcttggatca
aaatttcttctacacgggtaccaaggcaagcttattaagcattaatctcagcattacact
gatgctccctgctgca
>536061|31_5'-seq-3'_63 specie=CMM
tgcagaaaaatgacaaggttattgaaagaattacttcaaatatcagagatgaaatctgtt
gggtgaattgactatgcatactgacattacttcttgaggatatcagacacataaatttac
ttattggatggacacggggatgcagagaagttccaaaaatcaaacgcctgaaacatagca
ttccgaggagattccagtgatgccagaaatgttaattctagaatcagatgcccgccccac
ttcattgtaataacatgattttacaaatacatgattgcgaaatgaaattcttttgaaaca
ttcatcccaattttttttataaagatggtctanaatagtgaattttgtagtcctcttgta
tgcattatcaaacattgccatgcattgattgatatctttttaccaattgcgaagtttgag
ggttttcccccccttcccgtgatgagttgctgttcaaacttcaggattggatgttgnnct
gataccgatttcattattctaggncncgaaaacctaacaatannaananngaagtttttt
gtcttcaatagtggattgcanantatnntanattaaagcagtannnnnnttagcaggnnn
caaaaaataccncatactgggtgaaaaataagctgaaggaataataccggcatcnnntat
ggaggngcccctgcn
>536244|38_5'-seq-3' specie=CMM
tgcagcttacccatctctgctcagttcttcttcttctgccataactaaaaatcagctcaa
aaagcaacaatctttttcaccattaattcttcctaagttgttattgttgtcatctaccta
acttctcattttcttgttaaaactcttttcccattttcttgtttgtttcctcaagtaaaa
ggaacaaaaagaatcaagaaacgaagttactaaggaaagcaagttcattttttgtctttt
ttatagttggtggcttggtgggtatgacctaatttctgtttttgtttctttttctggtga
gagaggaagctttacatttcaaaaattatctgttcatacaagaaaggaaacatttttttt
aaagattttgttttggggtttgtcatacgttccctttacgtgtagtttctttatctttta
aggaattgtgtcttttttgcttttggggttgataatgactttctatgttaccatatagaa
attatatgaaatggggtttagctaaaattgagtctttatggttttaattttctaaaattt
tataatttgnnnnnntgtagtataattcgttgatgtttctaattgtaagtttccgcatta
ggcctgttattttgatccnaacaaagggnagntgntttcttggttcatatcattggtccc
ttttgntngngttgantgaaaagacagganaaaagtactatnggctttatattnnctttt
ncttgaaggaagctaattngaatttgtgctgnaaaanggnaaacttttncttganntttt
tatttttttnatgntgnttttgnnaatganaaanatnnnnnnataannatcatttttnga
nttaccntncnnnnannnnangctgnntttgnnnnnccttcttactgnacnggatccnt
>536420|34_5'-seq-3' specie=CMM
tgcagtaaggacttgtgagatttcntgcctgaatatgttgntctgtttcacaagacaatg
gcattggagtggatgaatatgacataaaacatcgcgttttgtatcaatcttgcacagttt
actaaaagtgactgctagaatttgtgcattcttggctaatatatatgttatagcaaattt
gctactcctctgctccttctatatgtgtagttgattagtccttgttgttctctgttcctt
atttgaaaaatattctgataatcttaacattccatgcttgttttccagctatgttctcag
actnngnnctgnnannacaattagtactgnanatttcttgtatananncatcataac
>536432|35_5'-seq-3' specie=CMM
tgcaggcggaactaattaccagtctagtttagcaagtcctactgaggtgaaaattaatcc
atttattgtacactatgttctgttactgttgaaggaacaatttatgtttccgttgcttct
catatctttgatgcttgctggattcaagatcctttatcagctatacataaggtacaagct
agagtgtcaccttcagaagtccttcagataccccaataggcacaaacaacttgccttcaa
gtcgtaggcatttctttatgctttcattaagtttattaggacaacatgtgtagttaatac
ctatgtttaagagatggatggatctggagttaanacggattgtggacatataaccacccg
cattcttattttcacnnnnnaaaacttggttgnanaatcctgtgncattgtcttctttag
tcatcataattaatgataantcannnnanctgcccacatgacccanatttgtagtttaag
gaattngctgctcgtaaacttttctatctgtcataggtgttcctgctacctanccncatg
ctgaatatcantgnnaaaacaatccntnnnnaancnnnnnttttnnnatgannactgagc
annnnnnaaanaaancgctatgcctattatgannnnngttccaaatgcttgatatcaatc
natggttaaatg
>536631|47_5'-seq-3' specie=CMM
tgcagaaataagatatgacagatgtcagagaaagaagaggagagagagagagagagtcaa
aaagacataagagaaacgcttgatagctcttcagacctgtgccatatccagtaattttga
ctcgtttcaagtttccagctaatagcagccattgctaatgcagtgaancnnnnaagaaga
aagccccaccgaaagcgcttcagaagtgaccgaatgaaattatgtatccatgcttttaca
gtttcccatctgcattcaaaatcatacttagctgaattattagatactaaaacaagtata
taaatttatatttttgttctaaaaatttacatgtctaaatttttagaacaaaaaatccac
ctacctgttgagcatgttcaaacaaatttctgttgaaaaggaaatccatctatgatgagt
aaagaattcaatgaggaacccaatgaacagagccnnnnnaccaatagcgacgacaagaat
aatgtttgaggacctgtanntgttgaccaagttaannntgattcaaacggttcaatgaca
agaaaaccanacccanacttctcctgaaaaaagaggaactttacttggntggnccacttt
cannnntgagggctgtcaggatcgcnnnnncanngngaatcgccctctttgtaacttcnt
caatagtanacnnnnacacnnnnnnactnnnnnnnnccatgaaagaganccnnanannca
tganctggggccggtcncnaaaaggaaaccanat
>536440|31_5'-seq-3' specie=CMM
tgcagttgctttgttatcaggttttgaatgttttgccattgtctgttctagttgattggt
tattaacatgtgtattgtagctctggctgcatcttgggtaagaggtagattttctcggcg
tgaagggtcaattagaaaaagatgtccgcaataaattacttctcttattttcatgtgtat
agtgctttcaaattcttttgaaagttcctttagtattgatagatcaatttggatggggga
gtccagtttgtgcagataaaacttgttacctataagccggaacttctgtacttaaataaa
taaataacctttttagtctgctttagtanctactttctgantggantcagatttaggtag
atatcacaagatatttgcttctctttctgttttctggttgaattattctgtggttttttc
tgtttagnnnnnnnntanactgcatccttaggntantggntngnnattattgggccattt
cttggagctgtcactanannntttgattctcnantgctatctggttttgaattattctgt
ggtgtcttctgnnna
>536637|39_5'-seq-3' specie=CMM
tgcagtatccgaaccgaggattagtagtttaaccaacagcccagaaaaagccctccacca
atctttccctcacaaaggtcatctttttaacaagtttaatgtttttgtcccacctgcaaa
acatatcctcaagtgaaattctcggtattgaaaggatattataatcaaaactaacgtgtt
tgatatgccaatcttttttcgggagggattgtatctaatgagagtcattttctggtgttc
atttatctgaaaatatcattaagaaggaaaaattaattttccttacaactatcttaattt
ttttttttganaaggtaacaacttgtattctatttccaaaaaatcanaannctgccntaa
caagttacaggtttcctaattacngntgaggtgna
>536998|45_5'-seq-3' specie=CMM
tgcaggcggaactaattaccagtctagtttagcaagtcctactgaggtgaaaattaatcc
atttattgtacactatgttctgttactgttgaaggaacaatttatgtttccgttgcttct
catatctttgatgcttgctggattcaagatcctttatcagctatacataaggtacaagct
agagtgtcaccttcagaagtccttcagataccccaataggcacaaacaacttgccttcaa
gtcgtaggcatttctttatgctttcattaagtttattaggacaacatgtgtagttaatac
ctatgtttaagagatggatggatctggagttaagacggattgtggacatataaccacccg
cattcttattttcacgtatgaaaacttggttgtagaatcctgtgtcattgtcttctttag
tcatcataattaatgataagtcaacatagctgcccacatgacccaaatttgtagtttaag
gaatttgctgctcgtaaacttttctatctgtcataggtgttcctgctacctagccacatg
ctgaatatcattgtaaaaacaatccttctagaatcaaacatttttagatgagtactgagc
aaaatggaaaaaaagcgctatgcctattatgaaatatgttcaaaatgcttgatatcaatc
aatggttaaatgtttcatctgtatgtggtcctcacattctccgnagtatcatttcttgna
acttttattcttttgcagngtgnattgatagagagaagcntnatttagcttttatattca
ggattctgggnangctgcactgnatccntcnngggcgaattctgnnnatatcc
>536803|24_5'-seq-3'_123 specie=CMM
tgcaggacaaaagaatgcaaaagaagaacataagattgcaacgcttcaagatgaaaaaac
aacaagaccataacatcttgtcttctttgtcaagtcaatgtaaggctttgacctgtggaa
tgttttttatctgtatgggaaattgataacaaaccaatttggttacctaataatgagaaa
cgacataatcctaattaacagtcacatattcttatatgactttgtcattcttttgataca
tagaaactgtagcaatataatctttcagacagtgcttagcaggagaagatgctgatacag
ttgacaatctatttatctttgaagaatcaagctgctcttctcaccgtcagcttaatcctt
cccttcattttcagtcacaagcttcatgttcaaaaatcacagaggttttgcaccataaaa
acactaaatctggaacaaagcaaccattctagatctcaggctaattgcagctctaattca
ttgtacttctttatcaagaaacttcacacatgatacttgtatttgacacaaagatatgca
ataattttcattgaaaccacgaccanatgttccgatgctttaatgctgca
>537035|29_5'-seq-3' specie=CMM
tgcagcggacagtctgcatatttcagacaaataaaacatgaggtagaagtaaaagaaaga
gatgcaagagcagaaggagcttgagtgtggtataaactaaaaaaagaacagactctgatg
cacaccatgaatcatgatttaggaaaagaaagtctcatggctaaggatgctgaatcaaag
agaaatccagattcagtttcattcttaaaacaaaaatcctacacaaattaggtaaaatga
catcaaactaatccaactccccattatcttctggtgcatatactattcatgctggtagat
acttgagtagctagatacaaagccacaacaaatttcaaatccttatattgaaggtcatga
aacttactagtctcacatcagaacaatcttaatggggaagctaaagaaaaaaggtagcat
ctacaaagtgttacaaacattcnnnctagacagactttggttagacgttcattccanccn
antttacaaaaggacaaccaaacctatagtgatctacattgagttacttactgaaacata
nngagtggaatgaccaactccccaaggcattgcatatactgcatcttgaagccaagagag
naaattgggactatctaatcggagccttanncnatatattgananncatatgaaaaattg
aagnantttanaananannaacannatttttgctgtgctgnnntg
>536807|36_5'-seq-3'_39 specie=CMM
tgcagttcttcattggatgaatcatgtgaaaacggatgctgagtacattgtcattcttga
tgctgacatgatcatgagaggaccaataacaccatgggaattcaatgcaggccgcagccg
acctgcttcaactccttatgagtaagagttataagtttgtgatctttattttcattctgt
tggaggattgcatggttcgttacaaatttacaattgtttggtgaatcagtttgtgcctta
tattcttgcatgaattcacattgcatagatttttaccannatactacttctgttcctata
ttgaatcagctaccttatcggctgtgacannnnnntggcaaagctacacactcnncatcc
tgaagcttgtgacaaggttgggggcgtaatcnttatgcatgtanatgatctacgganatt
tgcgctgca
>537477|40_5'-seq-3' specie=CMM
tgcagggcattctggtggtgatagagctccatggccaatgccaaaagaacaaatacagca
gtggaaacgcaaccgtcgtgccttggtattcacaaactcacattctagtgctgcactttt
cgcattttcaagttataattgtgtcagcttgcaaaatttatgtgctttattcttgttcct
ttctaattgatcaatccatggtcagtctttaattcaattgacctatgtgtgaaatgtttt
ctgtaggcatattctaccgttggaactcttgattacatggcaccggaggttttgttgaaa
aaaggatatggaattgaatgcgattggtggtcattgggggcaatcctgtatgagatgctt
gttgggtatcctcccttctgttcagaacatccaagaatgacagcacgcaaggtattttaa
ctcttctgtttattgttagaatgaaaataagggacaatcggggcctctaaattgatctcc
gaattggattcaggcagagctttgtaaatcaagattccaaaaggaattctttttcagngn
nntcggaaaagattggaattgaaatggttgtttttgtagacttcagtttcttcanaagga
atgttttcnaaattgtgcttcagcatcttgttaaganttacnaaatatactcatttttcg
ggttaattcatantttgtttnctgctgtatcanataatcagttggagaacatgcttgaaa
attncccannnnannnnaaagtatcnnatgaggctnnngatctgatctgncgntttattg
tgcnnngttgaatcaaga
>537484|40_5'-seq-3' specie=CMM
tgcagaaaataatcattaaatcatttgaatcaacaacctcatataaccctaactaaggtg
cagactgtactttacgccacaccagttttatcaaaacaaggagaaactgaacaaatcaac
ataagacttcaatgatgcagctatacctgtcaaactcatcaatgcaacagagaccaccat
ctgctaatacaagggcaccagcttctaacatccactctcctgaaaatatagcttgtcttt
acaaatgatgatcaaaaaactttacatataggtcaacagagtatcaagaattaagtgcat
gtttggttcgcattatggggaggcactcagataaattgtcccctcatattgtttctggat
ctaagaggtacaacagtattgagtatcccacgcctccttcatttgaacatattatttaat
taattttagtatggcgctagtactaatctcagaagcggggtcacatcagcaagactatta
taccttttaaatcatttgggatttgaatctgagacctcatgttatcaaccaacttcattg
accaatgtgccaaacccttgggagcctaattgnnnctttagaatttcatttttaataaaa
gcaagatttgtaacacttgtgttttatttcttgcacatctcangaaaantcnataggaag
gaggaacaaactttcnncctccttttccntgtgaaaaannnnncnantttaaagaactcn
nncncattatcgngnaagctggcacanggtcnctgngcnagangnncnnnantctgnntc
tgnntgagtgttgcnacnnaaaca
>537213|29_5'-seq-3' specie=CMM
tgcagcattaaagcatcggaacatctggtcgtggtttcaatgaanattattgcatatctt
tgtgtcaaatacaagtatcatgtgtgaagtttcttgataaagaagtacaatgaattagag
ctgcaattagcctgagatctagaatggttgctttgttccagatttagtgtttttatggtg
caaaacctctgtgatttttgaacatgaagcttgtgactgaaaatgaagggaaggattaag
ctgacggtgagaagagcagcttgattcttcaaagataaatagattgtcaactgtatcagc
atcttctcctgctaagcactgtctgaaagattatattgctannnnttctatgtatcaaaa
gaatgacaaagncatataanannntgtgactgttannnnnnantatgtcgnnnnnnatta
ttaggtaaccaaattggtntgnnatcaatttcncntacngatnnnaaacattccncaggn
cnnnnnnnnacattgacttgacaaanaanacnanatgttatggtcttgntgntttttcnt
cttga
>537497|29_5'-seq-3' specie=CMM
tgcagcaaatccatttaaaaagtaggacaccctcaggcctcaaccaattgacaatccctt
tcgcagttggacaagaagccaaaggacatgtatttgtatgacttccccccatcactgaag
gctaacatgctcatgtactccaccnncttttgcaatattgatatacaacaaatcttgaaa
tannngnnnnantgatccaactgttatagttgatagtagtagcaggcggcattttaacca
tccccgctaatactactggcactgaaatcaatctaatccnnngnnggtttgggaaagctt
tctgttagaatacgtgcatccactatncntcaatggactangncctttgacacnananna
anagtaataaaattgcnna
>537254|35_5'-seq-3' specie=CMM
tgcagcttattgccatttccaattctttaagatttataagacttatgtctacaaacattg
cattatccaaaagatgaaaggcataaagtaatcacccagtgtgtcaaaccaaatcaaata
aacagggacctagagttgtgaggtcagcatttgaggaggggcaagacactatacacagat
tagaggatataaatgagctgagcagtggcagactgcatctacctagtacaaccccctgag
agctagacaaacaaggattatttcttataagatgtgacaagacactactggaaatatgaa
ttttaacgaccacttattaacgaaaggacatgaatccagtcgttacaaatatacttatag
cgataagactttttttccagtcgnnaaagcctatttttanntnnnattaaaaaggggata
atatttttttgctaagaagaatgatacccnnncntcaaaaattaattgatcaataaaaat
ctttttatcttgttttgtgtatcatngnnnnnnnngactcannatatcaatgngnccctg
cattgttgnatnattgttncnngnntttcgccaaaantttcaattttctnnnttatatca
aaga
>534329|40_5'-seq-3'_94 specie=CMM
tgcagtgcagccatatatgcatctcacgagacttttgttgtgtcaactaaactagccagt
agcctcacccaattcggatagactttttccgttcatatttacttgttcaatatattaaat
attgtcatttaattttatatgtttaacttgtaaaataagatgaaaatttatcatttccta
tttattatctggtaaagagcgtaatatatcaaatatgaacaaataaaaatgaacagtaaa
caaaaatggtcagtcacatttctcaatactgcttttttgccagctagactcttttccatt
tcgtcatatttccacacacatttccccataactatacctcttattttccggctgtgaata
ccctttttttctttttctttttttgcttaaagcacccagtagagtctcaacgtctcaaat
tctgtaccttttaaatccccaatataccctttgctttttattgtcactgctgttattcaa
ttattattatccataagatcctgca
>534549|35_5'-seq-3' specie=CMM
tgcagagaactttccagtgactggcattagcacgtcaacaactttgcattctttgttaaa
agatattgctataaatccatcaatatggatgaatataatcaagatggaacagcagaaatc
tgctgatgcttctagaactactacagcacaagcttcaagttctaaatctattcttggagc
agttccatcaacagatgcagtaggtcccagatcttctgctattggccagagatcagtagg
aatacttcagactcctacacacacatcatcagcggcnnnntccatttacaaccttttgaa
naatgannncatttacagtgtgttccttactgcttctattgcacagttccccttttattt
cttcctgacattttcnaaggttaatcnntnncttgtgtttggggtggaataaggtgcana
gcggttccttatgtgttctattggaatttatttantcttcnttttccattgttgtttttt
gtgtcannnntnnnnaactaancnctctannnnanacttcatgtgantntatnnnnnnnn
nnnatatcnnangntgncaaganttnnnngangaantggctatannccgcntgaaacctc
>534368|29_5'-seq-3'_141 specie=CMM
tgcagctgctatgcatataccaagggacattatacttaaccatgccactctagcattggt
tttctcgttttcttccctcattactgcttctctgcgaacgagatacaagaaaaaaccatg
ttaattgtgaggtaggagacaaaagaaggataaaagtatcggttacaccaaggttctgca
agaatgttttcgtcatttcttcgtgaaactggtgatttacaatgcaatacactgttaaga
gttttcataggattcaataagcacagcagcaactatgttcactacaaaaaccaatgtcta
ttacccttgacaattttgaaactatctgccactacttttagctctctccaattaaggaca
gtatcagagaattacaaatttgagtatataattatacgttatctactatcctacttcctt
tctccatgataaaattcctccgttgtcttttggatactgca
>534565|27_5'-seq-3'_34 specie=CMM
tgcagttcgtggctgataaagttgcatatgcactttcgcaaggcctaaaagtgattgcct
gtgttggggagactcttgagcagcgagaatctggatctacaatggctgtagttgcagcgc
aaacaaaagcaattgcaggtatgtctttgaatagtccctgtgaaatgtcaactaaaaagc
ttttacctatgtaatatccaagaaatgttgcttgttgggaattggatgccatagccaccc
tagtctgagtcttgcccgcaccactttactgtgtgaatgagactcatatataagtatgat
ttggacttcggatgcataatacttggtggatctatgtgtgaacattattactgtagcatt
agaaataacttatgtaatgagtctgtgattggagcattgttgtagtgttgtactcaaccc
acagaccactcactgcatgctgcttctgtggcaacatcgtaaagccgtgcttcagtgcaa
agtctgctgttattttatcaggttttgtcccaaagctaacaaccagaaacttctcaccta
cctctaagctggatatagatataggcacaacaagtcaaatgaaagcctttganagtgtct
ggaatgattgattannnnnnctttaatgatgcttttgcaaatgctacctgnaattcnttt
tgatcaagtacnatcctgatcnnnancctctgnn
>534570|22_5'-seq-3'_136 specie=CMM
tgcagaggaataaatggattaaatacccagtaagaaatgaaataagaagtttcgcacttg
ggtaagatagcaaagaaatttcaattatgtaccttagatgaatgtattgcctgatctcca
acatacgactttctgaagttctggaagaacacaagaatagctagatcaaggcgttgtttg
gttgtttctgcatatctctggattatatgaagaatgacaaaaacaatacgtgagtaccaa
aaatgtcacccaatataagcaaattcaatcaagttactaaggaaaaaacaaagtacaata
cacaatagagttagaccttcattttaattcagctgaacatgacaaaataacttctctaca
ttttaatgctatattgccaaagtatcaggaggaaatttgaataaacctgactgcgtaagc
cactatcagtaacatttatcanctgca
>535120|22_5'-seq-3'_85 specie= CMM
tgcagcagtttcatcgatgtcagaactagtgaacattaagatttactacgacaagaaaca
cgaaaggactctgagaaagagtaataaagatgcgagatgaaaatagttaaccacacctct
gctaccatgtcactgaaatcctctctctgagaacgcaacttctcttcctctctagcttcc
tcatatctataaaacagaacaaaaagttttcagcaaaaatcgggaaaattcatatgagat
cctctgaatcaaaacagtgttactagtgttgctactcacttggctggcaggacattgtcc
atcagttccaactcttcgggngccaaagtaacatcaactctatccgatttctgaccttta
agcagatcaacctgca
>535129|39_5'-seq-3'_79 specie=CMM
tgcagctcaatattaaagaagaagctgatgatttcagactgccgacaactgaggtctgct
ttaaagttcaagttcttcattgctggtttgatttgtcatacactcattcaggggaaaaaa
taatcatgaatgcctaatttgtctgtgtttttaggagcttgaagaagaaacacagagacc
cccggatctctctaacctccaaaggaggataaaagagagtgagtttcttctccttcattg
aattatgtatattttttccgagaagtaagttatcattcaaataaaatgaaataaatgcag
ttgttagagtgctttcaaatttgaagtcattgaggcaagaaggtgtgacacggaaggatt
acattgatcaacttaaaagcgacttgggttcatattatggatacaatgattttctgattg
agtcattggtggaggtaannnnnntcttaaaatagtgtagactctgaaccttttcccttc
tcaaaagnttcatttttcntttcaatgtggatgatatgtgaccttactgcn
>535530|31_5'-seq-3'_30 specie=CMM
tgcaggacaaacatctggaactacagctacatttgtgatagttgatagatggactgtgac
agttgcatctgttggagattcacgctgcattttggatactcagggtggtgcagtttcaga
attaactgtagatcataggcttgaagaaaatgcggaggagtaagtgtccatcttctaaat
ctttccatctggtgttttgatcagaaaatgttcatcatctcttaattaattgcagaaggg
aacgtgtcacagcaagtggaggcgaagtaggaagacttagtatatttggtggtgctgagg
tgtgttgtaaatttgcatctccgatatcatatcattggtgtgaaataaaactttcatttt
gcatctgca
>535550|29_5'-seq-3'_81 specie=CMM
tgcagacaatataaaaagagcaggtgataaaggatctccttgcttaacccctcttgtaga
gtggaaaaagccatgattctgcccattaataataacggagtaccaattattagctataag
cctccatatcatgtcaagaatctcagcaccaaaacccatcttctccaaaactctgattaa
aaagttccattctaccatgtcataggcttttgccatatccatctttataaccacattatc
aggtttacccctcagccttatattagatatcacctcatgtgccagcaacacattttcaga
gatattccttcctttaaaatgagctattttttgccaatttantctataggtnannatgct
gtgccatttattcgtgcaaaattttcagaagccatcttttgttgctgagatagtactcca
aaatagaaaaaaagactttctagctcggataccnnatgatagaaaattaactgca
>535357|5'-seq-3' specie=CMM
acnaattaaaatgntancagnagacagnagttcgttttcacttactgtgagcgctaagat
tccagttataatgccaactctgagagcaagagccataaaagggccaccaaaatgtaactt
gttcactgatggtggatttatccccttangcaagngtccaatctatgcaacaaaattant
aatcttnnnnnncatgctcacgtctgaattgaacnannnatgannnnanannnnangnnt
gnnncattactcacagttggaatcgtgtgtgtctcanntntgat
>535575|40_5'-seq-3' specie=CMM
tgcagtaagaaggacttgcaaaagccagcatcttatctgctgatgataaatcaaaaatga
tgattatccctctatatttctcattcacaaaagcaacataaaaaaaataaaagttcaaga
aaagtttacccttttacagcacaaattcaattagcttccttcaagaaaagctaatataaa
gccaatagtacttttatcctgtcttttcaatcaacacaacaaaagggaccaatgatatga
accaagaaagcagctaccctttgtttggatcaaaataacaggcctaatgcggaaacttac
aattagaaacatcaacgaattatactacaactacacaaattacaaaattttagaaaatta
aaaccataaagactcaattttagctaaaccccatttcatataatttctatatggtaacat
agaaagtcattatcnnncncnaannnnnnnnagacacaattccttaaaagataaagaaac
tacacgtaaagggaacgnanganaaaccccaaaacaaaatctttanaaaaaatgtttcct
ttcttgtatgaacanataannnnngaaatgnnnngcttcctctctnnnnagaaaaagann
nnnnnnnnnaaatnangtcntanccnccangccannnnnnnnnaaanagacnnnnatgaa
cttgctttccttagnanctncgtttc
>535786|19_5'-seq-3'_125 specie=CMM
tgcagaacattaaaaggcgtacaaacagagcaaatgtgcaacacaaatttccctattcaa
ctcttatctttgtcagtttacagatacctaacgtttaccttcacaaacccaaccagtagt
caaactatcttttgtaacttgatggtgttgtactggaacaaacaggttaaaaacttatct
gcttcaaccagaatagtaatagcggcactacatacaacagtgaagaataatctaagaaca
atctcaagattagacagctctccagtgatgctccattgcgagtactccaatttcctactt
gtgaattctttacaagccccgaatccaaataatcaacgtaacacttcaaggtattcaaga
taccagagtgctggatccattatataagctgcaagaaagattgctactctgcttggatca
aaatttcttctacacgggtaccaaggcaagcttattaagcattaatctcagcattacact
gatgctccctgctgca
>536063|5'-seq-3' specie=CMM
aggaaattcctgctcaggtaatttgacatgnnttctgctgttgattgttaatatttttcc
aaatgtataagtaggtaaaagagacggaaacacattgtcagcacccttcttcctaggatt
ctcattnnannnnngtggctgananantgcatttantttgtattgattatnnttgaatgg
ctttggtcnaactgtataannnnntggtggncanatgtgtcaggcangtacttttgtcgc
aagccaaagtatgaggcttgcattcnnaccacctatcctatttgatg
>536115|5'-seq-3' specie=CMM
tggancttgatganaaacaggcataanagacacatgatcaataacctgatccattgtgtc
tatctcataagtaggcatatgaggcacatggtcaaccccctgaannnttgtgtcnacctc
agaantatgaggaacaacatganagacatcacctgagttancatcatctgaaggnannnn
antaatcacaggaaacataggactana
>536643|45_5'-seq-3'_125 specie=CMM
tgcagcttcagtgaagttccctaactcttcttctaacaacagcaactcattaaggcaccc
cagagacttcaacaaattgcgtttcatgtcaattctagggaatgctttcacaaatctcat
catggaaactcggtcgttgagctcaaaataatgtaacacacaattgctcaggaactcctc
ctccattttgtcaatttcagtctctctttcccccactgtactacactgagcagcatcatg
tttccagtactcaacatattgcaaacccaagtcaaaacactttcctttggtgcaaactga
taagcactctgagaaatgactgccttttgcataaactctggcagcctgctcatagcatcc
agccagtgtaaaacactcggcggctttaatcagctcaggttttccacacttctccaaata
aatttgtcctgca
>536649|31_5'-seq-3'_84 specie=CMM
tgcaggtagatgatgaggctatggagttaaacaaagaactaatgtccaaattacttgaac
ttgatgatgttgatgctgtgtatacagatcaaaagtattaggttattattccacttaaca
gtggcatgaacacctaacaactggttgttgaggctgttgaagaatgataacgacattcag
ctcatttgagtcctgtagtcaatcatatacggtgtcatctagctgctttacttctacaaa
gaatctacagatcttctcatcttaggaacacattgctgtttggcccaattttatcatagg
gtttgatctttcaactgatagaaggaatctttagatgcattggtaacccaataatattgc
ctcccttttgtctgtaaaatgaatgtgctttaaaaatacaatctgaagttgtaagttata
ttggcaataaaatactgttgtttctctttagcagctagcatgatgaatctcattgtaaca
tctttagcttgagttagtaaagtgagaggctaagagctaagttgcagagttatttgtata
cgtttgacttgattaattgaatctaccgaagttcttgtttcttcncatggacttgtcaga
aagactaatgattctatgttatagntaaagntagnatcnnnatttcnnatttcngctgca
>536662|47_5'-seq-3' specie=CMM
tgcagaactatcanacattaccacattgctttatctgttgnntccatgactatatggnca
ttcaaattaaacacaaaatatgagttttaaatcttcatattggtagaacatgattttgaa
gaatgacagaatgctgtanccaaattatctgttgggtgtcctgtttgttctgtacataac
tagtaatgtcagtgctcantangagtagatgatattctcctcttgtgatcaagagaactc
ctttattctacttttgggattcttggttggttgatcttggtccatacaacatttctattt
tttgtgctgnantggtggtttgtgaggngggggtaatcatgatgactgtttatcacctaa
agtttangtaagacgggaacacttccntatgtttctttttacctttttcttttatgtact
angtaggatgaaaacttctgtttggnatttattttccttttctttagtgtataccctaaa
gctagttgaaattggaanttgccttgnaccttttcaacaatcttattttcantcnccttt
tcncttggaanttctgancttcttattctgcntcctcttcattgnncttgna
>536483|25_5'-seq-3' specie=CMM
tgcagcttttgctattttttagtgtatcttgaagaatccccatcaagtatccacactcac
gtcacacctgttgggcacgggtactcagagcaaatgaaagatctatatatcttaacctct
aacaataaacagttgaagggcttgaggattacctaaattcagtgccaattaaattctaaa
tttgttagaattaagtgcttagtttgatctcacaattgtgtgcgttacttctctaatttt
ttattgtagaggtggagctttgccagccttgaagaaagtanaacgttattcantgcacaa
aataacaggtgatgggcgctgcatgtttcgtgctctggnatgaagcattttcttccctgt
ctaatttgatgtactgttgactgcataactttattgctatnnnnttatggncttanagag
aanacnttanttnattgattgnaagggagagggat
>536668|45_5'-seq-3'_133 specie=CMM
tgcagatggagtcttctcatacttcattttatcatattatgtttatcagataggttcttt
aggtggatgttttgatggaatgttacttattttgatgttgttgcaggatttttatgaaga
tttatttgaaaaactgaacaattatggagagattgagaacttgaacatttgttacaatat
tgtgggtcacatggtaagccttttctggggatgatttagattatgggttggcattttatt
tatgtacaatgtgcacatgcaggttggcaacgtttatgttcagtttagagaggaggaaca
ggctgcaaaagctcttaaaaatcttaccggaagactttatgctggtaacatttttgctgc
aataatcctttccttgtaaaagtattagagcatcaagtgagatagtttaaaatggtataa
agatttagtaccttagacggaaccagaatttttagtttgtggtttccgaatcaaaatttg
ttttgcttattgagtattgtagattatttgtacatatatattttagcccaaataaagggt
acccttggttatattacttgtttagatacttaaagttatgactagttcctcnaactttta
gatacttaaagttatgactagttcctcaaacttttgcttgtaactgca
>536502|27_5'-seq-3'_135 specie=CMM
tgcagtttgtggctgataaagttgcatatgcactttcgcaaggcctaaaagtgattgcct
gtgttggggagactcttgagcagcgagaatcaggatctacaatggctgtagttgcagcgc
aaacaaaagcaattgcaggtatgtccttgaatagtccctgtgaaatgtcaactaaaaagc
ttttacctatgtaatgtccaagaaatgttgcttgttgggaattggatgccatagccaccc
tgatctgagtcttccccctaccactttactgtctgaatgagactcatatataagtatgat
ttggacttcggatgcataatacttggtggatctatgtgtgaacattattgttgtagcatt
agaaataacttatgtaatgagtgtgcgattggagtattgtcgtaatgttgtactcaacct
acagaccacacactgcatgctgcttctgtggcaacatcgtaaaactgtgcttcagtgcaa
aatctgctgttatcttatcaggttttgtcccaatgctagcaaccagaaacttctcatcta
tctctaagctggatattgatataggcacaacaagtcaaatgaaagcctttgaaagtgtct
ggaaagattgattaggcnacctttaatgatacttttgcaaatgctatctgtaattctttt
gatcangtacaatcttgatcannagcctctgca
>536670|42_5'-seq-3'_133 specie=CMM
tgcagtacgttggagcagatgaaacgatgctgggacagcaagcctagatgtattctccaa
aacccaagtagccgaaaccttttcccaagatgctaggaaaagttcggaagtttctgaacc
aaggtcttgagctctagtggctatgataccatgtagtttgcagaactaaattggttattc
attatatcaacattacatgtatatatacactagaaaaaagcatcaacaaaggtaagaaaa
tatcctacatatctcttatgattcctagagatatctcctatctatataaggtaatagaat
atatttacaatattctgtaacactgaacaaagtatagaaagaaacatcaatcacaaagaa
actttacttaagtttcaaagtatgcaaactcttaaatgccttggaacagaaagctagcaa
aagggcacaccctgcttcttccagcagcatatgtgctcccagcttgtttttcatgatcag
cccctctcggtgttggnanagagggtggtatccacctgcatatgtaaatttgttatattt
gaagaaagaacacaatcttcaaggagaacttctaaaaaggctgca
>536809|29_5'-seq-3' specie=CMM
tgcagcagggagcatcagtgtaatgctgagattaatgcttaataagcttgccttggtacc
cgtgtagaagaaattttgatccaagcagagtagcaatctttcttgcagcttatataatgg
atccagcactctggtatcttgaataccttgaagtgttacgttgattatttggattcgggg
cttgtaaagaattcacaagtaggaaattggagtactcgcaatggagcatcactggagagc
tgtctaatcttgagattgttcttagattattcttcactgttgtatgtagtgccgctatta
ctattctggttgaagcanataantttttaacctgtttgnnccagnacnncnnnnnnnngt
tnnnnnagatannttgnnnnntggntgggtttgtgaaggtna
>537052|31_5'-seq-3'_23 specie=CMM
tgcagaaagggaagagtcaaaatttaaatagcaggccaactcaataacccagatttattc
cctagtcgtcttttgccacttgtaaagaccaaagaatgccattgttaaccgtgtttagca
aattacgtaaacaaatgtcatactttttgtcaataatattactccccaacccccacccct
tagccatgccctaccacaaagaaaagagagatgaggtaacaggtcaaagtaggaaaatgg
atccaactggatgctagctgaaactaggtaggaggatataacacaggcggcacaagacaa
acaaaaaaataaaatgcaaatgaacaaagttgaagacgacagncanaagttaattgagct
ctttatttgccaagtctacacctttagagtgggggactaagcagggaagttggagcttgg
aaatgagtacttaatatccaatcaaatgatgtcttaacaacnnnnntgtcagctttaggt
acaaactaaattatgaactgatgccnctggctgaaactcatggaagatcncnaacagtga
acttcnnnnntccggaaatcacaccgngtcacagcagnttcacaaaagtatacccnagaa
aacttacagaagcttcatgttcanattgctgtnctttcnttttactctttannnnanntg
cctgca
>536821|31_5'-seq-3'_103 specie=CMM
tgcagtgcagacatcaacgaaacaattggttataaaaaacaatccacaatcattctctct
aaaagtcatgcaaagacattacataacctccaagtgcaatgaagaggatgcagaataaga
agctcggaacttccaagagaacaggtgactgaaaataagtttgctgaaacggtacaaggc
aagttccaattctcaactagctttagggtatacactaaagaaaggaaaataaataccaaa
cagaagttttcatcctacctagttcataaaagaaaaaggtaaaaagaaacatatggacgt
gttcccgtcttacctaaactttaggtgacaaacagtcatcatgattacccccacctcaca
caccaccaatacagcacaaaaaatagatatgttgtatggaccaagatcaaccagccaaga
atcccgaaaggagaataaaggagttctcttgatcacaagaggagaatatcatctactcct
actgagcacagacattactagttatgtacagaacaaacaggacacccaacagataaattt
ggctacagcattctgtcattcttcaaaatcatgtcctaccaatatgaagatttaaaactc
atatttcgtgtttaatttgaatgaccatagagtcatggatgcaacagataaagcaacatg
gtactgtctgatannttctgca
>537098|31_5'-seq-3'_70 specie=CMM
tgcaggacaaaagaatgcaaaagaagaacataagattgcaacgcttcaagatgaaaaaac
aacaagaccataacatcttgtcttctttgtcaagtcaatgtaaggctttgacctgtggaa
tgttttttatctgtatgggaaattgataacaaaccaatttggttacctaataatgagaaa
cgacataatcctaattaacagtcacatattcttatatgactttgtcattcttttgataca
tagaaactgtagcaatataatctttcagacagtgcttagcaggagaagatgctgatacag
ttgacaatctatttatctttgaagaatcaagctgctcttctcaccgtcagcttaatcctt
cccttcattttcagtcacaagcttcatgttcaaaaatcacagaggntntgcaccataaaa
acactaaatctggaacaaagcaaccattctagatctcaggctaattgcagctctaattca
ttgtacttctttatcaagaaacttcacacatgatacttgtatttgacacaaagatatgca
ataattttcattgaaaccacgaccagatgttccgatgctttaatgctgca
>536871|47_5'-seq-3'_100 specie=CMM
tgcagtattatgaagaacacgccgagggtcacgaggtttcatgcggactatagccacttc
atcctgcaaatcttgacaacatcagatattctagaggataataaagtcacatgaagtatc
aaatagagtgtttagttttctaattttgacacaaaaaacaacaatggaaaacgaagacta
aataaattccaatagaacacataaggaaccgctctgcaccttattccaccccaaacacaa
gaaaatgattaaccttagaaaatgtcaggaagaaataaaaggggaactgtgcaatagaag
cagtaaggaacacactgtaaatgaactcattcttcaaaaggttgtaaatggaacttgccg
ctgatgatgtgtgtgtaggagtctgaagtattcctactgatctctggccaatagcagaag
atctgggacctactgcatctgttgatggaactgctccaagaatagatttagaacttgaag
cttgtgctgtagtagttctagaagcatcagcagatttctgctgttccatcttgattatat
tcatccatattgatggatttatagcaatatcttttaacaaagaatgcaaagttgttgacg
tgctaatgccannnnctggaaagttctctgca
>537522|31_5'-seq-3' specie=CMM
tgcagaagcagccaaaaaggccccgcctaaggaaacctagttgtgctgaaatttgttctt
aactatccctgaatcctttcttttttcggatcaagccaagtgcagtgttacttgaatttt
aagattttggtctgtctaatactttacctatgctaaaattgtcttatgggactaaaaaag
tcatgttctcgtgatctctgccctatttgtgtgtgattgatattttaaagttttatcatg
ttatttggtagttcttgtagtttggaaatttggttgtgaaatatcaacatttgtctgtgc
tctttcctctattctgaangtgngnngnggataanntggtggaacacnannanaaaaggc
tnnngnntcaatgnnnnnnnnttggttttgatccncggcctanctgcnctgnatc
>537525|39_5'-seq-3' specie=CMM
tgcagtcgtaattcatctcatatttactctaatcacctaaatatttattcatttgatttt
attattgagttggttctttttattgtttattttccatttttgttttatttgggggtggag
gggtagaggatg
>537292|46_5'-seq-3'_25 specie=CMM
tgcagttaggccatggatcaaaaccaatggtaaaccattgaaacaagagccttttctact
cgtgttccaccaatttatccacaacacaccttcagaatagaggaaagagcacagacaaat
gctgatatttcacaaccaaatttccaaactacaagaactaccaaataacatgataaagct
ttaaaatatcaatcacacacaaatagggcagagatcgcgagaacatgacttttttagtcc
cataagacaattttaacataggtaaagtattagacagaccaaaatcttaaaattcaagca
acactgcgcttggctttatccgaaaaaagaaaggattcagggatagttaagaacaaattt
cagcacaactaggtttccttcggcggggcctttttggctgcttctgca
>537534|39_5'-seq-3' specie=CMM
tgcagaactttggcaattaagaagcattatgtgtgtgtttttcctctcttttttttttta
ataancttannaagctagnnntgnnttaatattgnantctaaaaagnattgngntaaaac
ctantgnncaaaggaagcaatgcaaacatanaatttcananaannggntctcanaaaaca
aataaatgaaanaaagttcacatttcatcacttgaaccattgngngttcttattttggtc
tgtcttcccacagtganaaacacttggnanaacgaggacngntgactacccctaaaagnc
nnactaanagtactcnttgnatgattgaaaactgccnctgnatactacccnnngnttgca
ggnctgactggngccgtctctccaacagctgnctattcnncgngctgttcggnacttgaa
tatgcttcctgnnctgnatcc
>537308|39_5'-seq-3' specie=CMM
tgcagaaaggacttgtgagatttcgtgcctgaatgtgttgttctctttcacaagacaatg
gcattggagtggatgaatatgacataaagcatcgcgttttgtatcaatcttgcacagttt
gctaaaagtgactactagaatttgtgcattcttcgctaatatatatgttatagcacattt
gcttgatctgctactcctctgctccttctatatgtgtagttgattagtccttgttgttct
ctgttccttatttgaaaggatattcagataatcttaacattccatgcttgttttccagct
atgttctcagactttgggctgctacaacagttagcactggacatttcttgtatagagcca
tcataacagcggaaaggagtaaaatcaacttcggtgtcctgaaatcttgttatattctaa
tgatgtccggaactgctttcattcacttggacatgcacacaactttctggttcacnannn
taagtagttgtatgcatacaatgtactcattttgaactcgctgacctctagtttgaatga
ataatataactgacttgttgaattactgcttgtgatnnannaacnatttgccgatggngt
tcatggtgtaccttatggtatatagccnagtgatactgtacnatgctaacttgggaaata
ttattcctcaantgngtgttcnccgtcttgttccnntttacnngcccatanngancnntg
ctngcaanactancctgcactggatcnntcnagg
>537335|25_5'-seq-3' specie=CMM
tgcagccaagaaaattatataagaaaaatccagagaaatatttgaataaaagataaaatt
gctatcttgagtagaactcttcccaattttcaaacatctaaatttagaacataccacaat
aattggtggctgaaaataatgtaattaaatgtccctgagcaaatcgttcaaagccatcca
tcacgcattcatgcgctcgcactatcagttgaagatcattgttgttgcaaaattccatca
cacgatcaggctgcacattggcaaaggcttacatgaggacacaggaaatgctagagaaac
tgcactcaaccaaaaacctatagaaacaagattagaagaataacctatggtttccacaga
ccaaaaccagaattgagccaacagtgatgtccctgacactttaagaaaccttcaaggaca
cccagctgactgaaccaaattaccnnntaaagaactcttgaatgcaattatcttgaaaga
gagtaattgcacaaaaaaaaaaannaantt
>534400|45_5'-seq-3'_22 specie=CMM
tgcagggggaaacaaaaccattcaagccctacactcatcggtatcatatcccattcagag
catcagacagcacatctccactttggtattcaatcaagcgagcttcagcgtatatcatag
ttttatcctcatattcagcatatggtaaggatacggtattcttgtgaatgatacttagca
ttgagttatgaactggtttatgctttcccttttcctcttctttagtgtggacatagaact
tagaagtactcagccagaaaatatcatctacagtctgttacttttccagttcttgaagaa
tttagaagtctttatgtagtaataccaaaaatttcagtctgca
>534406|35_5'-seq-3' specie=CMM
tgcagtcgtaattcatctcatatttactctaatcacctaaatatttattcatttggttta
atttttgagttggttctttttaaagtttattttccatttttgttttatttgggggtggag
gggtagaggatgagtaggaaagcgaatgtagttctgaattgttcaagaaagtaagaagca
ccgtctcccgtgaagaggacaccatgttggccagcaacaactagtgttagacatgtcttc
ttagtccatgttcttctgcccactaccattttccttccatcaggcgtggaagcttgttca
acaaagaggtatatttcatgcctttttcccttcttaaattttttctggnatgcgagtgtc
aagtagacacttctaaaggacactgcatatcaactgtctgtgtatctttatttgagaaag
ntttctgcttgnangngntnnntanccagcaaaggtaaatcnnng
>535146|5'-seq-3' specie=CMM
ttgtcatcatcaccttgntactaacagcttcatcacctgttttattatanaatctggttg
gaaagtagtacaagccctctatttccttaccaatccccttcacctctccactgaagaggt
cctgaaaaacacagaattcaggaaaaaatctaacagaacacaataattgtcttgttagct
gtgatactgagagcaggtcatatttaaattcaggaaccaccaatacattctctagtttcc
caccagctggaatcatgcaactacctgagtgagtaactagtgtagtttgaccattangta
aatgcaccttttttcctanntnctcattagatgagctgacattttctagcatatctagat
tagatgtcatgtggcatgttgccccanagtcaactatccaatcgtccttttgataaaacn
cntnntgntctttccnannattcntnncnnnnnnnntgcattcttcannannntcagncn
cngnnnnnnaaaaaacaacannannntgngaannacctgncatgttgatagcttcttcnn
nnntnnnnncctnnnttanaatcttctgaattctttggnactgatcngcnctg
>534917|5'-seq-3'_47 specie=CMM
ttcagtgaagttccctaactcttcttctaacaacagcaactcattaaggcaccccagaga
cttcaacaaattgcgtttcatgtcaattctagggaatgctttcacaaatctcatcatgga
aactcggtcgttgagctcaaaataatgtaacacacaattgctcaggaactcctcctccat
tttgtcaatttcagtctctctttcccccactgtactacactgagcagcatcatgtttcca
gtactcaacatattgcaaacccaagtcaaaacactttcctttggtgcaaactganaanca
ctctgagaaatgactgccttttgcataaactctggcagcctgctcatancatccagccag
tgtaaaacactcggcggctttaatcanctcangttttccacacttctcnnantaaatttg
tcctgca
>534932|5'-seq-3' specie=CMM
aatctgaaaaatgtcacttcatttactttttcgggtgcctcattttttaatagaatagag
attactccattattaacctgaactgagtggacatcattgagtttctcaaaacttccaccc
tctacagagcacaattgtgagagagcaatgttgctggcctcaagaccatgcccacacgtg
tttgtnnnntcngaaatcaaggagctttccactgattctctctcctctgatgcatcaatg
tanggnaatgccaaanaannnttggactttgcnacnnannnctgacattttttancncnn
ntnnnataatanaaatgannttttgca
>535374|27_5'-seq-3' specie=CMM
nnnnnnnnngatcaatgcacaattttatgcaaaaaagacagaaatcagggggagaaggga
ccgaaagtatgtacacaataggataaggaaaattcaagtagctgaagctaatgcacaatt
ggagagtaacatgttcagaagacaactccttacccaatcaaaaggcaagaataggcttga
tgaaaaaaatgaatatttatcaggaggtgttctgaaagaaggaacaaattctactgcatt
ttttcagttgtccagcagaaaagagggctcagagaattatattcagagagagataaggaa
agaaccaattcatgatagcaagggaaagaagaagtgttcaggtccactacctgctccatc
aggnnaaatgcaggatttaatccgagaacatgctgtcatgatcctcagactgttacacgt
gcaaggcttgagaagggatcaacagctaaaggaaatgacaatgactctaagggaaagacg
aatcgntctttagatccatcaacattgagtaatgaccaannatctactctnntacctgcc
aaatagaccnnnnngcagggcttaccaagagagaacaaggnacagatcctacaagatgca
caatgcgtgatgtctgaaaaggaaaaaaatgnngnaagggnaaggcaannnnnntccnnn
gnantgnaanaaccaacttantgaacaattgttgncnncctg
>535394|22_5'-seq-3'_24 specie=CMM
ngnnncatccccagaatcctgaatataaaagctaaataagcttctctctatcaatacaca
ctgcaaaagaataaaagttgcaagaaatgatactacggagaatgtgaggaccacatacag
atgaaacatttaaccattgattgatatcaagcattttgaacatatttcataataggcata
gcgctttttttcattttgcttagtactcatctaaaaatgtttgattctagaaggattgtt
tttacaatgatattcagcatgtggcacctatgacagatagaaaagtttacgaacagcaaa
ttccttaaactacaaatttgggtcatgtgggcagctatgttgacttatcattaattatga
tgactaaagaagacaatgacacaggattctacaaccaagttttcatacgtgaaaataaga
atgcgggtggttatatgtccacaatccgtcttaactccagatccatccatctcttaaaca
taggtattaactacgcatgttgtcctaataaacttaatgaaagcataaagaaatgcctac
gacttgaaggcaagttgtttgtgtctattggggtatctgaaggacttctgaaggngacac
tctagcttgtaccttatatatagctgataaaggatcttgaatccagcaagcatcaaagat
atgagaagcaacggaaacntnnnnngttccttcnacagtaacagaacatagtgnacaata
nnngnannnnntttcncctcagtagganttgnnnnactanannggnaattagttccgcct
gcn
>535634|5'-seq-3'_60 specie=CMM
tnaccagtgncttcatagacaacataaatgaatgantgnctttgctattcccctgtttgn
tctggattttgtcttttgctcaactttcctatcttgttctagatggtgtcttttgcttca
ctctttttgcttgatttgtctatctatgatgtggaattatctactattatattaagttca
agatgcctttttgttaaatagttctttgtttctcannctatgctgcttggattcttcaaa
atgttgatgannatgtgttgcattctctaaaagtantgtattttgaaagaatccgatagt
aacatgntattaaaagtgaananngngtggaatgtatgtctaatttgttactataanaan
acngntctgcnatgattatgtcttttgtacttggaagaaannncnctgnn
>535395|39_5'-seq-3'_86 specie=CMM
ngnnngaacaaaatatatacccagcgaactggaatagagtgcgggatacgattagttgat
tgtttctgaaggcaaaatgaaatgtttgtatgacattctcaattatcattctgatgatat
cttaggtagtatagagggtagaatcatatgtctgcctcaattccaatgttccataatatg
ccccatgtcttaggcttttaggtgttagctcatcattgccaatatctttcagttttcaca
ggctgtatagagggaagttctcttttggtggtagtggttgagtgtgtcggactttctttt
tttgataagtgaaatatcctttcattaattgatgttangtgaaattaggaacttggaagt
ctttccctgaaaagtctgtgtggggaaagaagcactcttaacatctgca
>535787|25_5'-seq-3'_87 specie=CMM
ngcnncatcacgcagaaaaaattattgattgagtttgagtcttaaaagtatttgtggatc
atagaaatagtcaaaacatcacaagtgaaaatcacaatggccacaaacacaactataaac
aggaaaatgagtcggtgagaactccatgtgaaagaaattttcacttcacataacaaggat
ggattttagaaaggaaaaaataaggaaacatagaaaaagacgtgatcttgacttacacgc
tcagtcaaacgcctcttctgtgccatcttctccacaaggaaagcagtcagaggnnaaagt
tggagaatgagactggaagcaaatgaagactttcaaactattttgtacaaagaatagtag
gtattaagatcagagcaaagagaagggaggctcaagatgacaataccagcacattanaag
cggccaatcccttanagactttgaactaaaccaaaagccagccctaattaacaggccata
ctgcaagagtagtcanagnnngtcntctgca
>535944|23_5'-seq-3' specie=CMM
nnnnnnanaattcaaatgatgggaacaaatgactctgcttatagttttcacttcacccta
tctgctcttggagactttccaagagttgaacttgctaatactttgggcacgatttctaaa
ttcatctttctccctttaatcacttgttggaactaaaagattagtacattcaacatcatc
aagggtaggcttgctcgcttgattataaaatatcacttacagtgtcaaagtgaaacaatc
ttttttttcttcacttttcctcttttttacttgaaatgaagttgtgaaattcatacaatg
ttatcacttaacaaccattttcgttgcttaattccttctctgaatctcctctgtagatat
tggacctttcaggctgcccacaaattaatctgcctcttcttctcctaaacatgcttcctt
cttccaataatttggacaaattgctgatgaagaagcttanncanctttcactcaaacttg
agcgccatatggatatatctcggatttcatgggaaactttccctgttttgacttttgaag
cagtgcaagtantgnangnttcaaattgnnctatgctgcatcttgaanctgccattgagt
tcttttccaagtcatttccntccctaacaacattannngctgcttatattttgaccttca
ngacaanngnnnntgnnnnnnttgntacagagatgcccnttactctcnnac
>535807|22_5'-seq-3' specie=CMM
nnnnnnnnnaaagtgattacctgcttctttttttaaggccagaagctaaatgtccattta
agtaaaaaaaaatagagataacatccatcatctttaatattgttacagagaaagcatttt
tgcagttttcatcaaaaaaagaaagcaatttttgcagttgctattagcattgattaggaa
aggacaaaaactctgctcataacatttctatttaaattttaaaccattgcggaggggagg
gagtcaatatgatatagatcaacatatttacctatattgttctcttttgaggatgtcaac
aatgaacgttctctttcctattagnaantgatgatcttatgtatggtgaaacaaatcatc
ttgnttaactgaacctatggaaaatatcaattcctgatttttgaagctgtcagtgggaga
gggagggttatcanngntggttgannnnnngtgcccaancaacagtaaaacaaacngatt
tgnngnagttactagctatatatcaatattctcttgtataagttcatganntnnnnnttt
taacggataccttaggtttctganncttgtctggaaatganct
>535949|39_5'-seq-3'_117 specie=CMM
ngcagctccggatagataccaaaagcttcagataaattcccagtaaaattgttgttatca
aagcgaaccctttcaaaacttgagcagttgctcaagcttcttggtattggccctgtcagt
ttgttactattcaccgtgaagtgcacaagtttcccactttggcaaagattctcaggcaaa
tggcctgaaaactgattttcatccatttccatcacaaccaagttgtccaaatatgcaagt
tcttttggaatagaaccagaaagtttgttgttacggagaaacaaaattttcaagtttctc
aaattaccgaaagaattgggaattggaccagaaagttgattagtggataactgca
>536161|47_5'-seq-3' specie=CMM
ngnnnnangtcctagaaatgtagccattttttaaatattatcaaccagctcattatggaa
gtttctatacacctccttcataatgacagtacattcactaagtcactgaagcaacggata
accatggttatggaaatgccctccttaaatggccaatctgcatggtggttcggtaaagaa
aaggcccaaaaagcgaatgcactaccacggtaaaaagtagaaccttagaaccaagagttt
tcatgtgataaaaagcatgatttgctgatggtttaacggatattagaacaacttgtcttt
taacataacaaaactggaaacagtagctaaaaaatggaacaggagtaagaacccaaaaga
aaatagaaatatctttgtaattttcctattctgccttctcaaaattttcttttcttttct
tttcttgatcagaagacacaaagtttgagtggttttcaagtgacaaatgttttcatctgg
taaaataatcatattgctaaataaaattgtacggttggtaattcaacttattaatttgtt
attaagaaagtaggtgagcattggttcttcacatatatcaccaatctgtttgaattaaat
gcaatgatcaaacttattgaacaaatccaatatcagatcttgtcaggttctgaaatcaat
ggttgcagttgancatattagatatgcaaagagaagtagtgntgctcaacttgntcaaac
tangctggtatttttcacagagtttgatacaacttgagnnaccacnaaaatggagnccna
gttganatgcntaatactaagtgngttaatcatcagctanatgancccnta
>536306|5'-seq-3' specie=CMM
accccatttgatcaatctattagcagtcatcattcttccatgtaaacacaaccataatgc
ccatttgatcaatctattagcagtcatcattcttccatgnnnnnnnaaccataatgcaaa
cacactttaggccgtgcttgattttgaanaancantgntttccatttcacccttttcana
tctccna
>536176|22_5'-seq-3'_55 specie=CMM
nnnnnnnanngggacggttgcaggacagcaatgcagttctttctcacttcaatgagtatt
cagaacattgttacgcagaggtcttgacagatttctctagaaatacacgtctcttaaaat
ctatgaagtcagaccttgattacatatttctgaagttgaggtatgataattcttttcttc
cctttgttattctcttctttctgaatttcaatatcagttttcaatatattccgaaagtag
caggatttgcttgactattctgtatttctgcacctaataaatcatctgtactaaattgct
agatataaactactcagctcattatttgaacttttcactagaatctactcaatcttttca
ttccgggaattctgngnaanacagaagtaaatgttacttccttgggattttcttccgaaa
gatgcatttttgctatcagagccatcatcttcatttcttcaattgttnnnngngatannn
ngngctaccatttctgca
>536504|5'-seq-3'_87 specie=CMM
tgccttagatgctgggtcagggtcatacctctgcataaaggattgaacaatgaaacatca
tgcatcttatcccaccatcagacatgaaggtgctttttataaaagtggtgaacactaaag
agtgaagaataattgtaagcatgtgttccataatgtacattgcacttgcatggttaactc
atctgtaaagagcttaacataagcccaaaaactcacgtatttctatcagctgaatgagct
gcctaattcaactgaatgacaagttatctgttcagagcacancanaacccctaacactcg
catattgctatcacctgaataagctgctgcgttatatagaaatttgtcttctctttgagt
tcatcaatcttggcttgcctttcagctctaagcctttccaaagttttctgatccctttgt
tcttctgca
>536505|5'-seq-3' specie=CMM
ggntngctgacataccaacttcagttataagttcaagggnatatttcctttgattcatca
ncataccttttgatgacctagtgaactcannancnanaaagtatnntagatcacctaagt
ccttcatcttgaaaatcttttgtagtgactgttttgtttcttctatcaactgaagactgc
tgccagtnnnnancatatcatccacatatacnagtacaatacaaactccagattctgact
tttgaatgaacaaagagtaatcntactgactttgnttaaacttganactagtgagagctt
cagttagtttatgattccattgnnnngnagcttgnttannnnnnnataatgactttgtta
nnctacannnnntctccccttgactgacananncttgaggaannngnatgtntatctcat
cttnnnnatcanccngnnnnaaagcattgaaaacatcnnnc
>536685|5'-seq-3'_65 specie=CMM
aaggccagttgcaggactttgccacnttacaggagtaaatgctccaaactgggacaatga
aagaagagaggtatgagaggaaataagtgctgtaaggggtccaatggagggcccatgggc
aatctgttgggccttcaatataattagatttcctacaagaaaaaaatattgcaagagaag
tccacagctatgatggaattctcagactttatagaagacacgagtcttattgatcttcag
ctagagggaggttcttatacttggtacagaggggatacatatattactgccttaagaact
gacagaatcttgatttctgaagagtgggataactgctttagcaacatcaagcaatctctc
cttcaaagaatgacgtgtatttgttgttttgcattgtggtcatatttcaagtttgacaat
tggtgtctgca
>536524|45_5'-seq-3'_140 specie=CMM
tgcagtattcatggggtattcatcaacacagaagggatatgtattgtatgatcttcacaa
ccattcattctttgtgaacaggaatgttgtgtttcatgagcatttgtttccctccaaaca
tgcccaaaagggctctagtcctatgtttcctgtgattactatactaccttcagatgatgc
taactcaggtgatgtctctcatgttgttcctcatacttctgaggttgacacaatggttca
gggggttgaccatgtgcctcatatgcctacttatgagatagacacaatggatcaggttat
tgatcatgtgtcttttatgcctgtttctcatcaagctccagctgca
>536716|22_5'-seq-3'_138 specie=CMM
nnnnnnnnnnnatataaaaagagcaggtgataaaggatctccttgcttaacccctcttgt
agagtggaaaaagccatgattctgcccattaataataacggagtaccaattattagctat
aagcctccatatcatgtcaagaatctcagcaccaaaacccatcttctccaaaactctgat
taaaaagttccattctaccatgtcataggcttttgccatatccatctttataaccacatt
atcaggtttacccctcagccttatattagatatcacctcatgtgccagcaacacattttc
agagatattccttcctttaaaatgagctattttttgccaatttagtctataggttatcat
gctgtgccatttattcgtgcaaaattttcagaagccatcttttgnngntgagatagtact
ccaaaatagaaaaaaagactttctagctcggataccaaatgatagaaaattaactgca
>536551|26_5'-seq-3'_74 specie=CMM
ngcannaaaaatgacaaggttattgaaagaattacttcaaatatcagagatgaaatctgt
tgggtgaattgactatgcatactgacattacttcttgaggatatcagacacataaattta
cttattgggtggacacggggatgcagagaagttccaaaaatcaaacgcctgaaacatagc
attctgaggagattccagtgatgccagaaatgttaattctagaatcagatgcccgcccca
cctcattgtaataacatgattttacaaatacatgattgcaaaatgaaattcttttgaaac
attcatcccaattttttttataaagatggtctagaatagtgaattttgtagtcctcttgt
atgcattatcaaacattgccatgcattgattgatatctttttaccaattgcgaagtttga
gggttttcccccccttcccgtgatgagttgctgttcaaacttcaggattggatgttgttc
tgataccgatttcactattctaggtcacgaaaacctaacaataagaaaaatgaagttttt
tgtcttnnnnnntgnanngcanannatcttaaatttaannnnnnaaacaagttagcaggc
agcaaaaaatacctcatactgggtgaaaaataagctgaaggaataataccggcatcnnnt
atggaggtgncctgcac
>536886|26_5'-seq-3'_140 specie=CMM
ngcnnnaaggncacatatcatccacattgaaatgaaaaatgaaacttttgagaagggaag
aagggaaaaggttcagagtctacactattttaagatggaaattacctccaccaatgactc
aatcagaaaatcattgtatccataatatgaacccaagtcgcttttaagttgatcaatgta
atccttccgtgtcacaccttcttgcctcaatgacttcaaatttgaaagcactctaacaac
tgcatttatttcattttatttgaatgataacttacttctcggaaaaaatatatataattc
aatgaaggagaagaaactcactctcttttatcctcctttggaggttagagagatccgggg
gtctctgtgtttcttcttcnngctcctaaaaacacagacaaattaggcattcgtgattat
tttttcccctgaatgagtgtatgacaaatcaaaccagcaatgaagaacttgaactttaaa
gcagacctcagttgtcggcagtctgaaatcatcagcttcttctttaatattgagctgca
>537130|22_5'-seq-3' specie=CMM
nnnnnnnnnggaactaattaccagtctagtttagcaagtcctgctgaggtgaaaattaat
ccatttattgtacactatattctgttactgttgaaggaacaatttatgtttcccgttgct
tctcatatcgttgatgcttgttggattcaagatcctttatcagctatatataaggtacaa
gctggagtgtcaccttcagaagtctttcagataccccaataggcacaaacaacttgcctt
caagtcgtaggcatttctttatgctttcattaagtttattaggacaacatgtgtagttaa
tacctatgtttaagagatggatggatctggagatggatggatctggagttaagacggatt
gtggacatataaccacccgcattcttattttcacgtatgaaaacttggttgtagaatcct
gtgtcattgtcttctttagtcatcataattaatgataagccaacatagctgcccacatga
cccaaatttgtagtttaaggaatttgctgttcgtaaccctttctatctgtcataggtgtt
cctgctacctannnacatgctgaatatcattgtaaaaacnatccttctagaatcnaacnt
ttttagatgagtactgagcaatatggaaaaaaagcactatgccnannatgaaatatgttc
annnngnttganatcnntcaatggttaaantgntttcntctgnnngnggncctcacattc
tccgtannancatttcttgcatctcntttctctttng
>536888|43_5'-seq-3'_129 specie=CMM
nnnnnnnncagccaaaaaggccccgccgaaggaaacctagttgtgctgaaatttgttctt
aactatccctgaatcctttcttttttcggataaagccaagtgcagtgttgcttgaatttt
aagattttggtctgtctaatactttacctatgttaaaattgtcttatgggactaaaaaag
tcatgttctcgcgatctctgccctatttgtgtgtgattgatattttaaagctttatcatg
ttatttggtagttcttgtagtttggaaatttggttgtgaaatatcagcatttgtctgtgc
tctttcctctattctgaaggtgtgttgtggataaattggtggaacacgagtagaaaaggc
tcttgtttcaatggtttaccattggttttgatccatggcctaactgca
>537132|50_5'-seq-3'_127 specie=CMM
tgcagaactatcagacagtaccatgttgctttatctgctgcatccatgactctatggtca
ttcaaattaaacacgaaatatgagttttaaatcttcatattggtaggacatgattttgaa
gaatgacagaatgctgtagccaaatttatctgttgggtgtcctgtttgttctgtacataa
ctagtaatgtctgtgctcagtaggagtagatgatattctcctcttgtgatcaagagaact
cctttattctcctttcgggattcttggctggttgatcttggtccatacaacatatctatt
ttttgtgctgtattggtggtgtgtgaggtgggggtaatcatgatgactgtttatcaccta
aagtttaggtaagacgggaacacgtccatatgtttctttttacctttttcttttatgaac
taggtaggatgaaaacttctgtttggtatttattttcctttctttagtgtataccctaaa
gctagttgagaattggaacttgccttgtaccgtttcagcaaacttattttcagtcacctg
ttctcttggaagttccgagcttcttattctgcatcctcttcattgcacttggaggttatg
taatgtctttgcatgacttttagagagaatgattgtggattgttttttataaccaattgt
ttcgttgatgtctgcactgca
>536892|39_5'-seq-3'_141 specie=CMM
ngnnnnntaatggtgtggtaaataaatcagaagcaaattttcaagatgattattctccct
gatagtacagaagctagaaatatctagttaattatatgcttcatattcaagtccaaagca
agacagattgaaaatgataatcgtgctggtcccagaacaatatgaatggttaactattta
agaagatcagtacctgactgtatggaccaatacagctaggaccccagcaagaaatacttt
gtacatgcaggacctttttannangatcatttgccactaaaacttcaatatatgccctcc
ctaaagcaactagcaacagagggagctcaatggtggaccgtgatggtacaacataacggc
acttctcttgagtgataaatctgacataggtctcatttgccacggcaaactcatccatat
cagcaatataaagatggatatacagtacattttcccaagaggaaccatcttccacgagca
gagcttccattctcattagaacaacctccagatcctcctgca
>537139|5'-seq-3' specie=CMM
tgagtcggtatgagccgatgaaagaggaggaggatgcattaattgactttcttctgccat
ttagcgaaacaatgagctgatgattgtgattgagtatgtgggaggcagaagcagaagttg
cagcggcggacatggttactgaagaaggtacgacggcggttgcagacatttggaggagag
tggaggacgaaaagataggcatgccatctggcaataggcatgccatctggcaatcaggcc
gctggattcaacgnnttttatattctagtcctgttatattttttttatcaaagaactgaa
taaaaagacagcttgtctttaataattattgnnnatgcactttaaaaataaaaaatatat
atttgaaaaacaatattattaattcccttgcnnnnnaaggnaatctaacaataaataata
tgcaatcatgtggcttcaaagtttgagtancatattttcnngntnatgnnnnncnttnna
nnanntgtacntantgannntttggtactttttgctccttgtaataactagattgcaaca
ngnc
>536897|22_5'-seq-3'_142 specie=CMM
ngcnnaaagaggaaaattctacatacaaataatcaaatgttaaatgaaaagtaaatacgt
aggagatctaatcaaataaccagtggaacacaatggggataattagatggatgcaatcat
ttgatattcttaacaaaccagaacagttctgcaatttcctatgcgagctcttcctatttg
ctcaaaaaaatcgtcaaaaaattatcccattaaatttttcagcaagtatttgtagattga
ataaacttatgttatacaaaattttgaagtaacatgttctagtataatcaagaatacaag
gaatattggcacatctttgcttaactaaggtgcaactaaactgtggtttcttcagattca
atatggcttgccattctagctaaagaccaaagtcatttgtgtgaaatacatatagaagca
agttaatcaaccatattcatgcatatgaaacacagctctatctgtgtacttgtgtgtaca
aatataccgcgtggacaatgcaaagggaaacataaaaaaatttatggaaccactactaac
catatttcccaactattccagccttcttggtcctcttagtctgcn
>537363|38_5'-seq-3'_122 specie=CMM
tgcannattatgaagaacacgccgagggtcacgaggtttcatgcggactatagccacttc
atcctgcaaatcttgacaacatcagatattctagaggataataaagtcacatgaagtatc
aaatagagtgtttagttttctaattttgacacaaaaaacaacaatggaaaacgaagacta
aataaattccaatagaacacataaggaaccgctctgcaccttattccaccccaaacacaa
gaaaatgattaaccttagaaaatgtcaggaagaaataaaaggggaactgtgcaatagaag
cagtaaggaacacactgtaaatgaactcattcttcaaaaggttgtaaatggaacttgccg
ctgatgatgtgtgtgtaggagtctgaagtattcctactgatctctggccaatagcagaag
atctgggacctactgcatctgttgatggaactgctccaagaatagatttagaacttgaag
cttgtgcagtagtagttctagaagcatcagcagatttctgctgttccatcttgattatat
tcatccatattgatggatttatagcaatatcttttaacaaagaatgcaaagttgttgacg
tgctaatgccagtcactggaaagttctctgca
>537373|29_5'-seq-3' specie=CMM
ngnnnaanaaaacacaggatatcaggttttccttctcatcctcttgccatctctctctca
cacacacactttctctcccttcttttcttgtcagaggtagaaaaattaagcaactcacag
cttgtccaagcccaagatttaaggtctcatcaactttctccgaatagcgtgaaatctcgt
aatcttcctgcgcaaatgatctcaccgtgcgtatggcgccaaaagtttcctaaacacaaa
cttcaccttgattacatgataataaattctcacaattgataaaactctaggatgctatgt
tgcttagaatattgagaaactaanaaaaaaagtgaggtggttaaggatcaatatttttga
aaaaaattaaaggatacatagtaactaccagcaaacatgtacttcccagcaatgcgaata
ttcacaaaacactgcaaaaagaccccagcagcaacttgaactcaacaaaattaagtaaca
agattttgtagtatcatttcgtcgttgatagttatcacactgcttcaggggagtacaaga
aaatatggcttctcttggacgacaatcaagtgacggcgcatttatgaactactttagaac
tagttcaaatgaaaaactccatgcnaacattcattttcagaggatgtaatatttagtttc
tataagttccttttgaattacagtggttcattgctagggttccaaacaacgatcactctg
tcaatgnaaatttggnaaagnctacttcccaagaactttnnntagannacnncngnttat
ttaacntgcaggaagnnatattnnaganncagttnacgtnaccatacnttg
>537605|27_5'-seq-3'_101 specie=CMM
ngnnnngnnataatatttccttctcctgaaggtcgcaggtcaatgcacacagtgagtggt
ttctcacagttctggtaccatgtgcagacaaatgaggtgaagaaattgaaggaatgcaag
atcaatgtcatacgtctaagttctttcatattcaatgttattttaactgctttgtctgac
gcaggatagggttggaaaatttgaaaatttaatgatcagattcatatgctgttatgtgca
gttgaaggtgcgtaactgatcagtaaccaactcaagtcttgacaggcagcttatttcctc
atcaaaaaataagctgccactccaaatttgtggggttactggtcagttaattgtgcacca
taaagtacccataagtccagcatgttaataccgtcaatacttcaactgca
>534427|47_5'-seq-3'_140 specie=CMM
tgcagaagcaagggttaatgctgccaaagagcaagctgaatctgctcaagaggaggcaga
ggagtggaaacgtaagtacggcattgctgccaaggaagcaaagaatgctcttgagaaggc
agcagctgtccaagagcgcactagcaagcaagcacaattgcgagaggatgctttacggga
tgaatttttgagtactttggctaataaggtgaatttctacttgatagattgatgctagtt
attggcttcattttcttttgcttctcatccctctacctaaaaacctcagtaaaatgttaa
aatggtgcctatctccgtgcagctatgttttctcttgtactttgcttgatggactgtgcc
agccgacttgattggtgttccgaaatgataattgaggttttgccttttcntttcagtaca
gtaattgagattttctgttcttgtgaaactgca
>534660|42_5'-seq-3' specie=CMM
tgcagcattcatgatgggtgatcacatgcatgcttatgttatagcgctgcttttgcattt
cctcttatctgctttcaaatttcacaattttgttatctttatgtctcacatcacattaga
aagtctcacattaattttggactaaaaaatctctatccgtgttcatatccatgctcaaat
caattggttgtcaatttcttttttattcctcatctgatgttgactgttcaattagcttat
tttattttagttataacaattgactagcttccttacttcacagttagcagcagctctttt
gcacactgagctgtgtatctttgtcatgttaactcaattaccaacttactttgaccagtc
aactttgtactctaattcttcactccttgctatttctactccttgcaacagctcaactga
catccaatcaaactgcctttcaaaactaaaaaacagacttgggcttttgacattttatta
tgaacaatgttactgacattcatataaatcacagtcaaacaaatccatttgtctgctgtg
tttttctgaaactgttgcctccctttgctctttggttaatgtttgtcatttcacactgca
atggaagcctatttacatgtttttgtggataacttgcactgcatacattcttctacattt
gtcttattctattttcttatgatgtcatacactataatactcnttnnnngattgaaagga
anctatganttttatcatgattccatgactttcnttctatttgatccctatantttaaat
tgntttgctatgtgntgccatatgngctgnntctnnnnantttnaattgnnnaattacng
gaannccctcactc
>534991|26_5'-seq-3'_125 specie=CMM
tgcagaagaacaaagggatcagaaaactttggaaaggcttagagctgaaaggcaagccaa
gattgatgaactcaaagagaagacaaatttctatataacgcagcagcttattcaggtgat
agcaatatgcgagtgttaggggttctgctgtgctctgaacagataacttgtcattcagtt
gaattaggcagctcattcagctgatagaaatacgtgagtttttgggcttatgttaagctc
tttacagatgagttaaccatgcaagtgcaatgtacattatggaacacatgcttacaatta
ttcttcactctttagtgttcaccacttttataaaaagcaccttcatgtctgatggtggga
taagatgcatgatgtttcattgttcaatcctttatgcagaggtatgaccctgacccagca
tctaaggcagctgnn
>535223|5'-seq-3' specie=CMM
aaggacttgnnaaagccagcatcttatctgctgatgataaatcanaaatgatgattatcc
ctctatatttctcattcncaaaagcaacataaaaaaaataaaagttcaagaaaagtttac
ccttttacagcacanattcaattagcttccttcaagaaaagctaatataaagccaatagt
acttttatcctgtcttttcaatcaacacaacaaaagggaccaatgatatgaaccaagaaa
gcanctaccctttgt
>535018|40_5'-seq-3'_137 specie=CMM
tgcagaacattaaaaggcgtacaaacagagcaaatgtgcaacacaaatttccctattcaa
ctcttatctttgtcagtttacagatacctaacgtttaccttcacaaacccaaccagtagt
caaactatcttttgtaacttgatggtgttgtactggaacaaacaggttaaaaacttatct
gcttcaaccagaatagtaatagcggcactacatacaacagtgaagaataatctaagaaca
atctcaagattagacagctctccagtgatgctccattgcgagtactccaatttcctactt
gtgaattctttacaagccccgaatccaaataatcaacgtaacacttcaaggtattcaaga
taccagagtgctggatccattatataagctgcaagaaagattgctactctgcttggatca
aaatttcttctacacgggtaccaaggcaagcttattaagcattaatctcagcattacact
gatgctccctgctgca
>535398|5'-seq-3'_55 specie=CMM
agtgcagcagaaattggaaatagggatactaactttaactataacatagaatcattagtc
tttctgacaagtccacgtgaagaaacaagaacttcggtagattcaattaatcaagtcaaa
cgtatacaaataactctgcaacttagctcttagcctctcactttactaactcaagctaaa
gatgttacaatgagattcatcatgctagctgctaaagagaaacaacagtattttattgcc
aatataacttacaacttcagattgtatttttaaagcacattcattttacagacaaaaggg
aggcaatattattgggttaccaatgcatctaaagattccttctatcagttgaaagatcaa
accctatgataaaattgggccaaacagcaatgtgttcctaagatgagaagatctgtagat
tctttgtagaagtaaagcagctagatgacaccgtatatgattgactacaggactcaaatg
agctgaatgtcgttatcattcttcaacagcctcaacaaccagntgttaggngnncatgcc
nntgttaagtggaataataacctaatacttttgatnnnnnnacacnnnntcaacatcatc
aagttcaagtaatttggacnttanttctttgnttaantccatagcctcntcgnctacctg
ca
>535651|5'-seq-3'_25 specie=CMM
cnngacaaacatctggaactacagctacatttgtgatagttgatagatggactgtgacag
ttgcatctgttggagattcacgctgcattttggatactcagggtggtgctgtttcagaat
taaccgtagatcataggcttgaagaaaatgtggaggagtaagtgtccatcttctaaatct
ttccatctggtgtgttgatcagaaaatgttcatcatctcttaattaattgcagaagggaa
cgtgtcacagcaagtggangnnaagtaggaagacttagtatatttggtggtactgaggtg
tgttgtaaatttgcatctccgatatcctancataggtgtgaaataaaactttcnttttgc
atctgcn
>535400|5'-seq-3' specie=CMM
gannnattcagttaaattgccttaaacttccacgagagaaacatanatggaaaactannt
ttnttaaagannnnngntggttggggacccaagtatttttctgtctgttttaatgacatg
tttaagaccacangattaaaagacattttgttacattgtattatctttaatttaatttta
caagatttaaatttttttgtttttttttactttttgaanngntgngtcaagtcnaaatag
gacaaacaaattgaaacanantantggtggntgnggattttggttgctttganntg
>535663|16_5'-seq-3'_34 specie=CMM
tgcagacaacctttattctgaaactagatccattgtccaaatatttatgtacaaagggat
gcaagtacagtagtttaggttgcttgagttttggtatacaaatatcattcccttttgaat
atatcaccatttacgctccagcaaaattgcaaaaatgttctgcctacaaagtttgtacaa
agatttcaaagaacaatgactggcatatgaacaaaaacaaaagggaaaactcaaatgtta
taatcatctatgatcatgtgaaagcgacgatagtgaggattggatcaggttttgcatcct
atccctcaaactggatatcgtatttaccaatggttcagacgatcccaccctatccctaga
ggaggggttgctgtcatgtagtatttgtatttgcctctccaaatactttgngagacaagc
acctgctatgttgattaagctaagagaaggatttgtatgcatgagcttggtaacaagaaa
tcctgctaaaacctgctgccctgannnnnnaagctccgagacnnagcagggaaagatcag
tcttggnannnnatcnntataatcttttgaaatactctcactttctgca
>535680|38_5'-seq-3'_117 specie=CMM
tgcagctccattattatcagttattctctcaactgtcatagtttacctaatcaaaaatga
gacacacacgattccaactgtgagtaatgctacatgcatcgtctctactttcatctgttg
ttcaattcagacgtgagcatgagactgaagattattaattttgttgcacagattggacac
ttgcctaaggggataaatccaccatcagtgaacaagttacattttggtggcccttttatg
gctcttgctctcagagttggcattataactggaatcttagcgctcacagtaagtgaaaac
gaactactgtctactgctaacattttaattcgtcaaagaaagaaagaaatgaatcgcgga
gattagtgaactgacctatacaaccctgca
>535450|39_5'-seq-3' specie=CMM
tgcagactctttgctcaatatttccttatctgtgataaaaaaaatttctttaaaggacaa
taatcattctagtagtgtttctgtacagattagggtgtgaaaggaaacgaaagaggaata
gggatagagtgtgagacaaactgagcgagtgggtttgtgaacatattggggactaaggtt
tctaagaattcgggaaaagattgttgttgttgttcttttgagcataatgaaattttctta
ctgtctttcttgaggacgttgacatctttgctgaacctcattaaagtttgtactactttt
attagttgctctaaatgtgggtttgtcataacgtataaagtaaaagtagcaggactcaga
gaggaaaaggagagcgctacgtcattcatatcagttcattggcttgattcactttcttca
aattttcttcttcctctctttggtagatacacaaggagaaccatacatttcacaaaggag
tggaggagtgtgtatgtacctttgtattatcttggcttcatggccccaaaaaggatgact
tggctaattctggaattgaaggcatatgtatcataaaaggcacagcccaagttgatccta
gaatatcctccttcttgaaattgnnaaaccagaaactcagaaaatcctcttgcaagtcna
cttctacatctgagcaagacnattcaacatccaaaggatcgtcncatacaanannantca
gananttgtctcctgannaannnnnnnatttgtcccttanngnnagtnatcaccttgnaa
nttcagnannttgattgataatgcangtgccnna
>535845|50_5'-seq-3'_141 specie=CMM
tgcagctagcacacaatgtccccaatatgttaagggaatttgtgcctgaaaccgtagtgc
ccttgtgacttcaagcaaatgtctgtgcttcctttcagccaccccattctgctgaggagt
atatggacaagacctctgatgtataatgcccaactctttaaacatggtgtcacacactga
gttcacaaactcagtaccattgtcagttcttatcaccttaacagtattagcaaattgatt
tgtaacatacttcaaaaatacttgcaatgaaacacatacatcatatttatgtttaagtaa
aaacaaccaagtcattcttgagaagtcatcaacaatagtcagaaagtatttatttccatc
aaaagtaggtgtattatatggtccccaaagatccacatgaatcagatcaaaacaagctga
acttttgatactacttgaaggaaaacttagtattgtttgcttagcatatggacaaactag
acacttagccactttacactgactttctttattcatatcaaagatcctagctaacactgc
a
>535978|19_5'-seq-3' specie=CMM
tgcagcatagtacttgtcattcacgctgtcaaagatgacaagaataaaactgtggagcga
ggtcatacctgaataacccatatgctcagcacagactctagacaaaatagcccgaaaccg
atgaaatagaaaatctgaagaaaaaaggaaaagaaaagaggttatccatgttaataggct
gactccagcaacttgtatgtgatatttgttgtttatgcgataaatttaatatgttaggca
ggttttataagaccagctggccagattgtttcatgctcctagttttgtttttgaaattaa
ttaacggattanncnanntgcgagggttgcntgngtgtgtgtggt
>535980|22_5'-seq-3' specie=CMM
tgcagtgatatacttctcatcttgttgattcctcttatattgggagtaaaagatactgta
cttcatttgcagatgggatttctgttattacaagggcagtgtgattgaacatcttgatgg
tcacactgatatagttcataagcttctaaatcaggactggctaccttggtatgcatggtt
catatttcaactctggaaaagtttattgttcctgtgctagaattataattgagataagac
tttgcaggggtatgacaagaagagatcttcttttgcagcgttattggagaagggaggacg
atgggacttacggtaccaactcttttgaggattggnctatagctacttcttaggaagctt
gatccaccataaccaattgtttctttcttgcagtaattctataccattcagtgtttcacc
agaantgngcacctcaaaagggctacgttcgtgcctgccttaaaagtaatgtacgcctgc
aaaatagagncnntatatgcatttgttatcnctgttatganncnnatgtttatttggatc
angaatgaactgcaaattnnnnnnnnnntgtgtgcttanatgtcagactttctagtatat
gatgngtgncnnggagttggcataaatttgttgntacactganccagccatatgctttta
ctaccattttattcccnanactattgtaacagntgtgcgtgntttng
>535859|46_5'-seq-3'_137 specie=CMM
tgcagtaaggtcacatatcatccacattgaaatgaaaaatgaaacttttgagaagggaaa
aggttcagagtctacactattttaagatggaaattacctccaccaacgactcaatcagaa
aatcattgtatccataatatgaacccaagtcgcttttaagttgatcaacgtaatccttcc
gtgtcacaccttcttgcctcaatgacttcaaatttgaaagcactctaacaactgcattta
tttcattatatttgactgataaacttacttctcggaaaaaatatatataattcaatgaag
gagaagaaactcactctcttttatcctcctttggaggttagagagatccgggggtctctg
tgtttcttcttcaagctcctaaaaacacagacaaattaggcattcatgattattttttcc
cctgaatgagcgtatgacaaatcaaaccagcaatgaagaacttgaactttaaagcaaacc
tcagttgtcggcagtctgaaatcatcagcttcttctttaatattgagctgca
>536182|46_5'-seq-3'_116 specie=CMM
tgcagcccgttttagtccacgatcttcaatccatttcttcaccttgtacacaccatctat
aggtttcaactgttctttcaccagcctatattgcaccaaaaacagctatgagactggagg
aatgaaattgaacattcggtttagtagcacaaggtcaattgaaatacacaagcagggagt
tccaaaccgtctaaacatagcttccttttcatcacaaaatttaagaccccgttcctgatc
atcagggaaaagggcagatgcgatatcatcgttgtgtttcccagcaatagtcttgataaa
ccactcctcatcaactggcacaccacaattgtagcctatctgca
>536188|46_5'-seq-3'_123 specie=CMM
tgcagtatccaaaagacaacggaggaattttatcatggagaaaggaagtaggatagtaga
taacgtataattatatactcaaatttgtaattctctgatactgtccttaattggagagag
ctaaaagtagtggcagatagtttcaaaattgtcaagggtaatagacattggtttttgtag
tgaacatagttgctgctgtgcttattgaatcctatgaaaactcttaacagtgtattgcat
tgtaaatcaccagtttcacgaagaaatgacgaaaacattcttgcagaaccttggtgtaac
cgatacttttatccttcttttgtctcctacctcacaattaacatggttttttcttgtatc
tcgttcgcagagaagcagtaatgagggaagaaaacgagaaaaccaatgctagagtggcat
ggttaagtataatgtcccttggtatatgcatagcagctgca
>536190|26_5'-seq-3'_123 specie=CMM
tgcagctggagcttgatgagaaacaggcataaaagacacatgatcaataacctgatccat
tgtgtctatctcataagtaggcatatgaggcacatggtcaaccccctgaaccattgtgtc
aacctcagaagtatgaggaacaacatgagagacatcacctgagttagcatcatctgaagg
tagtatagtaatcacaggaaacataggactagagcccttttgggcatgtttggagggaaa
caaatgctcatgaaacacaacattcctgttcacaaagaatgaatggttgtgaagatcata
caatacatatcccttctgtgttgatgaataccccatgaatactgca
>536207|50_5'-seq-3' specie=CMM
tgcagcatccccagaatcctgaatataaaagctaaataagcttctctctatcaatacaca
ctgcaaaagaataaaagttgcaagaaatgatactacggagaatgtgaggaccacatacag
atgaaacatttaaccattgattgatatcaagcattttgaacatatttcataataggcata
gcgctttttttccattttgctcagtactcatctaaaaatgcttgattctagaaggattgt
ttttacaatgatattcagcatgtggctaggtagcaggaacacctatgacagatagaaaag
tttacgagcagcaaattccttaaactacaaatttgggtcatgtgggcagctatgttgact
tatcattaattatgatgactaaagaagacaatgacacaggattctacaaccaagttttca
tacgtgaaaataagaatgcgggtggttatatgtccacaatccgtcttaactccagatcca
tccatctcttaaacataggtattaactacacatgttgtcctaataaacttaatgaaagca
taaagaaatgcctacgacttgaaggcaagttgtttgtgcctattggggtatctgaaggac
ttctgaaggtgacactctagcttgtaccttatgnanagctgataaaggatcttgaatcca
gcaagcatcaaagatatganaagcaacggaaacntaanttgnnccttcacagtaacngaa
catagtgtacnataantggantaattttcncctc
>536387|26_5'-seq-3' specie=CMM
tgcagatgttcgtacatatgatttccagaatttccagtcaatagcaagcatatgcttgac
tactgaccccttcccttgattcacaggtgatataacatatcctccacctgcaaggattta
ggaaatgtcaatttgtataagttccaactgaaaggtaaagaatatccaaaacatgcacag
ctgttacaatagtcttgggaataaaatggtagtaaagcatatggctggttcagtgtaaca
acaaatttatgccaactccttgacacacatcatatactagaaagtctgacatctaagcac
acaagtaatatctaatttgcagttcattcctgatccaaataaacatctggttcataacag
tgataacaaatgcatataatgactctattttgcaggcgtacattacttttaaggcaggca
cgaacgtannccttttgaggtgcacacttctggtgaaacactgaatggtatagaattact
gcaagaaagaancaattggttatggtggatcnngcttcctaanannnagctatanaccaa
tcctcannanagttggtaccgtaagtcccatcgnnnncncttctccaataacgctgcaaa
agaanatctcttcttgtcatancccctgcnnnnncttatctcaattataantctagcaca
ggannnnnnnanttttccnnagttgaaatatgaaccatgcataccaaggnannngncctg
anttanaagcttatgannnnnntcngngtgacnnnnaagangttcnancncactgncctn
gnaanaacnnaaatcccatctg
>536210|45_5'-seq-3'_104 specie=CMM
tgcagacaatgaagcaccagatggtcgtttcgccttgctacatcactttaagcggtgaag
tggtcgcttttaataacattggcagatatctttgatataattaagaaaattgaaattttt
ggcgaaattcaagaaacaataatacaacaatgcagggacacattgacatattgagtcatt
cacttcaatgatacacaaaacaagataaaaagatttttattgatcaattaatttttgacg
actgggtatcattcttcttagcaaaaaaatattatcccctttttaatattagctaaaaat
aggctttaacgactggaaaaaaagtcttatcgctataagtatatttgtaacgactggatt
catgtcctttcgttaataagtggtcgttaaaattcatatttccagtagtgtcttgtcaca
tctcataagaaataatccttgtttgtctagctctcagggggttgtactaggtagatgcag
tctgccactgctcagctcatttatatcctctaatctgtgtatagtgtcttgcccctcctc
aaatgctgacctcacaactctaggtccctgtttatttgatttggtttgacacactgggtg
attactttatgcctttcatcttttggataatgcaatgtttgtagacataagtcttataaa
tcttaaagaantggaaatggcaataagctgca
>536576|40_5'-seq-3'_29 specie=CMM
tgcagtacatgcatagcagtacgactagtatagtaaaacatggagaaggatactaatttt
tcctttaaaatgggctttgacatacaccaccagaaaccttcttagacactagaattacat
ggcagagaatattaaggcttccaagagttttggtgccacatctaagtccacgacatcgta
atgcgtcccaaatcacagaaatcaactctgca
>536748|38_5'-seq-3'_122 specie=CMM
tgcagaacattaaaaggcgtacaaacagagcaaatgtgcaacacaaatttccccattcaa
ctcttatctttgtcagtttacagatacctaacgtttaccttcacaaacccaaccagtagt
caaactatcttttgtaacttgatggtgttgtactggaacaaacaggttaaaaacttatct
gcttcaaccagaatagtaatagcggcactacatacaacagtgaagaataatctaagaaca
atctcaagattagacagctctccagtgatgctccattgcgagtactccaatttcctactt
gtgaattctttacaagccccgaatccaaataatcaacgtaacacttcaaggtattcaaga
taccagagtgctggatccattatataagctgcaagaaagattgctactctgcttggatca
aaatttcttctacacgggtaccaaggcaagcttattaagcattaatctcagcattacact
gatgctccctgctgca
>536758|40_5'-seq-3' specie=CMM
tgcagatattcaaaccaaatccttattttgaagatacaaaactggtcaagacatatacat
tccttgatgaaggatcaacaaagataactggtacagctattaagtggaaggaaggcatgg
taatggctacctctgtgtaacttgttatgtgttagaagcctccttttcttcttccttgag
accccttttccatggaaaattgatgaataactgtaatttgaaaggttgcggcttatggtg
gtaatcctgagatgaaagggaacaagcggccagcatcagaagacaggtaattgttattca
ctttctcaagtatttaactgaccttctgggattgttaattccatgctttgaggtaggaaa
atcccttattttgacaacaaagtcttgagtagttacaaagattattcaagaaatgatttg
gaaggaaaatgaaattctgaaccaaggaatatcttatgtattgataattgttccatacat
tgcttggttaaatttctaaaacgttagcgtgtgtctaatttctattgatatgatgagaag
aagtatctganatcttttactaaccgtatattatatcaccaataaccatatgctgatgga
tgcagcttttttagttggttttctgagactcagctgaaagacattgcggatgggcttagt
gatgaggtaattgttgtatccgactgcttgaaantatttattttgntgcattncattgct
aatcatttgatgagttcataatcatatggcaacttatgtaacgtttgantgatgaaataa
attatcttttgtcntttcnctganttccntatcannaactgannnnnttgnatagngcac
naacntannnnnttaaaagnccagnttctttc
>536583|39_5'-seq-3'_122 specie=CMM
tgcagctaaaactatttttcacggaagttacttttgctaagccaaaaagtagtcgcaatt
ctagcataggtgagtgtataatgatttctaccttgtttatgtggcaaattttcctgtgaa
tgcaacccattcatttgacagttcttgaaaatgttattaatgttgtcaattgtcatattt
tgtcaaaacttaatgttgtcaattgtcatatttcgtcaaaggttgattttgtaatatttc
aaggatttcagtctttgctttatgtccttgcaatcttgaaaaaagtttccccagtttgca
cagaaaaactttaaaatatttacggctttctattgccataaaaatacttctccggggttt
gttcatatatgcagcttcggctctgcttttctatgaattaatggaaggtgtttaggaatt
attaacggtcaatgagacatcaaatgcgaattggaacatacttgtatggttctggttgag
aaagatttgttaaagcaagactagaatttttaacataaatctaattcaatctttgcgctg
tgcanaggcatttgcagnttgngaaaactactctccacctgnn
>536762|45_5'-seq-3'_106 specie=CMM
tgcagattgttcggaggtaacagttgcaggacttgttaaatcagctgaattgtctccaac
cgaagatgctcttgatccagaagattctagcatgtctggtggtatggggtaaccattatg
aagcatccatctgaggggaagatctttatagctcaatcctgtgcttgggagtttataaat
tccttctaaaatatcaatgaaatgatcaggaggattaacgcgatcaggtacagttattcc
aatgcctgcaaagtactcttcaactgtctttactggtccatgatatactgtaaggccacc
cttggctagaagtatcaaatcatcaaacattctgaacaaagtatagctgcaaaaggattg
aatgagatttggttggttatttcagaaaagataattttccttaatagtatattacataga
accaaaatgagactttgtcaacatcccaaatgtggttgttttccttccatatcggtttgg
ttcagccaatcttcagtacaatcctttatactggaagatcctcttctaaggtttgaattt
gattcacaaatttcatcaacttcttgtccatcattcttaagttctctaattgtccctcac
atcctataacttggcaggttgaataaagatcttgttttcacttctcacacgtggnaagtt
ctctctgcac
>536596|45_5'-seq-3'_141 specie=CMM
tgcagcaggtgagaaagaaggattcataactccttctctgtgattttcatcctgtaaaag
caaagcatatgcactgtcaattgttggtaaaggagtcatcattaagatggttcctctagc
ctgagcatacaggtcattcaaacccatcaagaattgaatgagtctttgatcttctaaagc
cttagttaatttttcttttccttcacatgtacacacaaatgcaacatgtgagcagattga
gggagtctaattcatcccatagtcgtttgagcttggtaaagcaacctgcaatatcattat
ttcctgcactaaacatgataattctttttgcatgtggtacaatttagctccattagacct
ttcaattctctgctccaagctgttctaaagctccttagcagttttagagtaaatcacact
atcagttatttccttggatagtgagttcagcaactatgacattaccatgtcattgcagca
actccattgctcatagtccactgca
>537164|27_5'-seq-3'_26 specie=CMM
tgcagatgtaaaatgaaacttttatttcacacctatgatatgatatcggagatgcaaatt
tacaacacacctcagtaccaccaaatatactaagtcttcctacttcgcctccacttgctg
tgacacgttcccttctgcaattaattaagagatgatgaacattttctgatcaacacacca
natagaangatttagaagatggacacttactcctccgcattttcttcnngcctatgatct
acagttaattctgaaacagcaccaccctgagtatccaaaatgcagcgtgaatctcctaca
gatgcaactgtcacagtccatctatcaactatcananatgtanntgtagttccagatgtt
tgtcctgnn
>537170|31_5'-seq-3'_123 specie=CMM
tgcaggtatcaacaagccaaatgttcgttttgtcattcatcattctttgccaaaatctat
tgaagggtaccatcaggtggttgctaagctttaatttctcgttctttcttttaaactact
ccgaaaaactagtcaatggagtgcaaaattgactttgctgttattgttcaataggagtgt
ggtcgtgctggtagagatggtctaccttcctcttgtgttctgtactacagttatagtgat
tatgtgagtctctgtcccaatatgtttcttgtttctgttagtgaagtattatacgagtgt
tgatctcctctacttctttatttcctgttaaacatcttttgctttttttaaaaaaaatca
atagatacgagtcaagcatatgatcagtcaaggnaccgtaggacagagtccctttgggtc
tggatatggtcgttcaaatgtggcagcttcagggaggaaccttgagacaaacgtggaaaa
tcttctaagaatggcatgtgattgttcataagtcactganatcttcactgttgtaatatt
agttttctcaagtctttcancnnttttttcaggtcanttactgtgagaatgaagttgatt
gtcgtcgtctccttcancttannnnntttggagagaaatttgaatctaccaactgc
>536924|31_5'-seq-3'_133 specie=CMM
tgcagtttttgctaacttttagtgtatcttgaagaatccccatcaagtatccggactcac
gtcccacttgttaggcacgggtactcagagcaaatgaaagatctatgtatcttaaccttt
aacaataaacagttgaagggcttgaagattacctaaattcagtgccaattaaattctaaa
tttgttagaattaagtgcttagtttgatctcacaattgtttatgttacttctctaatttt
ttattgtagaggtggagcttcgccagccttaaagaaagtagaacgttattcagtacagaa
aataacaggtgatgggcgctgcatgtttcgtgctatggtatgaagcattttcttccctgt
ccgaaaactagtttcatatactgttgactgcataactttattgctttaagtttatgatgt
ctttttagcctaattgcaatggtcttagagagaacactttactttattgattgaaaggga
gagggatgcaaattcaaggaaagatgaaacactaacaagagtaagaatataaaactaact
gaagcaaactaacaacacattttactgacagngctttcttactctgca
>537178|39_5'-seq-3'_129 specie=CMM
tgcaggaggcaacaattgttcaataagttggttcttcactaccttggagttatttgcctt
ccccttccaccattttttccttttcagacatcacgcattgtgcatcttgtaggatctgtg
ccttgttctctcttggtaagccctgcatattggtctatttggcaggtaaaagagtagata
tttggtcattactcaatgttgatggatctaaagaacgattcgtctttcccttagagtcat
tgtcatttcctttagctgttgatcccttctcaagccttgcacgtgtaacagtctgaggat
catgacagcatgttctcggattaaatcctgcattttgcctgatggagcaggtagtggacc
tgaacacttcttctttcccttgctatcatgaattggttctttccttatctctctctgaat
ataattctctgagccctcctttctgctggacaactgaaaaaatgcagtagaatttgttcc
ttctttcagaacacctcctgataaatattcatttttttcatcaggcctattcttgccttt
tgattgggtaaggagttgtcttctgaacatgttactctccaattgtgcattagcttcagc
tacttgaattttccttatcctattgtgtacatactttcggtcccttctccccctgatttc
tgncttttttgcataaaattgtgcattgatctttctgca
>537639|44_5'-seq-3'_111 specie=CMM
tgcagcacaccaaacttccttttcatggaaaaagcaggcatcatctgttcacacattaag
acatgtaattttctatgatatgattgtcaggcccctagacttatgaggccattaaatagt
tagcatcttttccaagtcttcacttatgcaatttcttctcttaattaagatggtgaagga
tcttctggaatcatattacttccatttctccattttagtaatattgcataacattccact
ccgttcaatgtgtgaccctaccccttgaaatgaatgaaagcatatctcccaaaatcatgt
attttattgcatattctccattttagtcttcatgtcatgaagtagcaaacatatccagaa
tgccagagcatgaaaaagtcagtacagcttccctgagtagctattctgatcaaacataca
gaatatcacaaccatctctcatctagtaagcaactattttgggttagttaactgggacag
acaataatttggagaagcaataaagaantggcattatcatctctaaatgcaaaagacagn
tgaagttctgca
>537474|46_5'-seq-3'_127 specie=CMM
tgcagagatgtgttacattttttgaaaaggtgtgtaaaaactactggaacttctgattac
gggcaggtcatgtttatctttgggccgtcactctaacttgtctatttgagcagttgcttt
gtccctttggttaggattgtcaagtttctccattgtttagtgtaatagcttgtgcttgtt
atgtgactattcttccgttgataaaaaagttcttaaaatattagatactgttacaaaaaa
cagttttgaggttagagaaaaaatgaatgatgatgttgccattgactctaatacgtaatt
ttagtttgctgtaaatttggtcccaatagaactcttctcatataactgcattcctgtatg
attatttgtctgattgtcagattaaactaaagtattttgttaccttccttcacctgca
>537664|22_5'-seq-3' specie=CMM
tgcaggcagaccccatttgatcaatctattagcagtcatcattcttccatgtaaacacaa
ccataatgcccatttgatcaatctattagcagtcatcattcttccatgtaaacacaacca
taatgcaaacacactttaggccgtgcttgattttgaagaagcagngttttccatttcacc
cttttcagatctccaattagctgtaaatagatagttttagtcatgctccatcccaatgca
nnttggctataacaactttgttccatatatgaatattaggcagattaagtcctccaactg
atttanaacagcagaccttatcccatgcanctaatgctctttgatgattacnctagctcc
agaccacannt
>537852|39_5'-seq-3'_50 specie=CMM
tgcaggtttgaccaatacctccctacttcatcttgtcattaaaattaactattatagatg
tgtttgtacttctctgagtgatgatggtgagattatttacacaatcatatcacttattag
gtaatcataggaaaatctgtatgataaacattaattgataaaaatgatgaccaacctatt
atggcaagctaaattacagtcatactattaaaaatgtgtattgtcagttgttatgcttan
atcccttgtaatagtcttaccatttttataaaaaaattgttactgcaccatgcaaaatgt
ctaangntgcagtacttatcaaaaaaagaaatgtttttgaagttgcataanatatagcaa
tgcctttatgtcancgttactactcgtcntnnnnttcanaancattattctctatttgta
ccattacattnnngnatttctgca
>537676|39_5'-seq-3'_91 specie=CMM
tgcagtaaaatctgaaaaatgtcacttcatttactttttcgggtgcctcattttttaata
gaatagagattactccattattaacctgaactgagtggacatcattgagtttctcaaaac
ttccaccctctacagagcacaattgtgagagagcaatgttgctggcctcaagaccatgcc
cacacgtgtttgtaaattctgaaatcaaggagctttccactgattctctctcctctgatg
catcaatgtaggggaatgccaaagaaaaattggactttgcaacagaggcctgacattttt
taccacagctaagataataaaaatgaacttttgcagtacatcaagaaccaagcacaaaaa
atttgattcagggaaatgatttccgaagaagggaaaactctaattaccttcagcaagtcc
acaagctccgaattggcatttttgggtctagaaatatccacagattgcaactaaacaaga
aatagacattagcagctgaggcanggtanaaaatnnnnnnaagtacaataaaaacttgca
aacctaggtgttaacaaggtnnnnnntgaaagttgagctgca
>537691|13_5'-seq-3' specie=CMM
tgcagctgccttanatgctgggncanggtcatacctctgcataaaggattgaacaatgaa
acatcatgcatcttatcccaccatcagacatgaaggtgctttttataaaagtggtgaaca
ctaaanagngaanaataattgtaagcatgtgttccataatgtacattgcacttgcatggt
taactcnncngtaaagagcttaacataancccaaaaactcacntatttctatcanctgaa
tgagctgncnanntcaactgaatgacanngtatctgntcnnancacagcnnancccctaa
cactcgcatattgctatc
>538036|44_5'-seq-3' specie=CMM
tgcaggaggcaacaattgttcaataagttggttcttcactaccttggagttatttgcctt
ccccttccaccattttttcctttacagacatcacgcattgtgcatcttgtaggatctgtg
ccttgttctctcttggtaagccctgcatattggtctatttggcaggtaaaagagtagata
tttggtcattactcaatgttgatggatctaaagaacgattcgtctttcccttagagtcat
tgtcatttcctttagctgttgatcccttctcaagccttgcacgtgtaacagtctgaggat
catgacagcatgttctcggattaaatcctgcattttgcctgatggagcaggtagtggacc
tgaacacttcttctttcccttgctatcatgaattggttctttccttatctctctctgaat
ataattctctgagccctcttttctgctggacaactgaaaaaatgcagtagaatttgttcc
ttctttcagaacacctcctgataaatattcntttttttcatcaagcctattcttgccttt
tgattgggtaaggagttgtcttctgannnngttactctccnnntgtgcattagcttcanc
tacttgaattttccttatcctattgngtacatactttcggncccttctccccctganttc
tnnnnnnnttngnataaaattgngcattganctttctgc
>538232|28_5'-seq-3'_37 specie=CMM
tgcagtattatgaagaacacgccgagggtcacgaggtttcatgcggactatagccacttc
atcctgcaaatcttgacaacatcagatattctagaggataataaagtcacatgaagtatc
aaatagagtgtttagttttctaattttgacacaaaaaacaacaatggaaaacgaagacta
aataaattccaatagaacacataaggaaccgctctgcaccttattccaccccaaacacaa
gaaaatgattaaccttagaaaatgtcaggaagaaataaaaggggaactgtgcaatagaag
cagtaaggaacacactgtaaatgaactcattcttcaaaaggttgtaaatggaacttgccg
ctgatgacgtgtgtgtaggagtctgaagtattcctactgatctctggccaatagcagaag
atctgggacctactgcatctgttgatggaactgctccaagaatagatttagaacttgaag
cttgtgctgnantagttctagaagcatcagcagatttctgctgnnccntcttgattatat
tcatccatattgatggatttatagcaatatcttttaacaaagaatgcaaagntgttgacg
tgctaatgncnnncnctggaaagntnnntgca
>538048|29_5'-seq-3' specie=CMM
tgcagctgnnntgcatataccaagggacattatacttaancatgcnnntctannattggt
tttctcgttttcttctctcattactgcttctctgcnaacgnnatacaagaaaaaaccatg
ttaattgtgaggnaggagacaaaagaanganaanagtatcggttacnccnaggttctgca
agaatgttttcgtcatttcttcntgaaactggtgatttacaatgnantannctgttaana
gttttcntangattcaataancacancancaactatgttcactacaananncaatgtcta
ttaccctttannattttgaaactnnnngncactacttttanctctctcnnnttaangann
nnnnnaganannnncnantttgantntanaantatacgttanctactatcctant
>538071|29_5'-seq-3' specie=CMM
tgcagtataaagggaaaatatatgatgcatgcctgtacatcatctgaagccatgttctca
tttaatttcagctctcggaaaatatagccaattagaaaataanaagcatttcacccagat
gtagcacgaataattggncttagtaaaactaaaacttttgaattnnnnggggagtggaaa
gaaaacacaacttctacacgcagcggaacaagaactagaattatttgcctctcctcctgt
accaaaaaccannttcagaaaatagggaagatgatgagctcgcaacccatctgagttaga
aaatcaccgaacaaactattcaaaggatgatgattaannnnnnngcttantannnacnna
tgaanttgantgcnggccttg
>538253|31_5'-seq-3'_22 specie=CMM
tgcagcctgcaacaagaagaaagatccctcataagaaccttatcttaaaaaaaaatcata
caggttttgggaggagggattgggggagacaaccaaactaccaatcgaaacacagctagc
gcatagacctgtgtggagagaaaaactcctgtaagattcaaatcaataacctcctgccac
tgagacttcttcattctcatcaacaaggtatcacgtgtgatacctgaaaagaagaaaaag
agaactactgattgtgaattctaataaaacttgatgcaaaacaggatggctgttgctagc
ctgcattaaaaaatattgtttcacttgnatatatggggtaagaacatgttcctctctaan
tanaaagttgnncanatttttgttggatgcttaatgccacagnacanatgttaacttgtt
ggnattatcttggtgcaaaattaattnnataatctttttgacttgttgccncaaaataaa
ggnggnanctaacctgnntnanngatcannatatcaactgttccncnncnatcanccacc
tgca
>538401|5'-seq-3' specie=CMM
ccacatgacccnnatntgtantttaangaatttg
>538407|40_5'-seq-3' specie=CMM
tgcaggaagaggtgacagaaagtgatgaaatccgatctgatgtagtattggtaatcttaa
tggctatgtacatagtataatgatttgagtgtgttctattggtattcgctatgatgcatt
tatagcttcaagaatcaagattatgtcaaaagagaaaaggttattgaaacaataccatta
agttcttcagtttgcctaaaataatcctttaacaaatgttggttatgcttctcttttttt
ttgatgatgaaatgttggttatgcttctctttttttttgatgatgaaatgttggttatac
tctttgaaanttgatatctatttgttatggtaaattctgatactgcaacattgaaggngg
ataaatgngttactatttattattttgatattgttggcttgctcaanatatgctgtttaa
ncaccaggatgtgcatttgcnctgnntgtaattaacatgttttattcttcttttgaccat
aaaaaaaggttgtggannanagataatgctggtcaatttaaggcatgaatagccaacaac
gtttctttggaatatagggagttagaaggtgtagnggnngacttangacttaaaac
>538430|39_5'-seq-3'_55 specie=CMM
tgcaggtagatgatgaggctatggagttaaacaaagaactaatgtccaaattacttgaac
ttgatgatgttgatgctgtgtatacagatcaaaagtattaggttattattccacttaaca
gtggcatgaacacctaacaactggttgttgaggctgttgaagaatgataacgacattcag
cttattagagtcctgtagtcaatcatgtacggtgtcatctagctgctttacttctacaaa
gaatctacagatcttctcatcttaggaacacattgctgtttggcccaattttatcatagg
gtttgatctttcaactgatagaaggaatctttagatgcattggtaacccaataatattgc
ctcccttttgtctgtaaaatgaatgtgctttaaaaatacaatctgaagttgtaagttata
ttggcaataaaatactgttgtttctctttaacagctagcatgatgaatctcattgtaaca
tctttagcttgagttagtaaagtgagaggctaagagctannttgcnnagttatttgtata
cgtttgactngnnnnattgaatctaccgaagttcttgtttcttcacatggacttgtcaga
aagactaatgattctatgnttatagttaaagnnannatccctatttcnnatttctgctgc
ac
>538579|42_5'-seq-3' specie=CMM
tgcagcagaaattggaaatagggatactaactttaactataacatagaatcattagtctt
tctgacaagtctatgtgaagaaacaagaacttcggtagattcaattaatcaagtcaaacg
tatacaaataactctgcaacttagctcttagcctctcactttactaactcaagcgaaaga
tgttacaatgagattcatcatgctagctgttaaagagaaacaacagtattttattgccaa
tataacttacaacttcagattgtatttttaaagcacattcattttacagacaaaagggag
gcaatattatagggttaccaatgcatgtaaagattccttctatcagttgaaagatcaaac
cctatgataaaattgggtcaaacagcaatgtgttcctaagatgagaagatctgtagatcc
tttgtagaagtaaaacagctagatgacaccgtatatgattgactacaggactctnnngag
ctgaatgtcgttgtcattcttcaacagcctcaacaaccannngtnaggngnncatgccac
tgttaagtggaataataacctaatacttttgatctgtatnnncnnngtcaanatcatcaa
gttcnagtaattngnacnttagttcttttgtttannnccatag
>538957|41_5'-seq-3' specie=CMM
tgcagaaagagggggatatggaactttcaaagccggaagaaatgtggggttgatggccta
tgtagtatgtcaattactagaaattgttggtcccaagggatctaaacaagctaaagtaga
ttctacaaacgtcaaagtcaggagattcttcagaccagaggatatatcttcagataaggc
atactcttctgatatccgggaggtatatgctacataatactataacttgtctccacacta
atagctggttagagttgtaaatatttactaattcttttactatgtcgtgttaggaatttt
ttttaatcagctaggtaactattaggggattttactttttttcctatgcaaaccttcttg
catttataannnnnngattgctgctgttcttccagatctattacagngaggatatacata
cagttcctgtggaaataatcaaaggtaaatgtgaagtgaggaanaantatgatatttcgt
ctgaagatgtccctgccatcttcnacnnnnnnnnnnnnnnnnaacatttgnnngatccnt
tgaatggannnnnnannnnngtacccatttcataatttgtactcttgcattcttatttta
nca
>538959|22_5'-seq-3' specie=CMM
tgcagnggaacatcattgttcgtaaatataggtggaaaatccaaaacttccatgtttggg
agtctgatcatgtctggttttgatttttaccttgatgtctcgttgctgttggtcaacaaa
tgtgttctgcatcatgtgccttctttgaagttccccattgacgatgcgattctcttcttt
catcagtgttacggttctttggtcagtctaattgagaaagggaaaaaaagtaatgcgcaa
gtatgggtgatcctctattctacattaaaaaaatacctttatgattgattacctantgat
ttgcaaaaatganaggcattacctttgtgctggccgaanaatgtttctgaangaacttgt
taccacaggaaactgccgagncctttggagntattgctttgttctgatggaaggntatcc
aaatacngngncaganaanaagacaaagggtgataacnanttcaaaaaggtgganaancc
nttntncgttctgntttgnnanaacatgagatatactcna
>538758|19_5'-seq-3' specie=CMM
tgcaggcggaactaattaccagtctagtttagcaagtcctactgaggtgaaaattaatcc
atttattgtacactatattctgttactgttgaaggaacaatttatgtttcccgttgcttc
tcatatctttgatgcttgttggattcgagatcctttgtcagttatatataacgtacaagc
tagagtgtcaccttcagaagtctttcanataccccaataggcacaaacaacttgccttca
agtcgtaggcatttctttatgctttcattaagtttattaggacaacatgtgtagttaata
cctatgtttaagagatggatggatctggagttaagacggattgtggacatatagctaccc
gcattcttattttcacgtatgaagacttggttgtagaatcctatgtcattgtcttcttta
gccatcataattaatgataagtcaacatagctgcccacatgacccaaatttgnnnntnaa
ggaatttgctgntcgtaaccttttctatctgnnattggtgttcctgctacctagccacat
gctgaatatcatngnanaaacnatccttctagaatcaaacatttttagatgagtacagan
caatatggaaaaaaangngctatgcctattatgaaatatgntnaaaatgcttgatancaa
tcaatg
>538978|28_5'-seq-3'_139 specie=CMM
tgcagcatcacgcagaaaaaattattgattgagtttgagtcttaaaagtatttgtggatc
atagaaatagtcaaaacatcacaagtgaaaatcacaatggccacaaacacaactataaac
aggaaaatgagtcggtgagaactccatgtgaaagaaattttcacttcacataacaaggat
ggattttagaaaggaaaaaataaggaaacatagaaaaagacgtgatcttgacttacacgc
tcagtcaaacgcctcttctgtgccatcttctccacaaggaaagcagtcagaggcaaaagt
tggagaatgagactggaagcaaatgaagactttcaaactactttgtacaaagaatagtag
gtattaagatcagagcaaagagaagggaggctcaagatgacaataccagcacattagaag
cggccaatcccttaaagactttgaactaaaccaaaagccagccctaattaacaggccata
ctgcaagagtagtcaaagtttgtcatctgca
>538982|38_5'-seq-3'_95 specie=CMM
tgcagtggcgcaaagattcatatcgctccttttcattcataacagtttttcccttgaatt
tgtgagtgatctcatcattgcagcatccaacaagaagctgagtgttaggcaatctacatt
taggcaatgaataactcagtttaagtaaaagtatgttcaatttcacaaattcttcatggc
tctacaatcatacgactaaaaatattccaataagaattaaaaacaacaacttagacaaac
aaacacctatttcgttttcttcttttcccgacacctagatactttatcttcccaatcaat
acacaggtatcattaagtcttctcacctaggcttacctagatagaccagatttctcattg
gatccctctcacaatcactcagaaatccagcgagaatttatagaaggcatgaaccacgaa
aatttatttttcacaataaaagtcaattaataattctagaggagaaaacatacagtttct
tagcttgttcgagggcgcgagcatgtccgaagtgaaagagancgnagatgccgtcggcgt
aaatacnanccggccgatctgttggcggtggattcggtgggatcggcttcaaccgncgct
gca
>539319|29_5'-seq-3' specie=CMM
tgcagtattatgaagaacacgccgagggtcacgaggtttcatgcggactatanccacttc
atcctgcaaatcttgacaacatcagatattctagaggataataaagtcacataaaatatc
aaatanagtgtttanttttctcnttttgacncaaaaacaacaatggaaaacgaagattaa
ataaattccaatagaacacataaggaaccgcgctgcaccttattccaccccaaacacaag
aaaatgattaacccttgaaaatgtcaggaagaaataaaaggggaactgtgcaatagaagc
agtaaagaacacactgtaaatgaactcattcttcaaaaggttgtaaatggaacttgccgc
tgatgctgtgtgtgtaggagtctgaagtattgctactgatctctggccaatagaagaaga
tctaggagctactgcatccgttgatggaactgctccaagaatagatttagaacttgaanc
tngtgctgnannanttctagaagnnnnnnnnnatttctgctgttcnnncntgattatntn
catccatattgang
>539337|39_5'-seq-3'_37 specie=CMM
tgcagttcttcattggatgaatcatgtgaagacggatgctgaatacattgtaattcttga
tgccgatatgatcatgagaggaccaataacaccatgggaattcaatgcaggccgcagtag
acctgcttcaactccttatgagtaagggttataagtttgtgatctttattttcattctgt
tggaggattgcatggttcattacaaatttacaattgttttggcgaatcannttgtgcctt
atattcttgcatgaattcacattgcacagatttttaccagtctactacttttgttcctat
tntgantcanctaccttatnngntgtgacaacatactggnaaagctccncnctcgccatc
ctgaancttgtgacaaggttgggggngnantcnttatgcatgtggatgatctacggaaat
nngcgctgca
>539360|37_5'-seq-3'_97 specie=CMM
tgcagccttcttagtagtttgttatagctcctactcacagaatagttttccgttatcagt
aaaacgagacattgttataccattcggtcatcgccatgcactttgatggagtttatcttt
ctccagtaccagctactgtctccatctttaatgttgttaatatgattttatgtatatata
taatactcctagtaatttgagttcattgatgctttgagattcgtgtgtgcaatctagtat
tgtatgtgaaaattattcaatatatatattctttgagtagaagagctnangnatcagttg
ctactaaatctgagctgtctttctcccaaagacnattcttttaccnttgaactcaaagat
tggatccaaggaggagtactcatgggggtactgnn
>539567|5'-seq-3' specie=CMM
atgcanaatgaaagttttatttcacacccatgatatgatttcggagatgcaaatgtacaa
cacncctcantaccaccnnnnatactaagtcttcctacttcgcctccantngnngtgacn
cnntcccttctgcaatnanntannagatgatgannnttttctgatnnnnacnccnnatgg
aaagatttanaanatggacacttactccncngcattttctt
>539817|29_5'-seq-3' specie=CMM
tgnnnagcacaaatgggacaagtctaggcagaaacaagaactgcataagggaaaagaatt
ntnanaaactttcaagtcatcanaaaatgcacaatttcatgatgggaancactantaagt
tattctatccaatacgaaacatgttcttctaganncnnatttcccgtttctgacatttac
ccactcattgttctaggntcttatcgttgtatatcantcttcaaggcgcggagntctgct
tttacattcttctgcgttaactgannantcttgntacnaanagtgacnaananaccacac
atacctttttcatgtatgcatttcntatggattac
>539587|5'-seq-3' specie=CMM
aactttncngtgactggnattannacgtcnacnnctttgcattctttgttaaaagatatt
gctataaatccatcantatggatgaatataatcaagatggaacagcagaaatctgctgat
gcttctagaactactactgctcnngcttcaagttctaaatctattcttggagcantttca
tcancggatgcagtanctcccagatcttctgctattggccananatcggnaggaatactt
canactcctacacacncatcatcagcggcaagttccatttacnacctttgaagaatgaat
tcatttacagtgtgttctttactgcttctatngnncag
>539834|42_5'-seq-3' specie=CMM
tgcannncataatcnaagatcaaaaatatgaagggggaggattaaaggttaagaaaacaa
aaaactatggaggacataggtatccggagaactgaagctatgtttgcactatgccgaaga
ggaatttggctacctttaaaggaatccntgccatttccttgaacttcctgaacatgaacc
tgataanacatgaaacaacttcaatcanacaactgactganaatcangatttagtacaat
cgtacnnnnntnnnacaaaatcattcacaacctgccaaccaaaaaaaggcaacataatct
cctaacttacncnatannatngagcatgaggnntcccntcatctctgaaaatctgctgta
naatgncacccatgctttccaancng
>540079|29_5'-seq-3'_36 specie=CMM
tgcaggaacctagtgtcatggccaagcttcaagatgaggtgggttaaattataagtgctt
tcacttaaacttattaaatcagctttatggagaacagccacttggatctgatatatagtg
tatttgttgttaatttcaggttgattcagttctaggggataggttcccaaccattgaaga
tctaaagaaactcagatacacaactcgtgtgattaacgaggtgagaagaatgttaccttc
aagcataaatccttttattgtgcttccaagtgtttactttctgaaattcttctttttgtt
ttgcagtctttaagactatatccacagccaccagtcttgattcgtcgttctattgaagag
gacgtagttggaggttacccaattaaaaggttatccctaaatatgttctaaaaagcattt
cgcacaagcctgatcaattaaatatttgtcccacgagtgcatacaatctttggagagact
gaaaatgcatctttccttccctcataacagaaataataagaaacaaagggatgaaaagaa
ataattgtgcttgcttttagcatgttaggtttaggctgttanataatgaaaatcaactga
tcgcctttgccagcatttgcttttgaataatacctcanttgagcttactaccaatattgg
gcactcttgtacgctcnngggngnanagatgnttaaactagtannnactgnac
>540284|29_5'-seq-3' specie=CMM
tgcagaacaaaatgggatttttgaggtgaggtttgatgtagaatttattgttctgtcggt
ttgctgaaattttcactgatcaagacctaatttttgctactcatttcttgaatttgacaa
aaaattgagatttattgttttgatgtagaatctacattctgattttggtctttggggatc
tgtgataaaatgaatcatttgatgtaaattcacaaatttgaatgaaagtgctgatgaatt
ctggttatggtagagtttcagaaattctgtttatgtttttctgtaatttctgggattttt
ttttaatctgggncatttcatctttgattcttgtttttttttgcaggatgatttcataaa
acanatttggtacagtanaattaataaccttatctaagtcctgcatctttatctatgccg
gaactggttgagtttttctcataanaaattnattatgtcnaantgaagaaaataaaaagg
gaaaaaaagattgnantntnnccantttgnnnagctgcnctggatcnntcaaggg
>540306|24_5'-seq-3' specie=CMM
tgcagctgcttcttcaaatgcaccacccaaatttgaaccacctacaccaaccaaaaaggt
gtaaaaggtcagtctacatctccctttcncaccaaactatagctgaaaatgattantact
tccacaaatttacaacaaattccgaaattcctcataaaatcttctactttcacctgtagt
ttacttggttttatanacatatccatgtanttcctataaaacattgtaanngncatactt
atggtataccactgctttcacacctgntcttatcccctttcaaatttcacaattttctta
tgcttatgtctcgnataacattgnnnagcctcacagnaattcaggnntnnnanngnncta
tccgtgttcatatccatgctcaaatcaattgctaannntnnnntttttaattcctcntct
catgttgactctncnnttannttttnnnnnnnaacaacanttcnnacnctgcatttttgt
ganaacnta
>540093|42_5'-seq-3'_29 specie=CMM
tgcagtcgaataagggaaacttgtggagggttcttcttcccaaactcgcttctgaaagag
aaaaaaccaataacattagaagctgatagaaaatttaaaactttgatgtttcaatcttag
gaagtccttaaccgatatcattgtacaactgaattatgggttcaaaaatctaatatttct
tgaaattttgcttatatatacagccagccctctctataatagccatcttccgtcctataa
aacacgtcactataacaaccatattttccgttgaaccgatctttcatgttatgttgtatc
atatattctctattaacaacattcgctgtaacaaccaaaaaattatatcaaaacaaatga
tgttgttatatagaataaactacgttcaattgaacctgca
>540323|22_5'-seq-3'_34 specie=CMM
tgcagtctgctcctaaacctgcttcggctcctcccccaagtgtataaagctcaactcttg
tatacttgcatggtttagtacgacattcactcttgctagagtttgctatttactactagt
taaagaaagtatgttgattaataatgagatgaatgggtttcctgctcagggtagagtata
gtgacttgaagctctttcagtatttgactaaagttaagttggtatagtttagctcaacta
cttctcaaataataatggtagcaggtcggcaggtccaatatgtatacagttgactactgt
tgcatcattcatgnncacatgaatctttttccatattanagatggtgtttaagtggtaat
tgctgca
>540127|43_5'-seq-3'_23 specie=CMM
tgcagttaatataaaacggtgcccacgggggcactcatgctcaaatccaatgtaaactgt
tgcatgtttagaagaggtaactggtctggtcttctcaattctattcaccttcattgaatc
caaatgtgtacctatctggaaaatttgattacctttagcgacatcattagaaacaatagt
gctatcattcttaacttcatgaatagcaggaattagagcaactttttcagatacttgttc
atcactaatcccattaaccttctctctacctccttctctcgcactttttggcttaataat
cttttctgaatttganataatttgtctatttgattgnagcggaggaaatcctgaatttgc
agcagttgaaccagctaccacctcanaaaaagcttttctnnnnnnaaagttggaaactcc
tttacctaaattatttactttatnntctgttttgatatttcctgca
>552056|15_5'-seq-3'_29 specie=CMM
ngcangatgcangnngncaaggtggaaaaaccttgattcaagatcaggtanctgagttcc
ttgntcatactgtggtaaatgccgaaacaattctactctatttctagcttcnatcttttt
aactantgcacgcttcttanctttttcaacacgactcttatcatcnaattgcatcctang
agctggnacntctttcttgcnatccttctccagtggtcggtcacctccttttgtctcana
tatanntgcn
>552062|29_5'-seq-3'_25 specie=CMM
tgcagatgcagtacctattgtgataataacgacacatattgtaacctgcgcgcatagaaa
ggaaagtgaatagaattgttttaggcataacatgtaatttgaaggaaagtgaatagaatt
gttttaggcataacatgtaatgtgagaacgcgtgctgaaacttgtcttatctatacctga
aggtggcttattttccccttcaagattctcagaaagcaaacncaaggtagtattagagtc
tggaaatanaggttttattannacngatttataatgataatgtancaaatanaaaacaaa
cttannanaacgcggtataggactcnnnantagnntngnaagtaaagatccnnttaatgc
cancnnnnnnnnngnn
>552071|29_5'-seq-3' specie=CMM
tgcaggaggcaacaattgttcaataagttggttcttcactaccttggagttatttgcctt
ccccttccacnnnnnnttccttttcagacatcacgcattgtgcatcttgtaggatctgtg
ccttgttctctcttggtaagccctgcatattggtctatttggcaggtaaaagagtagata
tttggtcattactcaatgttgatggatctaaagaacgattcgtctttcccttagagtcat
tgtcatttcctttagctgttgatcccttctcaagccttgcacgtgtaacagtctgangat
catgacagcatgttctcggattaaatcctgcattttgcctgatggagcaggtagtggacc
tgaacacttcttctttcccttgctatcatgaattggttctttccttatctctctctgaan
ataattctctganccctcttttctgctggacaactgaaaaaatgcagtanaatttgtncc
nncttnnnnaacaccnncngatnaatattcatttttttcntcnngccnnnncntgccttt
tgattggntaangagntg
>537696|22_5'-seq-3' specie=CMM
tgcagtctttgtcatcatcaccttgttactaacagcttcatcacctgttttattatagaa
tctggttggaaagtagtacaagccctctatttccttaccaatccccttcacctctccact
gaagaggtcctgaaaaacacagaattcaggaaaaaatctaacagaacacaataattgtct
tgttagctgtgatactgagagcaggtcatatttaaattcaggaaccaccaatacattctc
tagtttcccaccagctggaatcatgcaactacctgagtgagtaactagtgnagtttgacc
attangnaaatgcaccttttttcctacattctcattanatgagctgacattnnctannnt
atntagattanatgtcatgtggnnngnnnncccnnagtcaactatccaattgtcc
>537709|5'-seq-3' specie=CMM
cncccttganggatccngtgcaggtcacacggaaacaacattgccattgctccaaggttc
ccattcattgatagaccagatatgataggaaaatgatcatatctatattatgctgtcttc
tgttattttttatgttatattggtatcttcttacaactctttttaagtatagagacacaa
tgtgcagtgtacatgtaaagattgaagaattttgtattttgtatagaacagcagacactg
gggagagggtgttattctgctttacttaagatggtgtagcctttgtgccatggattcaag
tttcaactgaatccatcattttggacacacnnnnnanatgtaaatgaaagacattaagat
cacaataaacgttatattctgaactcataatttcnnnagngnnncgagttcnnnatcatc
atgtttaattcatagatncncctctggtccaagtcttcatagagacgatgagaaaggcgt
gtacntatggagaaaacttcatttccntccgnctgcttttccaaatctanngnnnanaag
ggaatggtagctcanatannnnnnnnannananttcagtcttgttaggnnannnnnnaaa
gaggcccccnnacnanatgagagaatgaananncaaatanncnnggcgatttccnctcca
tcnt
>537714|38_5'-seq-3' specie=CMM
tgcagcaattacaacttaaacaccaactctaatatggaaaaaggttcgtctgaacatgaa
tgatgcaatagtagtcaactgtatacatattggacctgccgacctgctaccattattatt
tgggaagtagttgagctagactgtaccaacctaactttagtcaaatactgaaagagcttc
aagtcactatactctaacctaagcaggaaaccccttcatctcattattaatcaacatact
ttctttnnnnnnnagtaaatagcaaactctagcaagannnnatgtcgtactanaccatgc
aagtatacaagagttganctttatacacttgggggaggagccgaancaggtttagga
>537716|45_5'-seq-3' specie=CMM
tgcagtcgtaattcatctcatatttactctaatcacctaaatatttattcatttgatttt
attattgagttggttctttttattgtttattttccatttttgttttatttgggggtggag
gggtagag
>537916|35_5'-seq-3' specie=CMM
tgcagcatcacagcaggaaatgaagatataactgagacctttgctggtattacaggagta
ctgtccactgttagatcaatgtctgagagtaatgggcatctctgtaacaattggtacagc
ttcattgtcctgaaggtcaaaatataagcagcttttaatgttgttagggatggaaatgac
ttggaaaagaactcaatggcagcttcaagatgcagcataggacaatttgaaacatccact
acttgcactgcttcaaaagtcaaaacagggaaagtttcccatgaagtccgagatatatcc
atatggcgctcaagtttgagtgaaagctgattaagcttcttcatcagcaatttgtccaaa
ttattggaagaaggaagcatgtttaggagaagaagaggcagattaatttgtgggcagcct
gaaaggtccaatatctacagaggagattcagagaaggaattaagcaacgaaaatggntgt
taagtgataacattgtatgaatttcacaacttcatttcaagtaaaaaagaggaaaagtga
agaaaaaaaagattgtttcactttgacactgtaagtgatattttataatcaagcgagcaa
gcctactcttgatgatgttgaatgtactaatcttttagntccnacaagtganttaaaggg
agaaagangannttagaaatcgtgcccnaagtattagcaagttcnanctcttgnaaagnc
tacnagannnnataggggtgaantgaanncnntaancnnagtcatttgttcccatnantt
nnaattgnctgnactgganccntcangggcgaattc
>538073|15_5'-seq-3' specie=CMM
tgcancttttgctattttttagtgtnncnngaanaatccccatcaagtatccacactcac
gtcacacctgttgggcacgggtactcanagcaaatgaaagatctatatatcttaacctct
aacaataancagttgaagggcttgaggattacctaaattcagtgccaattannttctaaa
tttgttanaattaagtgcttannttgatctcacaattgtgtgcgttacttctctaatttt
ttattgtanaggtggagctttgnc
>538257|38_5'-seq-3'_87 specie=CMM
tgcagtctgaaattggcataattataataaagcaaattcctcccctctgaacacttaata
gagcaattatcctctgtgtaggaatttgctttatcataattatgtgcacagaaattgaat
cgagttgacatgtctgctcctctgatttccaatgatttgggagcctggtttagactcaca
tccataatttcctattttgctatgtatttctttattacttgatcaaaaaaaaattatgat
aaagctgggctctggcaattgcttccttctacagggcataggcttgcattctctgatcag
tgagtagccgcttactttactggaactgtcatgcatggttgacaacttcatgacttgtta
tcatggtcatgctgttancaatatgaaaataanaattcacttacataatanacaattcnt
atggcatcactcttcattgatgttccttttgattttatgtctanatattatccttgcttt
cattttaatgcacatcccatcattatctatttacgntggatgcaaaactgttctgatctt
ctgngctgca
>538261|29_5'-seq-3' specie=CMM
tgcaggatttactcaccaaacatgaatctgctgtgtctcaatacctgactaataactata
gtgaggtttgtcacatctgaattgtcaccattatttatccactgatcagtcttacgtttg
atacctattgacttttacttccagttcttcgagcaatatgaaaaactcttaacttctcct
aattacgtgacaagaaggcaatctctgaaggttagttcccttgttaatagtcctttcttt
tgattgttcttatggctcttccgctgctgataaatgtttcatgaagtttagcttctctca
gaatttctactggagcctcccaactcccttattatgaagcgctatatagcagaagtcagc
catttgaaagttatgatgaatctactgaaggtattccatgttttctctcgcttgctctat
catagtaatgtttcattggtgaggataactggtatgtgagtgtaggaactgttgagttac
atagtgtgccacatcggtataaaatggcatctaaaggggtttgtaaagatctatacctcc
nccttgcctcttaaggctttnanntgactgctcaaattcttcacatgggccatagcaact
gatacaatacagggagaaccacaccatnaaaancnnnntanttgangngggagatcccna
ggntacataanncncacatcagct
>538106|38_5'-seq-3'_94 specie=CMM
tgcaggagctgcaactaggttacttgtgatttcttatcttcctgtcattcttttcttttc
ctgtcttccttttcaaaaaatattttcgtcttcacgtacagcagccacgttgcattttcc
ctccacttttcgtattaattagtcttattcctcatttgttcctttttcttattcatactt
tttgatggtatgacatgcacattaacttattcaagtatgaatgtttctaaacattgaata
atcaggttttattatttattatctcatatataaattccatgagcccactaaatgtattat
ttactttaatatctgggtgttctgtgaccgttcgtgcttgaagttcctagtttcatcact
gagtgtccatcagaaatggaaaatctgctgaaagttatatatgtgagcacatactgtcat
acatatattttttttctgcatcaagtaattanttacagtgattggctgca
>538283|26_5'-seq-3' specie=CMM
tgcagattggaaagcatgggtgacattctacagcagattttcagagatgatgggaaccct
catgctcaatactatcgtgtaagttaggagattatgttgcctttttttggttggcaggtt
gtgaatgattttgtttgagacttgtacgattgtactaaatcctgattctcagtcagttgt
ctgattgaagttgtttcatgtcttatcaggttcatgttcaggaagttcaaggaaatggca
tggattcctttaaaggtanccnaattcctcttcggcatagtgcaaacatagcttcagttc
ttcggatacctatgtcctccatagttttttgttttcttaacctttaaccacccccccccc
ccncntattttna
>538432|39_5'-seq-3' specie=CMM
tgcagcatagtttcaggaatggtccctccaaagcacctggatttctagatgattatgcat
ttttgatagcaggtctgctggatgtttatgaattcggtggttcagtcttctggttgggtt
gggcacccaaacttcagaggacacaggtaaggaaaatttaggatcttctggtgaatggga
caagttcttattactgttgaactatttcttgcaggacgagttatttctcgacaaaaccgg
aggaggttactttaacacaactggtgaagatccttctgttcttctacgtgtgaaagaaga
tcatgatggggctgagccttcagggaattccgtttctgtgattaatctagtgagattggc
ctctatggttgctggtgaaaaatcaaaactttacagagagaccgcanaacatgtcctggn
acgccnatngncttgaactttctgcatcttacattgactatataatccatgtattgttcc
cagtagatttttaacctttgcnnttaatangcggtttttgagaanagattgaaagatgca
gctgtngntgngnnnctgatgtgctgngcnnnnnanatgctggctattccgnccagaaag
caagtanttctggtcnna
>538588|39_5'-seq-3'_4 specie=CMM
tgcaggcggaactaattaccagtctagtttagcaagtcctactgaggtgaaaattaatcc
atttattgtacactatattctgttactgttgaaggaacaatttatgtttccgttgcttct
catatctttgattcttgttggattcgagatcctttatcagctatatataaggtacaagct
agagtgtcaccttcagaagtctttcagataccctaataggcacaaacaacttgccttcaa
gtcgtaggcatttctttatgctttcattaagtttattaggacaatatgtgtagttaatac
ctatgtttaagagatggatggatctggagttaagacggattgtggacatataactacccg
cattcttattttcacgtatgaaaacttggttgtagaatcctgtgtcattgtcttctttag
tcatcataattaatgataagccaacatagctgcccacatgacccaaatttgtagtttaag
gaatatgctgttcgtaaccttttctatctgtcataggtgttcctgctacctaaccacatg
ctgaatatcattgtaaaaacaatccttctagaatcaaacatttttagatgagtactgagc
aatatggaaaaaaggngctatgcctagnatgaaatangnnnaaaatgcttgatatcaatc
aatggttaanngnnttcatctatatgtggtcctcacattctctgnantatcatttcttgc
atcctttnctcttnngnanngngtattgatagagnanaancttattagcttttanattcn
ggant
>538590|29_5'-seq-3' specie=CMM
tgcagcaattgaaataggactcctgcaaaatcaggaataaacatttatgttatttgacca
atgagatagtcacatacaaatctgtggctagtgatcaaagtgacgaaacccattttcctt
cggttgtttaaagctctaatcttttcatatccacaatctacttgattactagactaaaat
tacttgtggttaaggcacaaataattaatatttgataacttgattagaggataactgcaa
ccaaaaacacttctgtaccttatatcaaactcttctgacttcttgacagtttcctggaca
gccttaatctcttcatggttcattccaatgttagaacagaaatgtctctgacattcatgc
atggtccgtgccagataatacacaaatatacatattgtactgaatgcgctcacaaagagg
agcagaccacaacacttgccctcactcaccatatagtctccagcatgtatagtccccatc
tccattgagtctcccatttcaaccttcaattgtttcacaatgaactcttttgctcggccn
atttccttttttgtagctccattggcgattgagcatatttctagttaacacccanaggtt
canagaagttcatacnnaggactaaaccattaatctacntaataagannnnntggnagta
ccttttacagtgcgtgctttgccttcntgncnannngcaatgnatatacaagcagccann
nangnntcnngantccttcctctcgtanacntcng
>538442|43_5'-seq-3'_32 specie=CMM
tgcagatatagtcagtcatataaaaagtcattttcgatatattgatcaaatggcgcttaa
aaaaattatcccacaatgttaatttagacacaaaaaagaatcagaacagcgaaagaatgg
agaagaacctgttcacatataatgctacttaaataacgggatattcatccggccaacgac
ttgaagctcatctcctcccctcatatcttcagcatattccttaatcttcattgcagaatc
ttcaagttgagggctctctacaagtttgataattttcaatgaataaatatccccaaaact
aggcggaatctcctcaagatcacaacatccctctagttttaatttctcaagcgcaggaaa
ggattcctctccaacctcccacttggaaagagtcacttcatgcaacttcaaaaatttgag
attctcaaaggtgtcttcctcccccatgttccatccttccccatggatgattgtttgata
aagggtcaactcttcaaggttggnnnnnctcgctattgttgatagtgaatcggatgtcag
agannnnnnacgcaacgacaattttttcaaactcgaagggaagtgaaaatcccatggccg
atttctggctgca
>538593|54_5'-seq-3' specie=CMM
tgcaggcccttgaggcagatcgggaatcaatgaggcgggctattgtttctatgcggactg
ataaagcacagctgatattgcttaaagaaattgctcagcagttgtgcaaagaagcgtctc
cagaaaggaggacacctgttaggaagacatctgtaatcaagagcttttctttcatctcca
tattcaaggtatgatgttatctgtgatcctacattttgtgctcaataaattcatttgcac
atatcaaagtatgttgtgcatatgagctttttcctagatcattgcaaaccacaataggaa
caaccgttgtatcatgatacaactgttactgatttttctggaatgaacactgtaatttct
ggatcttccattttcctgtaggctgagccacttgatattacaagcatgaccttttcttgt
ttatcttccttgantnncatttctttgaaccactacatctcatctagtttgtttacaatc
ccatgacaatgacaattttgaccagaactcatcttacgtctcttcaaattagttttacca
attttgtttctctatttcttgtatgataacaaaatatgaatgtgaannnnnngtccctgn
atatgatgtcaagtatttgtaaaataaatagcgnagtttacttaccattatgagttgagc
tctcgggctaggaatgctgatcgatgagnactgnttgnnnnnnancatactttgttttat
gcatatttncgtgattgttccnntcctnncttcancnantannnaatantttccggttnc
ngatgctnngactattctgtgtgagnantggcctng
>538444|47_5'-seq-3'_130 specie=CMM
tgcagagaactttccagcgactggcattagcacgtcaacaactttgcattctttgttaaa
agatattgctataaatccatcaatatggatgaatataatcaagatggaacagcagaaatc
tgctgatgcttctagaactactacagcacaagcttcaagttctaaatctattcttggagc
agttccatcaacagatgcagtaggtcccagatcttctgctattggccagagatcagtagg
aatacttcagactcctacacacacatcatcagcggcaagttccatttacaaccttttgaa
gaatgagttcatttacagtgtgttccttactgcttctattgcacagttccccttttattt
cttcctgacattttctaaggttaatcattttcttgtgtttggggtggaataaggtgcaga
gcggttccttatgtgttctattggaatttatttagtcttcgttttccattgttgtttttt
gtgtcaaaattagaaaactaaacactctatttgatacttcatgtgactttattatcctct
agaatatctgatgttgtcaagatttgcaggatgaagtggctatagtccgcatgaaacctc
gtgaccctcggcgtgntcttcataatactgca
>538445|40_5'-seq-3'_53 specie=CMM
tgcagctgctgtagcctggaaacttgatacaactgtgagtttccttaaatgctttccttc
actttgctaaataagaaatgctgtttgcgagaaaaaaagaaaagaaatgtgaatccacaa
accatgtttagctatttcgtttataaaaacaaaattgcacatttggtgggaaaatctcca
tataagcaaaacccgttgatgataacatgacgaataataacatgtaaagttccaaaatgt
tttcttcttctagttaaaagaagtccatgttcctttctcggtctgatgagtcttctgttc
aaagagttatctgaagcatattaatcagtttattaccttacaaatgaagtattcaatttt
tcttattcctctgaggtttaaaacttgcctgcatttgaatatcgtaccagtatactcctg
attttactaactgtgttgagaacatagataattttcccagaagagcatctcttatcaaga
ctgttcactccttctcttgcccaaaagtatgaacaactctaccaagannnnggtgtcaaa
ttcgnnnaggttctccatcctctttcctctctagntctattctcagtatacctcctttac
aacctagtttataagcttctaattgaatttnatcctttcccagggtgctaanataaaaca
tcnnnaancgggnccagatggncgggnannnca
>538628|44_5'-seq-3'_100 specie=CMM
tgcagggtcattcaacggatagctgcaaggaaaaaaaaatcagaaagcaggagtaaattt
tcttgaagatggaaatatgtaatctcaattcacacagttgttacgcaactatctaaaatt
catacagcaaacttactaaaaaccaataggttggtttccataaccttgaaaagtgaagaa
agaggggaaatgaacaaaaatgacacagagatgataaaaggaaataaataaacataaaaa
taacaaatgaaaacatgcaatagcagctgatttttcatatcatatcattaagttgactac
aaagcagattaaacacaacttctgccatctcaagactcaagctgtctttcacaaaacctc
atgttttaactcgtgaagaaacttctatctttcctgtttaaaaaatgaaacctatctaca
cccaacaattaattatagggatatcctaagagcaaacaatgctgca
>538797|29_5'-seq-3' specie=CMM
tgcaggagtctactgtagtaatctgcaaaccaagttcagagacaatcttttcacctagtg
tggagcctgttggtggtgcgcacagtgagtctgatataccaagtgatggaggtacacctt
caattttgttggattcttttgttgattgtgaaattcataatcagattttgtttcttctct
ttgtcctgaaaaagtgcttaggcaaaccacaacccgtccttaaatttgctttatttcttc
tgttcttgaaaaggatgttgccacacagccaaaagcccctcgggtcgtagatgataanag
ctganaagcacacctctctctctctctctccctctgntctanttcttgngaaaaanatca
nt
>539027|34_5'-seq-3' specie=CMM
tgcagaaatcattccatttccnagtgatcccaatcggtcaagttttttgtctcggagctt
cattatctctttactacgttgaacctcatcttcttgctgatgaacctgtaaggcaacccc
taacttttatcaaacatggtaccatatttaaatatcaacttcatctaaggtgcactttct
aatatcacaaggtacataagagatgtcataattattcataccaaatgtttcatctcttca
ttttcagcctctaatctcataacttccatctcagccaatttcgctctcctcacggcattg
aacaaagttgctttcanataanannnctgncattgattcatgggacaatattatacttga
tcttgatgctaaatanagaaacaattgaaggagtanaagactaccnanntanttcctcca
tgttgtggaccacaatcagtgtgnnnnnnnnnttcctcntatnnnncaaannnnnnngga
cagncnnnnnnnntgaanngancnnnntnngnnacactttctgcaaaanaactcnna
>538843|43_5'-seq-3'_39 specie=CMM
tgcagcttcttcatgagtgggaggatgatacctcacaattgctcgatcggatggtgtatc
tacgcaatcatcttcaacttcactcagtatattattaccattttcactcatacaccaact
gttttccttgggctggaaaaactgaaccaaaaaacttgggctttgcatagccataacaat
gaaggaaagcatctgttgttgatttttctccctgacttttagttgttctcgtagaagtat
caacttactctctgaattctgctggtgttccttaagcttgactaactcctgcgtgagaac
atttctttcatccttaagattctcaacttctttccacagttcaagattcttactttcttc
agatgtacaagacttgatctcctccagctgggatggtttcttttgggccacactggactg
tttccttcnannnntattctttaaaaaatgcttttggcctttgacaaagctatcattcan
aaattcccatctatctgtatcagttttatggaaacccngaataattgaaaatcttaacaa
ttagtgaaatatgaaatatactttaacaaaccantaaacaacatgaatgacattattaac
tanccacctctgaacttgttaatcagaaaaaattatcaagaatattaatcatagatganc
nntatgannaaagcatacaagancnactatatatatacncnacnatcctctgna
>539059|33_5'-seq-3' specie=CMM
tgcagtagaattttgagaatgtaacatggaaaaaaggtgtcacgagccgatgagaaaatt
gaaattcatgatttgattgatacatgaatactttataccattaatagttgaatggaacgt
ctctgtacaagaaatttagatacaaacatgttaagacctacagaactaaaaccaatcttt
gtactgaaaaacccaatgatatcagtataacggggaaaatctctttcactatgaggtgta
gtatggtttggtagtcttgcttctgcataagaaatcaactgcgatgaggttacactttca
tcaatcttgtggacttctagttatgtcttgtatcatcagccaagtagagtcttcgcattc
aatacacaatctcaccagggatatatcaacacaactacagcaacttggattttatctgac
aagagtattttccagtatgtctaatatcaaccaagtacatactactcttccccacccatg
nnnngaatagcacttttattcattccatatctcttctcactcttgctctttcaccgttga
aatgtacatatttccatctgctttgatactttttganaaccantttttggntatcttctt
ggcccnacatctggaaggctcttgcaactcttctaactgtatcttcatctgnntttaccc
ctaactcctccatgtctgcaaacacctganntntc
>538846|31_5'-seq-3'_4 specie=CMM
tgcaggaggcagccatcatgtgtcaaatattcagattgaaaagccactttgcttggtaac
ttcaaaatgttaacctcagattgctttacatacttaatgcgtacaagatgttggatcttt
tgatgtttctgagtcttgtgagatttctgatagttatttcaaagctatatatttatgtga
agtcacagtgtaactatttcctctcataaagctcttatttagtttgtggatgaaacgctg
atcacatgaatacataatagttttgtaaacccatttgatctagcgggggtggtgggtggg
ggatcattaggactactgttgtgtcatctggtctattttttcatgacctcntttgctact
annnanaaccaaaagaaggatanaactgtaggggaaaannngtggngattggaggtgnac
tcncctgnnnaggttgaggtgcnc
>539066|39_5'-seq-3' specie=CMM
tgcagtaatacctgaaatgaaatgaccagaatgaggcctacctcaagttgtgtatgacag
aatcagatttcactttgaccagtatatcacacttcttccaatatatatttacttacacac
gacacataactagcccactctcacctataaaaatttacacttgaaagtgcaggtggagtc
tgaaagcaaattaaatcctttagtagactaaagggactacccgtgacctaaatattggta
aacatataactgcataagtgattttgaatgttggcagatgcagcaatanctgccttttgg
agaaaacnta
>539228|28_5'-seq-3' specie=CMM
tgcaggattagatgaacaaagtgttcatgccaagttatctattctttctacagtcgtact
ggtagatcgatccaatgtaaagagttgatggtctttacacacttgaactatcacattttt
gcaagtttaacactcgaactataagttgatccctgttcctacctgaactatcatcatcta
tgtaatcaaacgcacctcaactatcagttgttcccttttcctacctaaattatcaccatc
attcaggttggggaagggaacaactgatagttgcagtgtgaaacttgtgacaaagtgata
gttatgtttgtgatcattatctcaatgaaaaatgacaatcattaaatcatcttttaagat
gctgctcgaccgggcaagcagaggcgagtgcagcctatatacaatgggtccaaatgatgc
agacctttagtgaacacacatgananttgnanatcatttcatctcntcngcacttattgt
ttatnnnnnngatggttttatgantcataacaaattgattgagtacagnntanaaatgaa
atttaatgagatctttcgttggcgacatanaggntgattccnagaacc
>539377|15_5'-seq-3' specie=CMM
tgcagaatgtatcacttgcttggttcaagtgcttagattttcacttaacgacatttcctt
gaatccagattcctgtggcactacttgtttctcaatttgaaaaggaagttgatggtcacc
ctcggttattgcaattctcgggagtggttaatctttttcatgaatttggtcatgtggtat
gtgtttttcctttgaagcacagtgcaaaatttaaaaactantctaaattccanttatttc
ttttgtcacgttataatgcaattggagagcaatgttactctggcacttgccttccaacta
attactctgtttttttattttancccatcttgcaaatattannttgtcnannaattttaa
ttttgaggaananncttg
>539417|31_5'-seq-3' specie=CMM
tgcagtattatgaagaacacgccgagggtcacgaggtttcatgcggactatagccacttc
atcctgcaaatcttgacaacatcagatattctagaggataataaagtcacataaagtatc
aaatagagtgttcagttttctagttttgacacaaaaaacaacaatggaaaacaaagatta
aataaattccaatagaacacataaggaaccgctctgcaccttattccaccccaaacacaa
gaaaatgattaaccctagaaaatgtcnggaagaaataaaaggggaactgtgcaatagaag
cagtaaagaacacactgtaaatgaactcattcttcaaaaggttgtaaatggaacttgccg
ctgctgatgtgtgtgtaggagtctgaagtatnnnnactgatctctggccaatagcagaan
atctgggagctactgcatccgttgangnaactgctccaagaatagatttagaacttgann
nnngtgctgtannagttctanaancntcnncanatttctgctgnnnnntcttgannntat
tcntccntattgangnatttata
>539246|44_5'-seq-3'_127 specie=CMM
tgcagtattcatggggtattcatcaacacagaagggctatgtattgtatgatcttcacaa
ccattcattctttgtgaacatgaatgttgtgtttcatgagcatttgtttcccttcaaaca
tgcccaaaagggctccagtcctatgtttcctgtgattactatactaccttcagatgatgc
taactcaggtgatgtctctcttgctgttcctcatacttctgaggttgacacaatggttcg
gggggttgaccatgtgccgcatatgcctgcttatgaggtagacacaatggatcaggttat
tgatcatgtgtctcttatgcctgcttctcctcaggctccagctgca
>539438|15_5'-seq-3' specie=CMM
tgcagcatccccggaatcctgaatataaaaagctaaataagcttctctctatcaatacac
actgcaaaagaataaaaggngcaagaaatgatactacggagaatgtgaggaccacataca
gatgaaacatttaatcattgattgatatcaagcattttgaacatatttcataataggcat
agcgctttttttccattttgctcagtactcatctaaaaatgtttgattctanaaggattg
tttttacaatganntnnancatgtggntaggtagcaggaacacctatgacagatanaaaa
ggttatgaacagcaaattccttanactacaaatttggntcatgtgggcagctatgttgac
ttatcattaattatgatgactaangannacnanganncaggattctacnnccnagttttc
atacgtgaaaataanaatgcgggtgg
>539253|45_5'-seq-3'_92 specie=CMM
tgcagcagaaattggaaatagggatactaactttaactataacatagaatcattagtctt
tctgacaagtccatgtgaagaaacaagaacttcggtagattcaattgatcaagtcaaacg
tatacaaataactctgcaacttagctcttagcctctcactttactaactcaagctaaaga
cgttacaatgagattcaccatgctagctgataaagagaaacaacagtattttattgccaa
tataacttacaacttcagattgtatttttaaagcacattcattttacagacaaaaggaag
gcaatattattgggttaccaatgcatctaaagattccttctatcagttgaaagatcaaac
cctatgataaaattgggccaaacagcaatgtgttcctaagacgagaagatctgtagattc
tttgtagaagtaaaacagctagatgacnccgtatatgattgactacaggactctaatgag
ctgaatgtcgttatcattcttcaacagcctcnacaaccagttgttangngttcatgccac
tattaagtggaataataacctaatacttttgatctgnatacncngnatcaacatcatcaa
gttcaagtaatttggacattagttctttgnttaactccatagcctcatcatcnacctgca
>539442|29_5'-seq-3' specie=CMM
tgcaggcaactaatgtaaagagtaaaaagaaagaacagcaatctgaacatganncttctg
taagttttcttggnnatacttttgtgaaactgctgtgacacggtgtgatttccggatgta
agaagttcactatttgtgatcttccatgagtttcagccagtggcatcagttcataattta
gtttgtacctaaagctgacatacgtgttgttaagacatcatttgattggttattaagtac
tcatttccgagctccaacttccctgcttagtcccccactctaaaggtgtagacttggcaa
ataaagagctcaattaacttctgtctgnnnnnttcaactttgttcatttgcattttattt
ttctgtttgtcttgtgctgnctgtgtnanntcctcctacctnnnnncagctagcatccan
ttggatccattttcctactttgacccgntacctcatctctcttttctttgng
>539915|5'-seq-3' specie=CMM
ccttggntacccgagtagaagaaattttnatccaagcagagtancaatctttcttgcagc
ttatataatggatccagcactccggtatcttgaataccttaaagtgttacattgattatt
tggactcggggcttgtaaagaattcactagtaggaaattggagtattcacaatggagcat
cactggagagctgtctaatcttgagattgttcttagattattcttcactgttgtatgtag
tgccgctattactagtcngnnnnaagcagatannnttttaacctgtttgttccagtacaa
caccatcnngntacnnaagatagtttgannactgnnggggtttgnnanngtaaacgttan
gtatnantaaactgac
>539932|43_5'-seq-3' specie=CMM
tgcannnnnnntgcttacaagtgactataaagccctatggttaataaaaaaattattcca
tccaattcactctgngttttantttgactangcatanagtttaanaaagcgatggagact
cttgaatcttgtgatcttaaacatgtaatgagggattcttgaaattanagagttactacn
tgtagatagtgannttgttcttgaaatatncnannatggaaagtaagatgataccggctg
ctttgtgaggggcctattttgcnnnnctgncttactgccaannatngngaaggnnnantt
taanactngnattttncnnnccnttcnattatgtttggtttgntcctatnc
>540330|31_5'-seq-3' specie=CMM
tgcagtggntcncnnacttttggagcttgattcctccatatcctatgancnncngcagaa
aactgaggctgagttgaaaaataaagtagattgccttccagttgagttgtctttccttct
gatttaagtaattggtgttattaattttgtttanttttactgtttatccatgtttatttg
cactgtatgctactgnctttgtggatttatttggtgaaagaaaaattttcnacttg
>540141|22_5'-seq-3' specie=CMM
tgcagggtacctccatatgcgatgccggtattattccttcagcttatctttcacccagta
tgaggtattttttgctgccttctaacttgtttactgctttaatttaagatattctgcaat
ccactattgaagacaaaaaacgtcatttttcttattgttagattttcgtgacctagaata
gtgaaatcggtatcanaacaacatccagtcctgaagtttgaactgcaactcatcacggga
agggggggaaaaccctcaaacttggcaattggtaaaaagatatcaatcaatgcatggcta
tgtttgaacataacatacatttaatgcatacaagaggactacaaaattcactattctaga
ccatctttttaaaaaaaattgggttgaatgtttcaannnnnnntcattttgnnntcatgt
atttgtaaaatcatgttattacaatgaagtggggcgggcntctgattgctanaattanca
tttctggnnnnnnngnnatatcctcggaatgnnnngnnnnnnnngtttgatttttggaac
ttctctgcatccncgngtccntccaataa
>540340|39_5'-seq-3'_25 specie=CMM
tgcagttaatataaaacggtgcccacgggggcactcatgctcaaatccaatgtaaactgt
tgcatgtttagaagacataactggtctggtcttctcaattctattcatcttcattgaatc
caaatgtgtacctatctggaaaatttgattacctttagtgacatcattagaaacaatagt
gctatcattcttaacttcatgaatagcaggaattagagcaactttttccgatacttgttc
atcactaatcccattaaccttctctctacctccttctctcgcactttttggcttaataat
cttttctgaatttgacataatttgnctatttgattgtagcgnangaaatcctgaatttgc
agcagttgaaccagctaccacctcanaaaaagcttttctcatattaaagttggaaactcc
tttacctaaattatttactttatcatctgttctgatatttcctgca
>552099|5'-seq-3'_25 specie=CMM
gatggatccngtgcagatgcagtacctattgtgataataacgacacatattgtaacctgc
gcgcatagaaaggaaagtgaatagaattgttttaggcataacatgtaatgtgaaggaaag
tgaatagaattgttttaggcataacatgtaatgtgagaacgcgtgctgaaacttgtctta
tctatacctgaaggtggcttattttccccttcaagattctcagaaagcaaacacaaggta
gtattagagtctggaaatagaggttttattagtacagatttataatgataatgtagcaaa
tagaaaacaaacttaagagaacgcggtataggactcnnnantagcattgtaannaaagat
ccagttaatgccagcactaaacctgcn
>552348|5'-seq-3'_131 specie=CMM
ganggatccagtgcagagtaagaaggnactgtctgtaaaatgtgttgttagtttgcttca
gttagttttattcttgctcttgttagtgttgtatcttttctctaatttgaatccctctcc
ctttcaatcaataaagtaaagtgttctctctaagaccataaacttatagcaataaagtta
tgcagtcaacagtacatcaaataagacagggaagaaaatgcttcataccagagcacgaaa
catgcagcgcccatcacctgttattttgtgcactgaataacgttctactttcttcaaggc
tggcgaagctccacctctacaataaaaaattagagaagtaacgcacacaattgtgagatc
aaactaagcacttaattctaacaaatttagaatttaattggcactgaatttaggtaatcc
tcaagcccttcaactgtttattgttagaggttaagatatatagatctttcatttgctctg
agtacccgtgcccnncnngtgtgacgtgagtgcggatacttgatggggattcttcaagat
acactaaaaaatagcaaaagctgca
>552375|26_5'-seq-3' specie=CMM
tgcagatgaagtgttccaatttgataattgattgagatattatatctgtaaggtcttagt
gtgaaatgaaactcatgaacagctctatcccttttgggtgcaaggaattttttccactac
ttgaatttacacatctaaaagctacaagctgaagacctatgattctttccccgatatctc
tgctagatatgcatttgaattctttcttgattagactgacttaagtaatttatgtagcca
ttgtctttgttaacagatccgcactaaccttttgtcattgccatttgctgctggtatgaa
cagtcctttgagttgttgctttcaaannactaatgctcaagtgttatttaggctccttct
gatcatttcagtatttttgttcgcatttnanggaaacgaagatgccccttcttctcaaag
tttgcagaaanannngtggatgctatctgtagtttagctgcctcccgttcttttatctta
gcagacattcttggaggtggngactgtaatcanctcaggatcnnnntnactgaatanact
anngtttacattttaccagnntnnnttcnnngnttgngnntnnnggctttcnnnnttcnn
ngnatgccncncnaatatagtccc
>537731|5'-seq-3' specie=CMM
tgnnnctgataaatgttactgatagtggcttacgcagtcaggtttattcaaatttcctcc
tgatactttggcaatatagcattaaaatgnanagaagttattttgtcatgttcagctgaa
ttaaaatgaaggtctaactctattgtgtattgtactttgttttttccttagtaacttgat
tgaatttgcttatattgggtgacatttttggtactcacgtattgtttttgtcattcttca
tataatccagagatatgcanaaacnnccaaacaacgccttgatctanctattcttgngtt
cttccanaacttcanaaagtcntatgttggagatcaggcnnna
>537921|27_5'-seq-3'_32 specie=CMM
nngnnnggggaaacaaaaccattcaagccctacactcatcggtatcatatcccattcaga
gcatcagacagcacatctccactttggtattcaatcaagcgagcttcagcgtatatcata
gttttatcctcatattcagcatatggtaaggatacggtattcttgtgaatgatacttagc
attgagttatgaactggtttatgctttcccttttcctcttctttagtgtggacatagaac
ttagtagtactcanccngaaaatatcatctacagtctgttacttttccagttcttgaana
atttagaantctttatgnnnnannncnnnnaatttcnnnctgna
>537737|29_5'-seq-3' specie=CMM
ngnnnntgctatgcatataccaagggacattatacttaaccatgccactctagcattggt
tttctcgttttcttccctcattactgcttctctgcgaacgagatacaagaaaaaaccatg
ttaattgtgaggtaggagacaaaagaaggataaaagtatcggttacaccaaggttctgca
agaatgttttcgtcatttcttcgtgaaactggtgatttacaatgcaatacactgttaaga
gttttcataggattcaataagcacagcagcaactatgttcactacaaaaaccaatgtcta
ttacccttgacaattttgaaactatctgccactantnntagctctctccaattnangaca
gtatcanananntacaaattnnannntataattatacnntatctactatcctacttcctt
tctccatgataaaant
>537749|50_5'-seq-3'_25 specie=CMM
tgcagcctgtagaatgaacttcgggttttccagaaatgctcaccccacagttagtggcag
cctgtaaaatgaacttcagtttttcaacaagccctcaccccccaataagtggcagcgtct
aaatgacttcaggttttcaacaacttctcagctgatcaaaggagcatctttcggaaggtc
attaattctgcaacaatagcagaacctatttcctatgagctcttcacactcaaaggttga
agggtaagagactgcaataacagcagctcagtctaatcaatcttgataagaacaccataa
gaatgagatctcttcataacctgccagattgaccaagaagttgcttgcagcatcatgtat
gattgaggttctatacattagcaaagctagttagctatccaccaaataaataccctgca
>537937|41_5'-seq-3'_25 specie=CMM
nnnnnnnncagccaaaaaggccccgccgaaggaaacctagttgtgctgaaatttgttctt
aactatccctgaatcctttcttttttcggataaagccaagtgcagtgttgcttgaatttt
aagattttggtctgtctaatactttacctatgttaaaattgtcttatgggactaaaaaag
tcatgttctcgcgatctctgccctatttgtgtgtgattgatattttaaagctttatcatg
ttatttggtagttcttgtagtttggaaatttggttgtgaaatatcancatttgnctgtgc
tctttcctctattctgaaggtgtgttgtggataaattggtggaacacnannanaaaaggc
tcttgtttcaatggnttacnnnnggttttgatccnngnnctnnnngna
>537976|5'-seq-3'_66 specie=CMM
angaaggnactgtctgtaaaatgtgttgttagtttgcttcagttagttttattcttgctc
ttgttagtgttgtatcttttctctaatttgaatccctctccctttcaatcaataaagtaa
agtgttctctctaagaccataaacttatagnaataaagttatgcagtcaacagtacatca
aataagacagggaagaaaatgcttcataccagagcacgaaacatgcagcgcccatcacct
gttattttgtgcactgaataacgttctactttcttcaaggctggcgaagctccacctcta
caataaaaaattagagaagtaacgcacacaattgtgagatcaaactaagcacttaattct
aacnnatttagaatttaattggnnctgaatttannnaatcnnnnnncccttcaactgttt
attgttagaggttaagatatatagatctnnnntttgctctgagtacccgtgnnnnnnagg
tgtgacgtgagtgcggatacttgatggggattcnncnnnatncacnnaannnnannanaa
gctgca
>538107|46_5'-seq-3'_132 specie=CMM
tgcagaatgccagagatcaaggatcagggttctctctagatgagccatcagtattgaact
taaatttcccttggggaggaagatgtcactatactgatgtgcacctcgctggtttgtaga
tttccaacttttgtatcataagtggccaaatgttagagatctttattatccatgggaacc
tcgctctagccaagagacagaggttctgatttttgccattaataactctgcatcttgata
ttgagccttcttggaaaatgatatttcttttcttccatagatgctatataatgatggttg
gggcagctagatatagtggcttcagttaattaggagaaaagtaagctttccaccattgtg
ttgcaatttgatttaactaaataaatgagcccttaagctgctgca
>538296|45_5'-seq-3'_24 specie=CMM
tgcagatggagtcttctcatacttcattttatcatattatgtttttcagataggttcttt
aggtggatgttttgatggaatgttacttattttgatgatgttgcaggatttttatgaaga
tttatttgaaaaactgaacaattatggagagattgagaacttgaacatttgtgacaatat
tgtggatcacatggtaagccttttctggggatgatttagattatgggttggcattttatt
tatgtacaatgtgcacatgcaggttggcaacgtttatgttcagtttagagaggaggaaca
ggctgcaaaagctcttaaaaatcttaccggaagactttatgctggtaacatttttgctgc
actaatcctttccttgtaaaagtattagagcatcaagtgagatagtttaaaatggtataa
agatttagtacccttagacggaaccagaatttttagtttgtgttttcgaatcaaaatttg
ttttgcttatttagttttgnanattatttgtacatatatattttagcccaaataaagggt
acccttggttatgttactngnntagatacttaaagttnnnnntanntcctcnnacttttg
cttgtaactgcn
>538118|42_5'-seq-3'_140 specie=CMM
ngnnnctccattattatcagttattctctcaactgtcatagtttacctaatcaaaaatga
gacacacacgattccaactgtgagtaatgccacatgcatcgtctctactttcatctgttg
ttcaatttagacgtgagcatgagactgaagattattaattttgttgcacagattggacac
ttgcctaaggggataaacccaccatcagtgaacaagttacattttggtggcccttttatg
gctcttgctctcagagttggcattataactggaatcttagcgctcacagtaagtgaaaac
gaactactgtctactgctaacattttaattcgtcaaagaaagaaagaaatgaatcgcgga
gattagtgaactgacctatacaaccctgca
>538144|47_5'-seq-3' specie=CMM
tgcagccatagttggtctatcaccagtattttcttgaacgcacaataaagcaatgtggat
gtatctcttgatgtcacgaaccagtcctgaacttcccctaaacatggggtcaatcaaatt
tgcagctgttccttcttgccagttcatccatgcctgcaatattatagttcagtgtttaaa
ctctatacattgacaatgtaaaagaatttgatgcattaggatggttcatggtcccaactg
tttaaatgtagttgatcaattaacttagttacttacatagcttagaaggtcttccacaga
ttcttcatttctgaaacaatgttcttttgtccacttaaaatttctaggactagtactcca
aagctaaaaacgtcggacttgactgaaaatcgtccgtgcattgcatactctggtgccata
tatccacagcaaaacaaggattacacaacattccacaacttagaaatgattcaattgtta
aaagttttttgttgcacatgctttgcattcctataaaccggacttactaggtcctagtcc
tagtccaataatattgaagcattatttcaaggaatgatttgcttttgtctcaaggcagct
tttaaatctggttaaatggttaaaagttcttcccagtgatctgaaaaaggagtaacagtc
catataatattgagagatgtaaaacttactagatcctgacnattctacttgtgttgnctt
gagtttcatccnnngnaaatagccttgccatgccnaaatttgcaattttaggnntcnttt
cttcatcnagtananattactngctttgagancacaatgaatgatgcnnagtctanaatc
ctcatgnaganaaagaattcccttancaacgccnnnnangannnnnatngnctttccnat
ctaattgccttcgtnnantgga
>538322|38_5'-seq-3'_123 specie=CMM
tgcagctgctatgcatataccaagggacattatacttaaccatgccactctagcattggt
tttctcgttttcttctctcattactgcttctctgcgaacgagatacaagaaaaaaccatg
ttaattgtgaggtaggagacaaaagaaggataaaagtatcggttacaccaaggttctgca
agaatgttttcgtcatttcttcgtgaaactggtgatttacaatgcaatacactgttaaga
gttttcataggattcaataagcacagcagcaactatgttcactacagaaaccaatgtcta
ttaccctttacaattttgaaactatctgccactacttttagctctctccaattaaggaca
gtatcagagaattacaaatttgagtatataattatacgtcatctactatcctacttcctt
tctccacgataaaattcctccgttgtcttttggatactgca
>538460|45_5'-seq-3' specie=CMM
ngcnggagaggttaatgatgtcctcctcaatcagaacatgaacttattagataaaatgcg
gcgcatcaccttgccgttaaagctccagcgcgaaaatcttgaagcaagattttccttgtt
tcccactctcaactaaaaagtgaggccattatgaactatctgatgtcaatataaatataa
tagtaataactttgaaaaaggaggttagatgtcacactatatactacctgtggaggagat
agaactcttccctctacttcagtataagatttattaattgagattccacaagcgcgcagc
atggggtctgtgtaatagtcgttggctttaagttcctatcaaggcaagaaaaatgtttca
gcattgtgtaaccaaattctgaaaatatggtcagtcaaaaaaagtatgtgaagctacctc
atttaaatgctccatgagttctatcggcttttggctcgacttgttcactaataaggatct
ttgatgtaaggataattcctttttgaatcgttgtaagggaaccaatgaacagagctaatg
aaatattcnagaaattacatgatttttccaagaacaagtgtctttcaaaatctgggaaaa
caaganaaacagannnnnataaaagctaccacacctcaacaggaatgaactgggctttgc
gctggctccccacattgatgcntggcnagtttgangaataaccganttctnnnnnncgtc
tcctaannaannannnntaaacagttatctcaacnnnc
>538467|39_5'-seq-3'_48 specie=CMM
tgcaggtagctgacttctgagaatatatgactttgcatcagctgccactgcccatcatga
aaaagtgcatgttgaaaatacacaattcaacaacaaaatacacagcctatggttccgaat
agattaacaacactaaaacagtttgcagcttaaaatgaagaattccattttgcaagcctc
aattatgaatacatctaactaatacctacctcatacaatatacatcacagttccaacttt
agtttgtttttgaagattacttattacaagtagcaaatatccacactttgtactatgtat
ctagggataatcagatggaaaatccaagtgtcgctcataaaaacctcatcccccaccccc
caacaatcgcagatttatttccctgtttcattcaaacacacagatggatttccacagcct
cacaaggagagaattgcaagctctctgcaagaagaagtgaagaacaaaatcctagctagc
atcaccaatgtcaccatggccgattctcttcaatctcttgagtttggtgatgggattgaa
gaggtcttgaaaacatgtgaatctgatattgcaaacccatccatggagtctcctgggagt
cagaagcagtaacaagtgtaccttgnactggttcccnnactatacnacataacatgactt
ggaaactttggagacctttacaaggaattgctgca
>538879|38_5'-seq-3' specie=CMM
tgcanctcaatattaaagaanaagctganganttcagactgccgacaactgaggtttgct
ttaaagttcaagttcttcattagtggtttgatttgtnnnnnncattcaggggaaaanata
atcatganng
>539071|19_5'-seq-3' specie=CMM
tgnngaatcacaatatgaaagtaggtcaatttttcgttgcctaatgatcaaatagagtgt
tgaatgcattgagtttaagtttctatgcttcaattctggtttttctgagcttcttttccc
tttttattacctattttataaaccaacaacactaggacgaacacggcatcaactggttgt
acggaaggcaacacaaaatatacatactaacttttcaatttcaatttatgactctctgtg
gtactatttgattggatattaagtacgcggaagggcaaaaagaggcgagagagaccttac
atcaagctcttctcagttctctcaagaatctgtatagtctctagcagctccatctatgtg
aaactggtgggtttttccccttctttttctatctcttttacttctttttactgttgtttt
tctatgttactttcatagtttctntgngttttttgnggntagattttcttcttgtggagt
atgtttttagctctttttggcctcacatgnnncatgcctcagaatatcnnggatgttgng
atnanctgnanntgctganaanttgatannnccatcaaganantctgaaagatgatacct
gcnctgnancc
>539078|38_5'-seq-3'_25 specie=CMM
ngnnnntgcaactgatttatcacaagttctgcaaaactctatggatgtatgttcaagtac
ctaacacagtctacaaacaaacataatcacaaacaggactagaactatcaaaggagagag
tggattttttcaatcggagcacactacattccccggtctccgctaattctgctatactaa
gaacccatagttgggaaaatgagtttctatctatacatttttcacacacaaaagacgacg
acgaagtagttatcttttgcttttctttccccaccaatttctacgagttttctctgcttc
tgaataaccaagcttgtgtacctttgattttgtctcctttanccgagccttgnagtcttt
cttccattcgtcaaacttgtgtctgagtcttcgaanancntctgcn
>539109|39_5'-seq-3'_126 specie=CMM
nngnnnatggcaaactttgactactcttgcagtatggcctgttaattagggctggctttt
ggtttagttcaaagtctttaagggattggccgcttctaatgtgctggtattgtcatcttg
agccccccttctctttgctctgatcttaatacctactattcattggacaaaaagtttgaa
agtcttcatttgcttccagtctcattctccaacttttgcctctgactgctttccttgtgg
agaagatggcacagaagaggcgtttgactgagcgtgtaagtcgagatcacgtccttttct
atgtttccttattttttcctttctaaaatccatccttgttatgtgaagtgaaaatttctt
tcacatggagttctcaccgactcatgttcctgtttatagttgtgtctgtggccattgtga
ttttcacttgtgatgttttgactatttttatgatccacaaatactttaagactcaaactt
aatcaatanntntttctgcgngatgctgca
>539110|28_5'-seq-3'_29 specie=CMM
ngcnnnatgttattttcaatcttatttgtaacttaataagaacttgtcatgtatatatga
ccttgaaatatatacaaatcagtaaaggtgatgttttgaattgcatacttattcagatat
cgggagcatgagagatctgataacagcaattattcaaagagtgagggatgacataaagcg
gaagagccttccccaaattctggtggggattggttgtaattgagcatgtgtttctcctga
cttgatgatataatcattggtaatatataccctgttgcagtatgaagatgaagaccatga
caaggttgttctagcaacagaaagtgatctcacagctgcgctgca
>538927|39_5'-seq-3'_129 specie=CMM
tgcanaactgaccaaaacagatagtgatagcaatatatatttttttgcaacgaatatgca
aatagttgtcatcaactatagaaaaatgatgtaatgttcatataaaaaataaagtcaccc
actatcagagaaaactgaaaaataaacacaggtcacgcaccacatagatgatcaggactg
gaagagagttacagtcgcaaggtaaccattcttcatcacctgtgacaaataagcaaacat
cctagtgaagcaataggaaatgaaagcacaaagggaagagagataaagtgtgtagcagaa
ccacagcgtggggtatacagacatttattcgaaacaaaaaaatcacctcaaaggcaagat
tttgatagccatatacaaaggtagatccaaacggattgctcgcagagccttgtgtctgga
tagcagctcgaccacaatcccctagtatctcctgca
>539446|5'-seq-3' specie=CMM
aggctcttgatcaagattgnncntgatcaananaattacnggtannntttgcaaaagcat
cattaaaggttccctaatcaatctttccagacactttcaaaggcattcatttgacttgtt
gtgcctatatctatatccagcttagagatagatgagaagtttctggttgctagcattggg
acaaaacctgataagataacagcagattttgcactgaagcacggctttacgatgttgcca
caggtaaaagcttgnacattacntaggtaaaagctttttanntgacatttcacagggact
attcaaagacatacctgcaattgcttttgtttgcgctgcaactacagccattgtagatcc
tgattctcgctgctcaagagtctccccaacacaggcaancncttttaggccttgcgaaag
tgnntatgc
>539302|46_5'-seq-3' specie=CMM
tgcnggaccgagcaagtgagatatacaaaaggctggaagaccagaagtgtacgagaggaa
ggaatctggatgccttggtggctgcttgtatatacattgcgtgtcggcaagaaggcaaag
caagcactgtaaaaggtactaccatgatatcttattatgtagattaatggtttagtcctc
tgtatgaacttctctgaacctttgtgtgttaactagaaatatgctcaatcgccaatggag
ctacaaaaaaggaaattggccgagcaaaagagttcattgtgaaacaattgaaggttgaaa
tgggagactcaatggagatggggactatacatgctggagactatctggtgagtgagggca
agtgttgtggtctgctcctctttgtgagcgcattcagtacaatatgaatatttgtgtatt
atctgacacggaccatgcatgaatgtcagagacgtttctgttctaacattggaatgaacc
atgcagagattaaggctgtccagtaaactgtcaagaagtcagaagagtttgatagaaggt
acagaagtgtttttggttgcagttatcctctaatcaagtcatcaaatattaattatttgt
gccttaaccacaagtaattttagtctagtaatcannnnnattgtggatatgaaaagatta
gagctttaaacaaccgaaggaaaatgggnnnnnncactttgatcactagccgcagatttg
tatatgactatctcattggtcaaataacataaatgnttattccnngattttgcnnnnnnn
ntcntatttcaattgctgnactggatncntcaagggc
>539728|35_5'-seq-3' specie=CMM
ngnnnnnggngagaaagaaggattcacaactccttctctgtgattttcatcctgtaaaag
cagagcatatgcactgtcaattgttggtaaatgagtcatcattaagatggttcctctagc
ctgagcatacagataattcagacccatcaagaattgaatgagtctttgatcttccaaagc
cttagttaattttccttttccttcacatgtacagacacaaatgcannnngngagcagatt
gagggggtctaattcatcccatanncgtttganctngntaaagtaacctgnnnnnnnntt
attttcctgnnctaaacntgataattntttttgnnngnggngnantttanctccattana
ccttccnaatctctgctccnagttgtcccaaagctccttannantttta
>539959|5'-seq-3' specie=CMM
aagtggnggatagtttgatgngaaaaggncctgtatcaaaattatccccatttaacactc
tnnnnnggcgatatcaacctacttaagatgcttagaatccagtttgaaagttaccattgg
gagttcttttcttccaatagtatttggatcatttgatggactagtatttanagctgtcat
agaggcagcttgagatggttgaagagatgatggatttgtaggcggngcttcancaattcc
tgtaggctgcaaagtacttttctgccaataaacncnanaaacagaatcanttgcatcnag
cctcgnttcaaannntgannttccgtatttacaaatactgaacttcannatttgaaatac
gggtganatanngctttcncnnnacaaaatttcnnncttttttctanngnnantcatatc
cnnacacnacgnnnannnnnnnnnattgnttttcancttcngcc
>539980|39_5'-seq-3' specie=CMM
ngnnnnntccactagtttaagcatctctgcaccctgagcgtacaagagtgcccaatattg
gtagtaagctcaatgaggtattattcaaaagcaaatgctggcaaaggcgataagttgatt
ttcattatctaacagcctaaacctaacatgctaaaagcaagcacaattatttcttttcat
ccctttgtttcttattacttctgttatgagggaaggagagatgcattttcagtctctcca
aagattgtatgcactcgtgggacaaatatttaattgatcaggntngngcgaaatgctttt
tagaacagatttagggataaccttttaattgggtaacctccaatgacgtcctcttcaata
gaacgacgaatcaagactggtggctgtggatatagtcttaaagactgcaaaacaaaaaga
agaatttcagaaagcaaacacttggaagcacaataaaaggatttatgcttgaaggtaaca
ttcttctcacctcattaatcacacgagttgtgtatctgantttctttagatcttcaatgg
ttgggaacctatcccctnnnnnnganccnnnntgaaattaacaatnnnnacnctatacnt
cagatccaagtggctgtnctccataaagttgatttaataagtctaagtgaaagcacttat
at
>539739|27_5'-seq-3' specie=CMM
nnnnnnnttcccttgtcataaaaagaaataatattacaggcacaaaaaaccctttgcttc
gatggagctaaacataggcattgggtagtttgtccagttcttccagcaatccacataaat
atatagtctgcttccatcttgcaatcatactgggtgtatgatccattttacttgtgagtc
aagtcaattaatctgttcttgcactggagcttcttcataagattatgactgaaacttctt
ttgatcccagtgcanactatatatagacaattccatcatcagattgtcagaaaacaatgt
atttgtattacaatatgattgtaatttcttggactactgtaaatgaacttgctctatgtc
tagaaacgttttgtatgnttaactaantnnnngnttggtnnnnnnattgncanagtgaag
cacannnnngaccttctgttgtannntnattattcttgatttggctacaagttgtacaat
ttttatanacgtttctgctcataaaaggtctctatgnnnanattaaacnntnnnatccca
cttnntgctcacnnnacttaaatcg
>539746|26_5'-seq-3' specie=CMM
nnnnnnanttgatttctgtgatttgggacgcattacgatgtcgtggacttagatgtggca
ccaaaactcttggaagccttaatattctctgccatgtaattctagtgtctaagaaggttt
ctggtggtgtatgtcaaatcccattttaaaggaaaaattagtatccttctccatgtttta
ctatactagttgtactgctatgcatgtattggaacttttaattttgacaccgttttgcct
gctgggtgacattctttttaantggaattggatgaagcagacctattaaagtggcatgtc
tagtgcagactanatggagccaactcatttgnnacnaactantatttcattaantgtata
naatctctctgannnannngnaatanngnngacnnnnnnaaaatttatgtatagtttgac
aggnnngaatagtcnaataaccttnnttttg
>540172|46_5'-seq-3'_25 specie=CMM
tgcaggacccgagctgtgcaaaaagttattgaaacacttaaaacacctgagcagttttcc
atgattgtctcctcattgaaacccggtttagtgaatttaatcaaggacatgaatggtaac
catgttgcgcagcggtgcttgcaatacttaacacctgagtatagagaagtaagttgcata
tgtatccgtttataggcagtaattttaggcattgatatttcctgtagtttagagatcaaa
gggctgagttgttacaatgttggggagacaacttcattgcatctttnnnntaaagaatag
acatgatcaaaatcagctcctttgctttccaagtccttgaaagaaaanncngaaagggaa
aaagttggttttttgtccataacttttgtgattcagattacactgca
>552406|40_5'-seq-3'_113 specie=CMM
ngnnnaaagggaagagtcaaaatttgaatagcaggccaactcaataatccagatttattc
cctagttgtcttttgccacttgtaaagatcaaagaatgccattgttaaccgtgtttagca
aattacgtaaacaaatgtcatactttttgtcaataatattactccccaccccccacccct
tagccatgccctaccacaaagaaaagagagatgaggtaacaggtcaaagtaggaaaatgg
atccaactggatgctagctgaaactaggtaggaggatataacacaggctgcacaagacaa
acagaaaaataaaatgcaaatgaacaaagttgaagacgacagacagaagttaattgagct
ctttatttgccaagtctacacctttagagtgggggactaagcagggaagttggagcttgg
aaatgagtacttaatatccaatcaaatgatgtcttaacaacacatatgtcagctttaggt
acaaactaaattatgaactgatgccactggctgaaactcatggaagatcacaaacagtga
acttcttacatccggaaatcacaccgtgtcacagcagtttcacaaaagtatacccaagaa
aacttacagaagcttcatgttcagattgctgttctttctttttactctttaaattagctg
cctgca
>552182|5'-seq-3'_103 specie=CMM
gaattcnnccttgatgganccnnnnnnnnatcacgcnnaaaaaattattgattgagtttg
agtcttaaaagtatttgtggatcatagaaatagtcaaaacatcacaagtgaaaatcacaa
tggccacaaacacaactataaacaggaaaatgagtcggtgagaactccatgtgaaagaaa
ttttcacttcacataacaagaatggattttagaaaggaaaaaataaggaaacatagaaaa
agacgtgatcttgacttacacgctcagncnaacgcctcttctgtgccatcttctccacaa
ggaaagcagtcagaggcaaaagttggagaatgagactggaagcaaatgaagactttcaaa
ctattttgtacaaagaatagtangnattaagatcagagcaaagagaagggaggctcaaga
tgacaataccagcacattagaagcggccaatcccttaaagactttgaactaaaccaaaag
ccagccntnnttaacaggncatactgcaagagtagncaaagtttgtcatctgcn
>552410|29_5'-seq-3'_23 specie=CMM
tgnngnctgctcctaaacctgcttcggctcctcccccaggtgtataaagctcaactcttg
tatacttgcatggtttagtacgacatttgcgcttgctagagtttgctatttactactagt
taaagaaagtatgttgattaataatgagatgaaggggtttcctgcttaggttagagtata
gtgacttgaagctctttcagtatttgactaaagttaggttggtatagtttagctcaacta
cttcccaaataataatggtagcaggtcggcaggtccaatatgtatacagtttactattgc
atcattcatgttcagatgaatctttttccatattagagttggtgtttaagttgtaattgc
tgca
>537776|44_5'-seq-3'_23 specie=CMM
tgcagcccgttttagtccacgatcttcaatccatttcttcaccttgtacacaccgtctat
aggtttcaactgttctttcaccaacctatattgcaccgaaaacagctatgagactggagg
aatgaaattgaacatacggtttagtagcacaaggtcaattgaaatacacaagcctcatat
gcagggaattccaaaccttctaaacatagcttccttttcatcacaagatttaagcccccg
ttcctgatcatcagggaaaagggcagaagcgatatcatcgttgtgttttccagcaatagt
cttgataaaccactcctcatcaactggcacaccacaattgtagcctatctgca
>538001|24_5'-seq-3' specie=CMM
tgnnnnntaatggtgtggtaaataaatcagaagcaaattttcaagatgattattctccct
gatagtacagaagctagaaatatctagttaattatatgcttcatattcaagtccaaagca
agacagattgaaaatgataatcgtgctggtcccagaacaatatgaatggttaactattta
agaagatcagtacctgactgtatggaccaatacagctaggaccccagcaagaaatacttt
gtacatgcaggacctttttagtannancntttgccactaaaacttcaatatatgccctcc
ctaaagcaactagcaacagagggagctcnnnggtggaccgngatggtacaacataacggc
acttctcttgagtgatnnntctgacataggnnnnntttgccacggcaaactcatccatat
nnnnnntatnnagatggatatacagnnnnnnnnnnnnanangaaccatcttccacgagca
nanc
>537794|39_5'-seq-3'_32 specie=CMM
tgcagaaaggacttgtgagatttcgtgcctgaatgtgttgttctctttcacaagacaatg
gcattggagtggatgaatatgacataaagcatcgcgttttgtatcaatcttgcacagttt
gctaaaagtgactactagaatttgtgcattcttcgctaatatatatgttatagcacattt
gcttgatctgctactcctctgctccttctatatgtgtagttgattagtccttgttgttct
ctgttccttatttgaaagaatattcagataatcttaacattccatgcttgttttccagct
atgttctcagactttgggctgctacaacagttagcactggacatttcttgtatagagcca
tcataacagcggaaaggagtaaaatcaacttcggtgtcctgaaatcttgttatattctaa
tgatgtccggaactgctttcattcacttggacatgcacacaactttctggttcacaacgg
taagtagttgtatgcatacaatgnactcattttgaactcgctgacctctagtttgaatga
ataatataactgacttgttgaattactgcttgtgatagataaacaatttgccgatggtgt
tcatggtgtaccttatgatatatagccnagtgatactgnnnnatgctaacttgggaaata
ttattcctcaactgtgtgntcnnngtcttgttccatttacnagccatagtgatnnatgct
gcaagactacctgcn
>537804|38_5'-seq-3' specie=CMM
tgcagcaaatccatttaaaaagtaggacaccctcaggcctcaaccaattgacaatccctt
tcgcagttggacaagaagccaaaggacatgtatttgtatgacttccccccatcactgaag
gctaacatgctcatgtactccaccaacttttgcaatattgatatacaacaaatcttgaaa
taaatgcaataatgatccaactgttatagttgatagtagtagcaggcggcattttaacca
tccccgctaatactactggcactgaaatcaatctaatccattgatggtttgggaaagctt
tctgttagaatacgtgcatccactattcgtcaatggactaggtcctttgacacaacaaga
agagtaataaaattgcaaacaataaagtaaaagacacgagaaattttacgtagaaacccc
cttgttcaaggtcggtaaaaatcacgacatgtactcacagaatttcaacccaactccatt
tcactcaaaacaaagcaatgttcagattacaaactctggtaacttagaaatttaactcta
aatcccttccccctcaatgtagtaactctactacaaaggaaactaagcaatacctctttt
gcctactaaaacaactaactctagntgatttagacttcaacaactccaatagctaacttt
agctatgacttcnaacgatactcactatgaacaaccactgatccacttttttttatnaat
cangaagagacctacaatgtgaaacactgaaatataaacctaanaaaaactanna
>538027|29_5'-seq-3' specie=CMM
tgnancananntncnnaaggaggacttgttttacaattacatatcccaagattctaacaa
ctccagcatatcattcatattcaaaactaaattcctattagtagaacaaattctgcatac
atctatacgtaataacagagggcatctcctttttatcttcacagcnccncntgtttctct
gtanagtccaagcattgcatangggaactgacntccaaatctttttatgaattctgncnn
nnnannangncttcnnnnnnactaacnatcttcnaaaactgta
>538327|47_5'-seq-3'_118 specie=CMM
tgcagcacataatcgatgattaaaaatatgatgggggagggttaaaggttaagaaaacaa
aaaactacggaggacataggtatccaaagaactgaagctatgtttgcactatgccgaaga
ggaatttgactacctttaaaggaatccatgccatttccttgaacttcctgaacatgaacc
tgataagacatgaaacaacttcaatcagacaactgactgagaatcaggatttagtacaat
cgtactagtctcaaacaaaatcattcacaacctgccaaccaaaaaaaggtaacataatct
cctaacttacacgatagtattgagcatgagggttcccatcatctctgaaaatctgctgta
gaatgtcacccatgctttccaatctgna
>538350|45_5'-seq-3' specie=CMM
tgcagtgcattcactctgacaagcgctcaattagtgcagttgattcttaaaatctggatc
aatcagtttaccttgattcagcataaatacttttaattgttatagatatgaagatcttca
acctttatgcattaatctattactccaagaaattcactttcctgatattgaaacattttt
tgtcattttggaataaacagctcactggtcaggtgtttaacccgtcaccctacaacggta
aaaaaaaaacaattggnagatcaacaatttttccattaattccacactcggtatattgcc
tttcggagtgcttactttgagcctgatcatgggatgatgggaaatgaattttttgacatt
tgaanagtttctactgnanatcagcaacttttctgatttgatctcggccttgattcttcc
tcttgttattttgtgtcaatttgtttacccccaccccatccggaactgttccactggcag
nctagttatatattctaggtatntngacttacatatgcatcttgttgagaatataattaa
ctaataagctcangnttttagatganatggtcacacacttcnnnnnggtatcanangncc
tganatcgaatctcaccgccacccatatcaaaaagaantttcntgtgcttggcccaanaa
aaananncangcccgcacntgcgggggggg
>538355|45_5'-seq-3'_111 specie=CMM
tgcagatgatacatcacctagcctttgatgccacacctccatatctgataagacttgtgt
ggcagccaatgcagtaggtttttcatctgtgacatgttagtgtgtatacaagccccctga
attttcaccaacttccttcaccttccctctgtaaagctcctagaaaacaaaacaattagg
gaagaaggtgactgaacaacctagttccttagtcactttgcttacgaacatcagattgtg
cttaaattcaggcaagtagaagacattggaaatgacactgctatctgatacaacacagga
tcccacatgagctacttgggtagtgtctccattaggcaggtatacatacttaggaacctc
tagttttctcactgatcctttaataaacatatccaagtcgacggggtcgaaatgcatttt
cttctttgtattcaataagtattgcttgaccaaataattcaaggaagggcagactgcggg
gaaggtccttttaagtagatgactcatcgggcaggcggagtgggacttctttaaagttag
ataccctgtgatttgtatcacctgtatctacaatccatactttattattatcagaancaa
agaatgttttacctgca
>538721|39_5'-seq-3' specie=CMM
tgcagtttcccgttcaatcttcatttaattggcaccttgttattcctatgctgtcaattt
gtcttatataaaccttcacatgttctttttatcttgtgcgtcaacatttaaaaatatgac
tttgacaatgcttggatgtacctggccagttaattttgtaatgatgggttgcttaaagaa
gctcttgagtgcatttttaacatctctatgtgtgaaataattttgtagccaactgctgat
aaatctggcacgctgatgggcgtgtttatgccatgcttgcaaaatattttggggatcatc
tactacattagattttcgtggtaagtttgctttccttttattgtatcatgcgatttctat
caaaatcttttttggttaaagttatcatgataaaagtggaccagttctgtattcctaaag
ctggcacctcaaggactatggtgaacctgcttttcagtttcaatactacacattttgcat
gtaatacttgcgtcttgctggtttctcttactatatggaagtttggnggnngangttcaa
ncaagttagtctacattactatagtaccaatcagctctncnnnnnactccagaaaggngt
ggttgnattggtatcatgaaatactcnnantgatctgctcctgcccccacctttgacntt
tcctanna
>538728|45_5'-seq-3'_23 specie=CMM
tgcaggtttggtaatggctttgattggatctttacttacaatgctagtagtgagtccttt
tacacattctcttaagtttgtttgctattgctatttatcataataaatctgtactaattc
gaagctctatttccagactctaatactaccttgtgtttgcttcctgagaatcttgaaggg
gaaaacaagccgccttcaggtatggagaagcccatattccttctctattctcttttcatg
tttgacgttacaatttgactagttaattatactttgtattagttgagatatttttcttga
aaaacatcttatcccaaaaaaattacattatgacaatatgtgcatctcaactacttaacc
atgctatgctggaagtattcaccggtaatggaacttcttttatcctttctatgcgcgcag
gttaccatatgtgtctttattatcacagtaggtactgcntctgcattgatcggttcgtat
tcagctctcncnnagatcatccagagcatgatttaaattttgnnaatactatggcaccnn
angnttttgagcttagagttcattannnttctnnnnntaatgatttcacaagttcctatt
ttcttgnannagatcgagcccatactccntttntcnngctagtgantttgannnngattc
ttttatattttttannnacntctgca
>538930|47_5'-seq-3' specie=CMM
tgcagggaagaatacataatttaaaggacttgaagtgaataataagtaccttaggtgtta
aagggacactgccaagattttcaggaaaactacgtccactaagtctttgatgatcatcat
tgaaggctacatcaagagacgatataatgctcgaaggtaaagaaatctgcaaaggacccc
caagattatactgaataacatgggcatattactctccaccagggagaccattcaaaagta
gggccgacgtacctttgctagagaaacagatggaaacgaaatgccaatgaaatatccaaa
taccattcccatgattgttgttattattagcctgacattgtcatttgatcttttgaaaac
cccaatgaaccttaaataacaaagagggtattttgtaagctcatagtgtaaataaaacca
agagatagggcagctaaaacttggtaaaatttattacaacggcacgtcttttggtctaca
aacctgcggtgagaggttaccattgtgataatanttgctcaactcaaaggttatgcacta
ggnngaaaccaattccttgagcaatcccagaaatgaatatagcatcatctactttcaaaa
gagcaaacttgacatgcctgaaagaataaanatatattactcannnnggtatatacaatc
nntacctacatactnnactaaaattttatcccnctaaaggtttgataa
>539141|42_5'-seq-3'_73 specie=CMM
tgcagaaagggaagagtcaaaatttaaatagcaggccaactcaataacccagatttattc
cctagtcgtcttttgccacttgtaaagaccaaagaatgccattgttaaccgtgtttagca
aattacgtaaacaaatgtcatactttttgtcaataatattactccccaacccccacccct
tagccatgccctaccacaaagaaaagagagatgaggtaacaggtcaaagtaggaaaatgg
atccaactggatgctagctgaaactaggtaggaggatataacacaggcggcacaagacaa
acagaaaaataaaatgcaaatgaacaaagttgaagacgacagtcagaagttaattgagct
ctttatttgccaagtctacacctttagagtgggggactaagcagggaagttggagcttgg
aaatgagtacttaatatccaatcaaatgatgtcttaacaacacatatgtcagctttaggt
acaaactaaattatgaactgatgccactggctgaaactcatggaagatcacaaacagtga
acttcttacatccggaaatcacaccgtgtcacagcagtttcacaaaagtatacccaagaa
aacttacngaagcttcatgttcagattgctgttctttctttttactctttaaattagctg
cctgca
>538934|46_5'-seq-3'_86 specie=CMM
tgcagtaactcattatcttgcactgtttatctttattgagtctgataccatccaatttca
ttttgcatcacttaatccctcttaattggtgaaatataatcttgatatcttccgctttta
aactaattaagaacttaagtctccctcaaaaagtatgatataaccgccttatatcttact
ttctttttcaaaatggcaagtataaatttattgatgtaaagaagcactaaaatggtgctg
tgatgttacatccaaaaagagaaagtatgtccacttctagttatatacgtaacacactgg
caaacttcaaagcataattcatatctttgcagctactatttcagcaagcgcctaaaacca
aagtaataacttaaacatcaaggccagatatatcaagaatgtctcaggcgttaatacttg
aaaaatcaactaattcaatactcaaactcgactaatcctctgtttttcagcagcaaaaaa
gtagcattctttcagcactaaagcatagctttcacacaancagcctattgcagcatcaaa
aactannctgca
>538941|45_5'-seq-3'_29 specie=CMM
tgcaggacccgagctgtgcaaaaagttattgaaacacttaaaacacctgagcagttttcc
atgattgtctcctcattgaaacccggtttagtgaatttaatcaaggacatgaatggtaac
catgttgcgcagcggtgcttgcaatacttaacacctgagtatagagaagtaagttgcata
tgtatccgtttataggcagtaattttaggcattgatatttcctgtagtttagagatcaaa
gggctgagttgttacaatgttggggagacaacttcattgcatcttttaggtaaagaatag
acatgatcaaaatcagctcctttgctttccaagtccttgaaagaaaagtcagaaagggaa
aaagttggttttttgtccataacttttgtgattcagattacactgca
>538942|45_5'-seq-3'_61 specie=CMM
tgcagaggcaccagggggttaaaaggcagaatgaacaggacaggtttgttttgatgggca
ccacagctgtgtatattggaaggacaggcagacaaactgacacggagatatagttcaaag
gtaacaggaaactccaagctcagtaggtcgactaacatacagatttttcatatgcatcag
tgctatgtttctcctcccgaattactaggagcatttgactccaaatctatgcaattgagt
gatattataaaacattcttgttcagacttcagttgccacggaaacatttataattgtaag
cctactgatattttgaacattctggttaacttgcgatgggattataacatttgtgaaaaa
tcaacagtaataccacataaatatattcaacgattactcgcctcccttctatgattttgt
tatattttgttcgccatattgaccaaagagcacagatttaaccaagataatgtgattcgt
gatggagcataagtcttctttagcaagagatggtgttataaagatctaaccatctccaca
cttgataacacctattaaaggctcatgaaatgaagctgtatgcntcggcattgagagtac
ctgcn
>539199|38_5'-seq-3' specie=CMM
tgcnnntactttagcatacgagtggcatctagatgttttacttttgcaatcttgttgcac
ctacactttgatctttcttttctcctcttcatgctgacactttgtaaattaataggcttt
gttcaggaattgcgtgatgattctggtcttggtcgtttgtggggcgttttgtcaaggtat
ttgctatctcagttaaggaaatgtagttacacggagaaacctagtttgaaactgggttta
tatcctttcttctgagttcaatccttttaatgtagtattttggttagctttgccatttgt
agctccccttagtttctgattatggtgttcaaatgcacactatccatgtacttaaattat
ttgcagttcggtgtgcgtcattaaaatttatggtttgtaagatgaaaaataattgagttc
taattcataagaaagaacagtcatcaacnnaagtaacaaaatgaagtatgaaatcttgaa
gtananangaacgacaancnttatatatctgagtagacaactcaagannnnnnnnnnnnt
nagtggactcatttttgga
>539530|18_5'-seq-3' specie=CMM
tgcagaagcagccaaaaaggccccactgaaggaaacctagttgtgctgaaattcnttctt
anntatccctgaatcctttctttttttggatcaagttaagtgcagtgttccttgaatttt
aagattttggtctgtttaatatttggtacctttgttaaaattgtcttatgggactaaaaa
agttatgctctcgcgatctctaccgtatttgtgtgttgcttgatattttaaagttttatc
atgttgtatggtagttcttgtagtttggaaatttggttgtgaaatatcancatatttgtc
tgtgctctttcttctattctgaagannnnntgnnnataaattggtggaacacnantanaa
aaggcttgtgtttnnatgntntaccattgnttttgatccncggcctanntgc
>539310|40_5'-seq-3' specie=CMM
tgcaggctctgccatttggtcaactatggatacaagagtttggagttcctatatttgggt
cactttcagtcaatcctccatctggaaatggtacttgttttgtgtgtcatcatcaaattt
atttctagcttgttatatttttgtccgtgtctagatatttagcagaatgagttgattaaa
attcagttctacggcaagtcctctgttagattgttcggtaaagattaaaatttactgcaa
cttcctttgattatccttggtcgtttgtgatggtttttgatttaaattgcaacttgtggg
ctctttancatatcaacagngaggagatcttanngtcgtgctttttaaaatgnngntgac
gttgataacctttgtcananatatacnacatgcnatatctataacgannntnnnaggaan
ttataaatgcattannnnannttacctgtgcattaacntnttgg
>539533|40_5'-seq-3' specie=CMM
tgcaggcaactaatgtaaagagtaaaaagaaagaacagcaatctgaacatgaagcttctg
taagttttcttgggtatacttttgtgaaactgctgtgacacggtgtgatttccggatgta
agaagttcactatttgtgatcttccatgagtttcagccagtggcatcagttcataattta
gtttgtacctaaagctgacatacgtgttgttaagacatcatttgattggttattaagtac
tcatttccgagctccaacttccctgcttagtcccccactctaanngngnagacttggcaa
ataaagagctcaattaacttctgtctgtcgtcttcaactttgttcatttgcattttattt
ttctgtttgtcttgtgctgcctgtgttatatcctcctacctannttcanctannntccnn
ntggatccattttcctactttgacccgttacctcatctctcttttctttgtggtaggcat
ggctaangggnggggggngg
>539539|22_5'-seq-3' specie=CMM
tgcagtagcctctagcttttaattagtatatttttggaaaatctatgtctatatagtttt
taaaaagataaaatacatattcggatgctgagaaaacaaatatttttatttatttggtgt
ttaaatctaggtataatatcttaacaattagatatgtattcaaattcaatcatcttaatc
acaataaaaacaaacggcgctgtagtagattgcattctaagcagtcttgacaattttatt
gtgcaaaccatttacttttgttttcattaatcaaacttattatgcctaaccatgtcttct
gtcatttattttgctggtgttcttttgctaaacaggagtcgtgtgtttaccctgataaat
gatctaccaactgtctttgaagccgtgactgggaggaagcctttaaaggannnacctant
gttgatagtggaaagaaatcaaanaannntgcanaggtacttggttaaatcattgatatt
tgtggnnnaccctttttgnatnnnactttgnttacntgctnacttg
>539318|43_5'-seq-3' specie=CMM
tgcagagaactttccagtgactggcattagcacgtcaacaactttgcattctttgttaaa
agatattgctataaatccatcaatatggatgaatataatcaagatggaacagcagaaatc
tgctgatgctgctagaactactacagcacaagcttcaagttctaaatctattcttggagc
agttccatcaacggatgcagtagctcccagatcttctgctattggccagagatcagtagg
aatacttcagactcctacacacacacacacatcatcagcggcaagttccatttacaacct
tttgaagaatgagttcatttacagtgtgttctttactgcttctattgcacagttcccctt
ttatttcttcctgacattttctagggttaatcattttcttatgtttggggtggaataagg
tgcagagcggttccttatgtgttctattggaatttatttaatcttcgttttccattgttg
ttttttgtgtcaaaatgagaaaactagacactctatttgatactttatgnnantttatta
tcctctagaatatctgatgntgtcaagatttgcnngatgaagtggctatnnnncgcatga
aacctcgtgaccctcggcgngntcttcataatactgcactggatccntnnngggcgaatt
cngnanatatcc
>540041|39_5'-seq-3' specie=CMM
tgcagatgcaaaatgaaagttttatttcacacccatgatatgatttcggagatgcaaatg
tacaacacacctcagtaccaccaaatatactaagtcttcctacttcgcctccacttgctg
tgacacgttcccttctgcaattaattaagagatgatgaacattttctgatcaacacacca
gatggaaagatttagaagatggacacttactcctccgcattttcttcaagcctatgatct
acagttaattctgaaacagcaccaccctgagtatccaaaatgcagcgtgaatctccaaca
gatgcaactgtcacagtccatctatcaactatcacaaatgtagctgtagttccanangnn
tgtcctgcactggatccnt
>539798|38_5'-seq-3' specie=CMM
ngnagaatgtatcacttgcttggttctagtgcttagattttcacttaacgacatttcctt
gaatccagattcctgtggcactacttgtttctcaatttgaaaaggaagttgatggtcacc
ctcggttattgcaattctcggaagtggttaatctttttcacgaatttggtcatgtggtat
gtgttttttcctttgaagcacagtgcannannnaaaaactagtctaaattccagttattt
cttttgtcacgttataatgcaattggagagcantgttactctggnacttgccttccaact
aattactctgttttttattttannccatcttgcaaatattattttgtctantaatttnan
nnnnnaggaaaaaccttgtggagcactctcngacattgccanctaancnacttgntannc
aaggagtgcactggattcattcnnnnnnnctaccactgccttcaaaaaatggttttactt
gnntng
>539808|31_5'-seq-3' specie=CMM
tgcagaactatcagacattaccatattgctttatctgttgcatccacgactctatggtca
ttcaagttaaacacaaaatatgagttttaaatcttcatattggtagaacatgattttgaa
gattgacagaatgctgtagccaaatttatctgttgggtgtcctgtttgttctgtacataa
ctagtaatatctgtgctcagtaggagtagatgatattctcctcttgtgatcaagagaact
cctttattctccttttgggattcttggctggttgatcttggtccatacaacatatctatt
ttttgngnngnannggtggtgtgtgaggtggtaagacgggaacncttccatatgtttgnt
tttacctttttcttttatgtactagccnnnnnnntangatgaaaacnnnngnttggngtn
nnnnttccttttctttantgtatancctannnctagttganaattggaacttgacttgta
ccttttcancanacttattttcattcnncttttctctt
>539812|45_5'-seq-3'_128 specie=CMM
tgcagcttaacacacttgaggaaataggttaaactcatggtaacgagcagaatcagaaaa
cgtcaccaaaaaatacctgctctaaatcatatttttctttcttctacttttgacctccct
ttccctctcttatttggagtagatggggcttgtcatcagccatcacacgcttccccagaa
tattctgtccatctgactcaatcatccaacagaatcctctacttttaccactaaaactga
acatttatctacgtaaatattaataggttttccgtatcctctctctaaaataaaaaagaa
atcctgtccatgttaaagttaaatagttaatcttttgagtttactgcacagtggagagat
gacaaaataagggcatggggtgctatcactgca
>540075|45_5'-seq-3'_29 specie=CMM
tgcagctgccttagatgctgggtcagggtcatacctctgcataaaggattgaacaatgaa
acatcatgcatctcatcccaccatcggacatgaaggcgctttttataaaagtggtgaaca
ctaaagagtgaagaataattgtaagcatgtgttccctaatgtacattgcacttgcatggt
taactcatctgtaaagagcttaacataagtcctaaaactcacgtatttctatcagctgaa
tgagctgcctaattcaactgaatgacaagttatctgttaagagcacagcggaacccctaa
aactcgcatactgctatcacctgaataagctgctgcgttatatagaaatttgtcttctct
ttgagttcatcaatcttggcttgcctttcagctctaagcctttccaaagttttctgatcc
ctttgttcttctgca
>540216|44_5'-seq-3'_7 specie=CMM
tgcagtattatgaagaacacgccgagggtcacgaggtttcatgcggactatagccacttc
atcctgcaaatcttgacaacatcagatattctagaggataataaagtcacataaaatatc
aaatagagtgtttagttttctcattttgacacaaaaacaacaatggaaaacgaagattaa
ataaattccaatagaacacataaggaaccgcgctgcaccttattccaccccaaacacaag
aaaatgattaacccttgaaaatgtcaggaagaaataaaaggggaactgtgcaatagaagc
agtaaagaacacactgtaaatgaactcattcttcaaaaggttgtaaatggaacttgccgc
tgatgctgtgtgtgtaggagtctgaagtattgctactgatctctggccaatanaagaaga
tctaggagctactgcatccgttgatggaactgctccaagaatagatttagaacttgaagc
ttgtgctgtagtagttctagaagcatcagcagatttctgctgtnnnntcttgattatatt
catccntntngatggatttatagcannntcttttaacaaagaannnnaagttgttgacgt
gntnnngccagtcactgnanagttctctgnn
>540224|42_5'-seq-3'_70 specie=CMM
tgcaggtcttttggacttcaccaccacttgaggttgccaaatggtctgacatgcaagata
gaacatgtggaaaagagaatagctaataaatctactcaaagagacaaatctctctatcat
agaaagaaatctacagatattatcagtcattcttaactgatgaagttgcaccatgttagt
aaatgatagacatctacagataaatacttctcaccgttaagaatagtatattgtgattca
atttcagtccacatctgcctgaactaactcaagacctactcggaaaagttggttatcttc
agactgtagattggcattggaactttctctccaacaagcagcttatcaagttaatatgtc
gtaatgcatagaatattatatcaacaatgcaaagttaatagcatccaaatagaggtagta
aaccaaagaaggaatttctaaacatgaatccatgagcttaaaacggttgatactacatgc
tgca
>552017|18_5'-seq-3' specie=CMM
tgcagnccnnnagngngttgaccagtgtcttcntagacaacataaatgaatgaatgtctt
tgctattcccctgtttgttctggattttgccttttgctcaactttcctatcttgttctag
atggngtcttttgcttcactctttttgcttgatttgtctannnnnnacgtggaattatct
acttttatattaagttcaagatgtcttttcgttaaatanttctttctttctcantctatg
ctgntcggnttcttcnnnangttgatgagtatgngntgaantc
>552230|22_5'-seq-3' specie=CMM
tgcaggcagaccccatttgatcaatctattagcagtcatcattcttccatgtaaacacaa
ccntnatgcccatttgatcaatctattagcagtcatcattcttccatgtaaacacaacca
taatgcaaacacactttaggccgtgcttgattttgaagaagcagtgttttccatttcacc
cttttcagatctccaattagctgtaaatagatagttttagtcatgctccatcccaatgca
gtttggctataacaactttgttccatatatgaatattaggcagattaagtcctccaactg
atttagaacagcagannnnatcccatgcaactaatgctctttgangannacactagctcc
agaccacacataacttctacaatatgcttcaatanncttgatcacctngnnangtagnaa
aaacagttgancc
>552256|5'-seq-3' specie=CMM
gcagcananntggtattaagtgtaggctgtaacaaaggaccaataaccatagcagggttt
actacaaccatatcaatgcctttctccttcacaaacttccacgcagcatcctctgccaat
gtctttgagaggacataccagagctaaaaggaaacaggagaaaatagagagatgttaaca
attgaaatctaggaaagaaaaaataggatgtgagagctttatttacacatgcaaacaaac
gaggccacttacaggacacattgcaactaatatcatagctttcaatcataatagatcaat
gtcacatataaaacagatgatataagcgacaaagatcagatgattcattatacttgtaaa
gttactaaaacggnctagctttannacatgcatccccaaaaaaaangtgtcttcctaatt
ctacaccancnnnagaagtgcttggatgaacacctaaaagtaagaaattatcnnnaactt
aacagcaaaaatanaagcttannngatannnntaagaaatanngnantgactaaaagnnn
ttggaaattctntannttgnatcanttagtcatgtanacnagaaccncgg
>440713|50_5'-seq-3'_118 specie=CMM
tgcaggctggtcattaacactgtcttcatttagcatcacttttagctgcgcttccacaac
acccatagaagagccaactattgtgatgtgtcccatcttccgttgccttcgcatctctac
aagtcattgaagcatacagtttcactatttggtggcatacttgcatgcttttgtttttta
atgggaaagagagcgtataaggttatgtccaaaactgtatatgaggacgtaaagagacaa
agaccaccaataagaggttaaatccaccaacctggcttgtcataccaatgaatagatgcc
cctggaattcccaatgcccttccaataagttgattagccaaaagaaatccaggttccccc
tagagcaaaaataaaatacaacgttagacaagcatatgatagctgctgctcatgcaacta
gtataaatgcaaacaacaaatacaaacttcaaaaatgcaatggaaacaattttttaaaga
tgcagcatattaaacaccaatcgtgatgtgttgtattagggagacagatggtaaaagcaa
ttttcctttaacacatttatgtgaaaatgcatagaatgcctcatgtgtaaaaaatttcct
taagcatttcaacagtgactcaataattagcatttactgaactcatcatattgtgggaaa
gaaaaattactaaggaagcttacatcgtcttcccccaatatgttatacatgactgca
>456467|54_5'-seq-3'_132 specie=CMM
tgcagaattccaagtgcatagattcattacattaatgagtccacccctggtagacatatg
tttgtccaagaaactagatatttctttgagactgtcacgcaccaatctagaagaaagtcc
tacaaagttgttcaattgccttgatgactttcttagggatgagaaatatcagagcccaat
aagcttgcacttcaaataatattgctttaattagttgtatccttcctgcataggatagta
gcttggctgaccaacatgtgattttagtcgtgatcttctcaatcaagggaaggtatgtat
tgactcccagttttttagatgctagaggcacaccttggtatctgagtggcagagttccca
tagtgaatcccaaggcatctacaatgctttgttttgtgtgttcaatcaccccaacaatat
aaatagttttcttgtcaatattttcctgtagtctagatgcctcagagaatttcatgaggg
caacatgcattaggttgacaaccattagatcagccctgca
>440625|50_5'-seq-3'_148 specie=CMM
tgcagcggagtgttggtaatcgttcagatacatctctgctatggctgtgtgcattgctgc
tccaattggaaggacatcctcgtcaagaaagaagtgtggggaatgtggggcgtgggtaga
gcccaacttctcatttctgatccctatttgaaagataaccccaggaatcacttgttgata
gaaggcaaagtcctcacctgccatgaccttttcaatatccccaacgttctccgaaccaag
catgagtttgccaaccctctctacatgttgatgtaagttctcatcatttgtgcaagctgg
atatgctgggaaatcctcttctttcatgtcaacgtacgccttacacctatgcacagctgc
ctgtccttcaa
>456738|50_5'-seq-3'_141 specie=CMM
tgcagcattacagttagagacagttggttctgatcattgttggaaccctttaagaatatg
atcatactgatcttttgtaaatgtacaacccttaagcaattgtttgacatcattttcagc
ttgatccattggtctattgatgatagagagttcagctagcacttcattgttaacctgttg
gtgttcaacctttcttccccaccctggtgattgacattgacatttgtattcataccatag
gagaaaagagcctgacctgactgatgttgatcagaataactggcgtctgaaccagtccct
tgaaccttcctcttagacttgaaatcaggtgggtaacctacaatcttatagcaaaactcc
ttgctatggcctttacatttacagaaatcacataccaatagagaattcttcttaaatctc
tgacttacacctgaacttcctgca
>457082|57_5'-seq-3'_130 specie=CMM
tgcagaaatgagagcaatgaaaccaaaccaagtaattagatttaccgagtcaagcagtag
gtgagcaaccaatgctactgacgaatccttcttataggttctgaatgtcaaagttcattt
ccagtacaatcaccaaaagaaatttaaaaaaattccaagatccacttccagccacatttc
cttttcaatcaattaaactagtaaggggatactgaattatcattaagaatgaaagttcta
tatattcagcttcgccaatcacctcgcccagttcaaacttgtaaacatgttaacaaaacc
ataacaagtaacgcaaacgaactacataaaattatctaatctgaatttatttgtagagta
aaagaaatattaccattttgacgagttaaggaagtaaaaacgattgaagaagacgaccta
gcagcggcaactaaccctacaattccatatgaaaggatacagcctgca
>440702|57_5'-seq-3'_129 specie=CMM
tgcagatgtttttaaaaatataaaagaatcattagcaaaatcactagcctgaaaatggag
tatgagcgcgatctcttacaataaaataggaacttgtgaaatctttataattagaaactt
aacgaactctaagctcaaaaacatctggtgccatagtattaccaaaatttatatcatgct
ctggatgatcttggagagagctgaataagaaccgaccaatgcagatgcagtacctactgt
gataattaagacacatatggtaacctgcgcacatagaaaggataaaagaagttccattac
cggtgaatacttacagcatagcatacttaagtagttgagatgcacatattgtcgtaattt
aattcttttgggataagatgttttttcaagaaaaatatctcaactaatgcaaagtataat
taactagtaaaactgtaccgtcagacacaaaaagagaatagagaaggggtataggcttct
ccatacctgaaggcggcttgttttccccttcaagattctcaggaagcaaacacaaggtag
tattagagtctggaaatagagcttcaaattagtacacatttatgatgataaatagcaata
gagaacaaacttaagagaatgtaaaaggactcactactagcattgtaagtaaagatccaa
tcaatgccattaccagacctgca
>457687|56_5'-seq-3' specie=CMM
tgcagagtgctgtagaacattacaattagtgtaatattcaatatagataaatgctagaat
caaacaaaagatcataatccttgactatgtagtgcagataactgagtgcaacatagttat
gaggatattgctttttctaacgtggccaacaaatgatatactatttattcggaagtttat
gctgaattatatttgctaatgagtccaaccaaacgatccctaagagaaacaattgtttaa
aaccaatgcattataaggaattcatgagaaaccaagaatggccataatggaatatacaga
ggccagaatagacctgatcaattatagaaagtgtgggcacaccactaacggaataaactt
cttatcaaccattggagaactttggcaccctccagacagtttttatcaatgctgtcagga
accaatgaatcaccaacaaaatacaagatgccagaagtgacattgagtatagtatctcat
actggaaagggtaaaagtccacttcttcagattctctgttccagttctgctctgcatctc
atactggaaagggtaaaagttcatcatcttaacaagatagagaagaagttgcaaaatcat
ccgagatatagctaaggtactcaactgtaatctctggacggaagtccctccattctgtcc
cagantataanaaactttgagtttttgtcggtcaaaattctgaaannttgattttaaaat
gncagggggcatganaatgctattacnagatcaaaacataagctaaatggaatttggaaa
anactgngtggnctancaganacagaaaganannntgtaatctctatggcttnnacna
>457410|50_5'-seq-3' specie=CMM
tgcagatcctcagcactcctacattacctcctctcagaaagactagagctctgttgcctg
agtttcgtgtaattaatcactgcttttccactgctcctttttccacattgatgtttaatc
aattaagcttactaacttggaaaagaaaacatgtgcattcccaatctcaatctccttagt
gtgttctttaggttcttgagttggatgtagtgatgccttacgtaagactgttagtctggg
tgttttcatattttctcctatcatcggaagtttagaaaagttactggtgttccatgctaa
tggtgtttgtgtgtagattctctaattggtgaggtagaatgaattggtgcagatatacgt
tatttataggagtctttgattggggagtaaactgattccttatctctttttactagcatt
ggggtcttaactaattcgcttgcacctcaatcattccactatttacctgcatccccccat
cagtacatttaccgggcaactcatttaacttttttgcctatactgagatttgaccttcgt
ctccnatggtcttactcccaatttcaaaccgttaggccacatcacagtaaacaaatgtct
ccttatgaactacttgacactaattctaataaagtgtagctaatcttgacnaggaattat
gaaatgctaataatgatttgattccacaaccatttagcaatcntatccagtctttgnagc
attatccctatcacacagaggctgnnnggaaatanttgangacaaacntgtanttatnaa
nnagangntatatttgctctttttnntctgatttt
>456790|5'-seq-3' specie=CMM
aatangtncttttttactantncngattanccttcagataagatttctttccttttgcca
aaggnatacatcctgtttcanaanatgtattcttagatacattacatgnctcanatgtca
tacctcatagtttggatcctatttcatttcctcnttctcatgnnnntggntcanatgatc
attctcanactgttgngnancngcaggatgatcctgcattatccgctggngnngnagngn
atgttcnccctgtgatactatcanaccctgcgtatctctttccatgannannantgtttc
gtatcctatgngcnantccntaanntatgatnatttttctccngnntannnnncnnacat
tgtttccncctctata
>539221|39_5'-seq-3' specie=CMM
tgcagtgcccgtggggatcaattgccccaatgttcaacaaagtactgcatcatttggagt
tgcatatggtcaggtgagaaaagtttgtgaagattctctaattatgcattacaaatgatg
caaaattttccaagacatttaaaaagtaggtataactagacgtccaaacaatatttggct
gaagttgaaaaacaatatttggaagttgacgttgtgtttggaataagaatttcactagaa
aaaaggttgaaattttgtcttgggaaagcgttatttcacctgaaatactccttaaaaata
gtttttcaatatttcaccagtatttcaaatgctgaaattcagtatttgtaaatgcagaac
ttcagtatttgaaacgaggcttgatgcaactgattctgtttctcgtgcttattggcagaa
atatactttgcaacctacngnanatgctgaagcaccgcccacgaatccatcatctcttca
accatctcaagctgactctatgacnactctaaatactannccnnnnnatgatccaaatac
tattggaagaaaanaactcnnnatggtaactttcaaactggattctaacttctaannntc
tnnnnnnangncnatatcnncaaaaaagagtgttaaatgnnnatnnttttgatacngnac
cttttc
>457982|47_5'-seq-3'_142 specie=CMM
tgcagttaggccgtggatcaaaaccaatggtaaaccattgaaacacaagccttttctact
cgtgttccaccaatttatccacaagatatcttcagaatagacgaaagagcacagacaaat
gctgatatttcacaaccaaatttccaaactacaagaactaccaaacaacatgacaatact
ttaaaatatcaagcaacacacaaatacggcagagatcgcgagagcataacttttttagtc
ccataagacaattttaacaaaggtaccaaatattaaacagaccaaaatcttaaaattcaa
ggaacactgcacttaacttgatccataaaaagaaaggattcagggatagttaagaacgaa
tttcagcacaactaggtttccttcggtggggcctttttggctgcttctgca
>458177|45_5'-seq-3'_140 specie=CMM
tgcagaacattcaaaggtgtacaaacagagcaaatgtgcaacacaaatttccctattcaa
ctcttatctttgtcagtttacagatatctaaggtttaccttcacaaaccccactagtact
caaactatcttttgtaacttgatggggttgtactggaacaaacaggttaaaaacttatct
gcttcaaccagactagtaatagcagcactacatacaacagtgtgaagaataatctaagaa
caatctcaagattagacagctctccagtgatgctccattgcaatactccaatttcctact
agtgaattctttacaagccctcgccgagtccaaataatcaacgtaacactttaaggtatt
caagataccggagtgctggatccattatataagctgcaaaaaagattgctactctgcttg
gatcaaaatttcttctactcgggaaccaaggcaagcttattaagcattaatctcagcatt
acactgatgctccctgctgca
>457990|54_5'-seq-3'_126 specie=CMM
tgcagtttaagctacccagcattataaatagacctgatattaaaccaaacattgcttgcc
ctgcaacattattctgattacccacatgcttgtgcaaagacattttcttagttcattaag
ttctaatcaaaatttagaaaataacatcaccagctcaaagcggaacacctatttgcatgt
taattatatacacatccctaacagtcacactagaaacatagtgagacagatgcgcagggg
aaaactgcaatcagaggacttcaaatgattttatttttcagtaagttaattgtaaagatc
agaaaactgatttgatccagagtgtatttttgttggtatgatctcatccccaattggaaa
actgataaagagcttcattgcatatgtaaggggaaatcaattgaaataggagtcatgcca
tagaaaagtaaaccttgaactagcagtcctttgttcagtaataactttccttcggctcct
tctccaagctgca 
>458185|47_5'-seq-3'_141 specie=CMM
tgcagagaataaactgagttaaatttcaataaaatagtaatgcattaggattgggaattt
gcgttaagcaactcttgcatggcttttgttgcccttctttaaaatatgagttatacatat
gtcaaaataatcaccctttgcacttactctctgctcttagagatgtctcttgactatgcc
aagggcccaaggcactgaaggtaaaaattttggggtaaaatatcattttcagtcatgtct
tattcttagacgactctctgaagctgcaaatactaccttcagtttcattttagctaatcc
tatctattagataaaaatgtgaaagctatccacatctattggataagaatgaaaaattaa
aacaataacctcaaagactagtggtgtgccttgggttgcagtggagtgtcatgattctgc
a
>535362|5'-seq-3' specie=CMM
ctgaacatgaancttctgnnagttttcttggntatacttttgtgaaactgctgtgacacg
nngtgatttccggatgnnanaanttcactgtttgtgatcttccatgagtttcnnnc
>537685|5'-seq-3' specie=CMM
agtgcaggatcntatggataataataataattgaataacagcagtgacaataaaaagcaa
agggtatattggggatttaaaaggtacagaatttgagacgttgagactctactgggtgct
ttaagnaaaaaaagaaaaagaaaaaaagggtattcacaggntggaaaataanaggnatag
ntatggggaaatgtgtgna
>539619|29_5'-seq-3'_44 specie=CMM
tgcaggntgaataacttttactttctttatgcatgttaaccttttattactgggttcttg
aattaattgaagcataaaaagggcatttgatgaactactactcttctgtttagtcatcgt
tatgatgaaactgaaactagtagttgaagaattaaattcttctgtttttcctgaatggng
tacttttanaggacaggaaattttacatgttttatgctgnttcnnnatttaccatgaaat
ttaatgcagctggggcttgtgggtacatcttatagnacatcngnnatgaaattgatgcat
aataatttctccaaangnagnanaacaaaatgattannacaanancttatgtttttttaa
ttnnntgaaatcatcangaanganccntgntgtgnnnaggnncatcnnnnggtttannan
ngctgnn
>458654|50_5'-seq-3'_91 specie=CMM
tgcaggaataattccacaagagttaggaaatcttgctaatttggcggatttaggcatgga
ggataaccagattagtggctctatcccgatcaacatattcaatatctcctcactgcaacg
ttttggactatggcggaacaatctcaagggatccttaccacgagagattggcaacttaac
caagatacagattctagatcttagagaaaatacatttattggtacgtatttgaagtgata
gcaaaattataaacttgtactagcttgaactaactcattcttaatttctttaggtgaaat
acccaaagagatgagcaatatgatggagttggaggtacttagtctcgggttaaatagttt
cagtggttcacttcaaatagagatgttcaacagtacttcacgcttgaggataatttctct
tacaaacaataatctatcaggaactctaccatcaaacatagattctgtcttacccaacat
tgaagagctttatttgggtgccttaacaaatcttgttgggactattcctcattctatttc
caattgttcaaaacttactaatctagagctttcaaataataaactcactggcttgattcc
caattctcttggatatttggctaatctacagttcctaaacttggcagcaaacaatttaac
aagtgactcatcgtttagcttcctcacttccttaaccaattgtagaaatttaacaattct
ttttctatctttgaaccctctaaatggnatgcttccagtatctgca
>458515|46_5'-seq-3'_141 specie=CMM
tgcagaagcagccaaaaaggccccgccgaaggaaacctagttgtgctgaaatttgttctt
aactatccctgaatcctttcttttttcggatcaagccaagtgcagtgttacttgaatttt
aagattttggtctgtctaatactttacctatgttaaaattgtctgatgggactaaaaaag
tcatgctctcgcgatctgtgccctatttgtgtgttgcttgatattttaaagttttatcat
gttatttggtatttcttggagtttggaaatttggttgtgaaatatcagcatttgtctgtg
ctctttcctctattctgaaggtatcttctggataaattggtggaacacgaatagaaaagg
cttttgtttcaatggtttaccattggttttgatccacggcctaactgca
>458655|50_5'-seq-3'_130 specie=CMM
tgcagtaaggtcacatatcatccacattgaaatgaaaaatgcaacttttgagaaggggaa
aggttcagagtctacactattttgagatggagattacctccaccaatgactcaatcagaa
aatcattgtatccataatatgaacccaagtcgcttttaagttgatcaacgtaatccttac
gtgtcacaccttcttgcctcaatgacttcaaatttgaaagcactctaacaactgcattta
ttttattatatttgaatgataaacttacttctcggaaaaaatatatataattcaatgaag
gagaagaaactcactctcttttatcctcctttggaggttagggagatctggggtctctgt
gtttcttcttcaagctcctaaaaacacaaagacaaattaggcattcatgattattttttc
ccctgaatgagtgtatgacaaatcaaaccactaatcaagaacttgaactttaaagcaaac
ctcagttgtcggcagtctgaaatcatcagcttcttctttaatattgagctgca
>537918|5'-seq-3' specie=CMM
gagttaaacagagaactaatgtccaaattacttgaacttgatgatgttgatgctgngtat
acagatcanaagnattaggttattattccacttaacagtggcatgaacacctaacaactg
gttgttgaggctgttgaggaatgataacgacattcagctcatttgantcctgtagncaat
catatacggngtcatctagctgctttacttctacaaagaatctacagatcttctcatctt
aggaacacattgntgtttggcccanttttatcataggncttgatctttcnnntgatanaa
ngaatctttanatgnnttgntaacccaanantattgcctcccttttgtctgnaaaatgaa
tgtgctttaaaaatacnatctgaanttgnnnnttatattgnnnnnnaaatactgnngntt
ctctttancanctannntgatnantctcattgnancnnctttannttgnnntnnnnnnnn
gagaggctaanagctaanttgcanannnanttgnnnnnntntganntgantanntgaatc
taccgaanntcttg
>458820|54_5'-seq-3' specie=CMM
tgcagttacccggccatctggaccagattctagatgttttatcttagcaccctgggaaag
gataaaattcaattagaagcttataaactaggttgataaaggaggaatacggacaataga
actagagaggaaagaggatggagaaccttgacgaatttgacaccattgtcttggtagagt
tgttcatacttttgggcaagagaaggagtgaacagtcttgataagagatgctcttctggg
aaaattatctatgttctcaacacagttagtaaaatcaggagtatactggtacgatattca
aatgcaggcaagttttaaacctcagaggaataagagaaattgaatacttcatttgtaagg
taataaactgattaatatgcttcagataactcattgaacagaggactcatcagaccgaga
aaggaacatgaacttctcttaactagtagaagaaaacatataatttggaactttacatgt
tattattcgncatgttatcatcaatgggttttgcttatatggagantttcccancaaatg
tgcaattttgnttttataaacnaantagctaaacatggtttgtgggnncacatttctttt
tctttttttctcgnanacagcatttcttatttagnnnag
>459055|31_5'-seq-3' specie=CMM
tgcagcaaaccgatttgtttgatcagctgattttgctaagtacaaactaccaaaagcaac
attgtctagtaacttatcaaaataataagcacactggaagtgccaaacagagagatcaga
caaattaaaagtgacgcctccaataaattgagcacagcatcncnacnctgnnnaaaatan
tatccctagtncnaagacnntcccccccccccnc
>537870|47_5'-seq-3'_106 specie=CMM
tgcaggagaaggtagagatagtcttgcttagttactggcttcaattggattacatatttg
ataacaagaatactaccgtcactgttttcaatatcttagtcccctcccccacctccttgg
tatgtaccctcccataagaaaaggtcaaaaccttcttcgtaaaacatttcaagaactttt
caatccgagttaaattttgtgtgtaaacagagagacaaaaggccaatggccgtgcatcaa
atgtttctccaattgctggaaaattgttcgtattagttggggcaggtggtgcagggcgag
ctattgcttttggtgccaaaagcagaggagcaagggttgnaatattcaaccgcaaatatg
gtaatacctcctatctccctaaggattatggatatgtgatcttttactctttattcatta
tatgtctccttccatttattgcaattttgtccttgaaaagagagagcaaaagctctggct
gca
>540125|38_5'-seq-3' specie=CMM
tgcagtttgtggctgataaagttgcatatgcactttcgcaaggcctaaaagtgattgcct
gtgttggggagactcttgagcagcgagaatcaggatctacaatggccgtagttgcagcgc
aaacaaaagcaattgcaggtatgtctttgaatagtccctgcgaaatgtcaactaaaaagc
ttttacctatgtaatgtccaagaaatgttgcttgttgggaattggatgccatagccaccc
tgatctgagtcttccccgtaccactttactgtctgaatganactcatatataagtatgat
ttggacttcggatgcataatacttggtggatctatgtgtgaacattattgttgtancatt
anaaataacttatgtaatgagtgtgtgattggagtattgtcgtaangnng
>471637|49_5'-seq-3' specie=CMM
tgcagagtctgaaataatagccaattacctttccaactcctgccatttgatgtgagcaac
aaatgaatgatatggacttgataacatatcacaattacaatatatcccaagtgtaaacag
atagaagtccaatattttctccccatgatgcaagacatgagcgaaataaaagactgagga
ccacctaactgcccaaagctaattacactgtcttgggatgtaatgagaatgtctcaatag
aaaatgttgtgatccatctaaggatcagcatgattagtctagatagcaagtcaaatcact
caagtgctttggatgatccttgcaccacccaaaagagaggaattgatatgccagaaatgg
caaaccaaaaataagaagataaaaactctgaaatcatgtcatatgacaccattcatcact
taaagcaacaatgccagaactggccccatttggactttaagttgatatctgacatgttca
atacagactaaagggctcaaagttgactaggatttgtttataggtcaccagttcaacaca
aagaacccggatttgcaaaatctaaacaactaatatcattataagtactgaaatagcaat
agtcagtaaagcaaccgagcagacaacatatattaaagtcacaaaagtatctcangcagc
atcggacttgcactgtcaatgtgtgntttctactttttcnntttttgcgngaaagangca
ctctagtggntagtgcaatgcttctatgaatatatganttttggnantc
>538250|45_5'-seq-3' specie=CMM
tgcagaagcaatcttttagaatatatattcaaattttttactagtgtctaagtaattaac
actttttaaaatcaccaacctgtaagaacgaccgatagtaacaaaatgctatcagaagca
acggaggcaaataaagaaatttgacaagaagttcatctctggaatttttgccgcctctag
ttccaggtagagattcttgaagctgtaccctgacattctgcagcatagggttaacataag
aaagtcacacaatcttgtattggcaagtacgaaagtcctccttttccacatcaaaagaca
tccttatctccaagagggaaaaaaaagcttccacgaagacacaaaaaggtttttatgttg
ggtgggggacaggaccagggagcatcctagtgcaggaaaaagacaaccacatttggagaa
tgcaaagagcactagcaacagctggaggagagaagaccaagaatacctgccagacatcaa
caggctttaacggccaagacgtccaccaatcccacggnttaanngngccaagtgtgnaat
gaataactcgaagttctttttcatccaccatccactgnnctggatccntc
>456472|49_5'-seq-3' specie=CMM
tgcagtttatgtcattcaataccacatttcaagtaacttaggttgcatgatgatcccttt
ttgggtgtatggttaaattcttgcatttaagatttggaagtaagaagcatttagttggta
cttctgaaagcctcttttacaactaatctttttgtgcttcagactcttttttccttcttt
tttttgtggggatgtggggtggactcatttatgtctttgcactggctcatcacgtagctc
tagaggtgtctggttgttgacatttcttcatgcttcttttgattgagcaattgatgtgcc
cttggcctttgtgatgataacaatacttgcttaatcatttttgttccttattttgccttt
tttttttttttttt
>456494|50_5'-seq-3'_125 specie=CMM
tgcagaatgggaagagtcaaaatttaaatagcaggccaactcaataatccagatttattc
cctagtcgtcatttgccacttgtaaagatcaaagaataccattgttaaccgtgtttagca
aattacgtaaacaactgtcatactttttgtcaataatattactccccaccccctacccct
tcgccatgccctaccacaaagaaaagagagatgaggtaacgggtcaaagtaggaaaatgg
atccaactggatgctagctgaaactaggtaggaggatataacacaggctgcacaagacaa
acagaaaaataaaatgcaaatgaacaaagttgaagacaacagacagaagttaattgagct
ctttatttgccaagtctacacctttagagtgggggactaagcagggaagttggagctcgg
aaatgagcagttaataaccaatcaaatgatgtcttaacaacatggatgtcagctttaggt
acaaacgaaattatgaactgatgccaatggctgaaactcatggaagatcacaaacagtga
acttcttacatccggaaatcacaccgtgtgacagcagtttcacaaaagtataccnaagaa
aacttacagaagcttcatgttcagattgctgttctttctttttactcttttcnttanctg
cctgca
>456635|58_5'-seq-3'_138 specie=CMM
tgcagctgcatatccagcagcttgacctcccataaattgaagaccatttccaaagccact
caaaagtccagccaaaagagcccaacctctgccatcccaatcgttcacgtaacacatcaa
cgatgatttgggtgcatttagaacaggacgatacaagaacatgaagttcagaatcgttgc
cagtaaagaactggaaagtgagaagtagaaaaacgccgtatagacactcaagtgaggaac
tccatcttttagagtatgccactgatcatttgtagccaggttgaatgcaggggaaaacag
agaaagacaagctccagcaaagaaggtaatagctagaccaatgtaagtgctcttcccaaa
aacctacaattgacaatctaacagattacgcgtgttttttccagtgtgtactagattaac
aaatcaatcaattatgcctcaatcccgaggagactaagacaagttggagactgaattttg
ataccaattaacagaagtggcaatttgagtacgaatttctaaccttcattgcccttttgt
tctcaacttctataaggaacagcgcagttccggcctttgccttttcctctccattctcca
agtcattcatatcaactgca
>456637|57_5'-seq-3'_23 specie=CMM
tgcagcagaggaagtgcacaacacagtatttactaatatcacacaaacctgatgaatccg
gaaagcaaatctcactccttggagtagcatgtagtccatggaagtgtctttatctaatgg
tcttttggactgaagctccgcagctaccctcttcatgcacaccttagccaacttcacaga
gccaaactttatctgcataatttcttttgaattaagtcccaatgcaaaatgacaactaga
taacaagaaaaaaggtactgtagttttttgctgagtattctgca
>456822|47_5'-seq-3'_126 specie=CMM
tgcagatgaatgttaatgcctttcttcttacaagaaattgtagatgatatcacaaaactc
actccctatttcaaggtccggcacagtatttattattcagccccgatattcaaataccag
ataagaataatttcaagcctgacgttccccttggtatggtttttgtaggttcactagcaa
tcttgattggtttcaaaattctttgctccttatttgaatcctgcttctaagaagccttag
aattggaagacgtatcttttatagcatccaggtaaaagcagagttttagcagtttgcaag
taccaaatattccttcaacttatcaagtgaaaaattaaagcctaaatttcaaactttgct
gca
>457198|45_5'-seq-3'_33 specie=CMM
tgcagaagcagccaaaaaggccccgccgaaggaaacctagttgtgctgaaatttgttctt
aactatccctgaatcctctcttttttcggatcaagccaagtgcagtgttacttgaatttt
aagattttggtctgtctaatactttacctatgttaaaattgtctgatgggactaaaaaag
tcatgctctcgcgatctgtgccctatttgtatgttgcttgatattttaaagttttatcat
gttatttggtatttcttggagtttggaaatttggttgtgaaatatcagcatttgtctgtg
ctctttcctctattctgaaggtatcttctggataaattggtggaacacgaatagaaaagg
cttttgtttcaatggtttaccattggttttgatcnnnnnnctaactgca
>457695|50_5'-seq-3'_140 specie=CMM
tgcagaatcatgacactccactgcaacccaaggcacaccactagtctttgaggttattgt
tttaatttttcattcttatccaatagatgtggatagctttcacatttttatctaatagat
aggattagctaaaatgaaactgaaggtagtatttgcagcttcagagagtcgtctaagaat
aagacatgactgaaaatgatattttaccccaaaatttttaccttcagtgccttagcatag
tcaagagacatctctaagagcagagagtaagtgcaaaaggtgattattttgacatatgta
taactcatattttaaagaagggcaacaaaagccatgcaagagttgcttaacgcaaattcc
caatcctaacgcattactattttattgaaatttaactcagtttattctctgca
>457999|50_5'-seq-3'_138 specie=CMM
tgcagcagaaatcaaaagcttgcggagggtgagagaaaaaaaagatatagacagattgct
ccaatatatatctcgtggttcaggggcccaattagtaagccacaacgttgggttcttgct
ttgctgtgtttgtgcacaaacagctgccccgcatcttgaattaaacgatacaaaggcagc
tggcatgatagattttgagtccttgagaatgctttcacgttccattgtcaactagaaaaa
gaaacataaataacaaaggataagtaaattggagaaaaggaaccagtattaaagcttaac
ttaagatgttcctctcctttccaaagacatgttgggggaggaagaaaaaggacaaattta
tccaacaaatgtaataaagatgtcaattttaatgtctcaacaaaacaaatataataaaga
tgctgactagaattttcatttggtcaaggacaacaaataagctaatcaaactagctacta
aactcactcttctatcaaactccttaagctgctgtttgtagtagtcaatggaatcaactc
tctccccccaaagtccaaggaagcctttctgca
>458006|50_5'-seq-3'_119 specie=CMM
tgcagtcagatatatctttacaatcttcatcgccttggccattgggacaatgttctggga
tcttggtagtaaagtgtaagtccccaaacatatgacgaaacaagtactcatatagtctgg
aaaatacttttagttcttaatgctaaaagcttatttctttgtgttataggggtaagaaac
aagacctatttaatgctttgggatcaatgtatactcctgttttcttccttggttttcaaa
atgcatcatcagtgttgcctgttgtagccgttgagcgtacagtatattacagagaaagag
ctgctggaatgtattctgccatcccctatgcctttggacaagtaagcagatgatttaact
tcttacaagccattgccaatctccggtttaaaatgtctaaataactctaatctgca
>457851|57_5'-seq-3'_25 specie=CMM
tgcagtacccccatgagtactcctccttggatccaatctttgagttcaatggtaaaagaa
ttgtctttgggagaaagacagctcagatttagtagcaactgatgcattagctcttctact
caaagaatatatatattgaataattttcacatacaatactagattacacacacgaatctc
aaaacatcaataaactcaaattactaggagtattatatatatacataaaatcatattaac
aacattaaagatggagacagtagctggtactggagaaagataaactccatcaaagtgcat
ggcgatgaccgaatggtataacaatgtctcgttttactgataacggaaaactattctgtg
agtaggagctataacaaactactaggaaggctgca
>458086|47_5'-seq-3'_22 specie=CMM
tgcagccttcctagtagtttgttatagctcctactcacagaatagttttccgttatcagt
aaaacgagacattgttataccattcggtcatcgccatgcactttgatggagtttatcttt
ctccagtaccagctactgtctccatctttaatgttgttaatatgattttatgtacatata
taatactcctagtaatttgagtttattgatgttttgagattcgtgtgtgtaatctagtat
tgtatgtgaaaattattcaatatatatattctttgagtagaagagctaatgcatcagttg
ctactaaatctgagctgtctttctcccaaagacaattcttttaccattgaactcatagat
tggatccaaggaggagtactcatgggggtactgca
>457852|53_5'-seq-3'_23 specie=CMM
tgcaggtagctgacttctgataacatatgactttgcatcagctgccattctccatcatga
aaatgtccatgttggaaatacacaattcattaataaaatacacagcgtatggttccgaac
agattaataacatgaattcccagctaacatgaccattgtcacgaaagtcaattctcttca
atctcttgagtttggtgatggttttgaagaggtcttgaaaacatgtgaatctgatattgc
aaactcatccatggtgtctccttgaagtcagaagcagtaacaagtgtacctcggactggt
tccaaaactacacacaaaagacaacataacatgacttagaaaccttgcaggccttgacta
ggaatcactgca
>458095|19_5'-seq-3' specie=CMM
tgcagcatgggtttcttgaggaaccctcatgcattccttcgggtgcttggaactgcatta
gacatatcaggtagcagatttattttgttctcagctggctatgaacctttagaagcagca
attgactcttatgccaaggaagcatcttcttgtcctgaacaaacacaatggagtaatgaa
ggagtttctctttttggaggccgactcttttgtttctctgggtaagttcgtatactggac
ccacttggatccttaacaattctaatagagggagtattaggtctacggttatgctttgga
gtatgtttttgcactaaaagatgcacaaaggaccataatgtttcattttcttataacaaa
tggttgtaggttattgcaatactagagcctgtttggattggcttatttcaagtgttttta
agccaaaatagctttaaagcattttttcagtgtttgggtaaattaaaaaaagtgcttata
agcacttgattttaaacgaaaatgataaaaataagccaaaagtcataagttaggatttct
aacttatgacttttggcttacaagccaaaaagtcaatccaaacaggctcttaatgnttga
tctccatgctaaggattcaaactaatagtatggaagctataattagaaacatcctataca
attattctggnaactgagatctggntatctttctccnagttccgtcccatacaattggnt
gtttccaaggngtgctgctgcacntcatcncngtggaangntggatgngntccncttttc
tttttccattttctcttactgnttcctanctccagttgnnctctgnnnctctannnnnnc
tctgtgnganaagtnatgnnancntnatgnncctctncntgtnatnangngtttgcntcc
ttnggtctnanattcccagngnatccncgnntgctnnttnntggnnnnnnnccnnnngtt
tgtttcatcgtnggnnttt
>457761|50_5'-seq-3'_140 specie=CMM
tgcagaattcacagacaataccaaagtttttcttgtagttgttaggtacttgtgcactgg
tagaccctccagatcttgagtacattgctagtggatcaactccagacatacttatagaat
tcatacccatgttatcactgttagaagcaaatctttgacactcatcactgacaaccatag
catacgcctggttcactcctagtataagactcattaatagaatttgacttctagcctgtc
catatgattcattcaatcccataaggaattgatagagtttttgcctgtttacatgatcaa
taaaacctcttgatctttcacagttacaaccaggggatggaaccagagcttcaaactcat
cccacaagttcttaagttttgtaaaatagacagacactgaatctgtaccttgctgca
>458389|45_5'-seq-3'_25 specie=CMM
tgcaggacaaatttatttggagaagtgtggaaaacctgagctgattaaagccgccgagtg
ttttacactggctggatgctatgagcaggctgccagagtttatgcaaaaggcagtcattt
ctcagagtgcttatcagtttgcaccaaaggaaaatgttttgacttgggcttgcaatatgt
tgagtactggaaacacgatgctgctcagtgtagtacagtggaggaaagagagactgaaat
tgacaaaatggaggaggagttcctgagcaattgcgcgttacattattttgagctcaacga
ccgagtttccatgatgagatttgtgaaagcattccctagaattgacatgaaacgcaattt
gttgaagtctctggggtgccttgatgagttgctgttgttagaagaagagttagggaactt
cactgaagctgca
>458597|50_5'-seq-3'_140 specie=CMM
tgcagaacattcaaaggtgtacaaacagagcaaatgtgcaacacaaatttccctattcaa
ctcttatctttgtcagtttacagatatctaaggtttaccttcacaaaccccactagtact
caaactatcttttgtaacttgatggggttgtactggaacaaacaggttaaaaacttatct
gcttcaaccagactagtaatagcagcactacatacaacagtgtgaagaataatctaagaa
caatctcaagattagacagctctccagtgatgctccattgcaatactccaatttcctact
agtgaattctttacaagccctcgccgagtccaaataatcaacgtaacactttaaggtatt
caagataccggagtgctggatccattatataagctgcaaaaaagattgctactctgcttg
gatcaaaatttcttctactcgggaaccaaggcaagcttattaagcattaatctcagcatt
acactgatgctccctgctgca
>458549|29_5'-seq-3'_60 specie=CMM
tgcagttcgtggctgataaagttgcatatgcactttcgcaaggcctaaaagtgattgcct
gtgttggggagactcttgagcagcgagaatctggatctacaatggctgtagttgcagcgc
aaacaaaagcaattgcaggtatgtctttgaatagtccctgtgaaatgtcaactaaaaagc
ttttacctatgtaatatccaagaaatgttggttgttgtgaattggatgccatagccaccc
tgatctgagtcttgcccgtaccactttactgtgtgaatgagactcatatataagtatgat
ttggacttcggatgcataatacttggtggatctatgtgtgaacattattgctgtagcatt
agaaataacttatgtaatgagtctgtgattggagcattgttgtagtgttgtactcaacct
acagaccactcactgcatgctgcttctgtggcaacatcgtaaagccgtgcttcagtgcaa
agtctgctgttattttatcaggttttgtcccaaagctagcaaccagaaacttctcaccta
cctctaagctggatatagatataggcacaacaagtcaaatgaaagcctttgaaagtgtct
ggaaagattgattaggcaacctttaatgatgcttttgcaaatgctacctgtaattctttt
gatcaagtacaatcctgatcaagagcctctgca
>458334|45_5'-seq-3'_81 specie=CMM
tgcagatggtcatcctcaagatcatgatcaaaagtgcccactagtatcagtaaggtcatc
catatagtcaaggccattaggtctgactgttaaaactgaaacccgagactcatcaagtga
tacaatatcctgcatatcatcagtagtatgagtctgaagaggaaaaatggatttatcaaa
aacaacatccctattgataaagaagacattattttgcagatcatagagtttgtgtccttt
ttgtgtggtgccataacccataaggaatgatctgatggttctaggaccaaacttatcagt
cctcaacaacttggttgcatgacacaaacatccaatgattctcatataagacaaatctga
ttgttttctaaacatcattacaaaaagagacttgttattcaacacaatggatgaaattat
gttaataatatggactgca
>458829|50_5'-seq-3'_129 specie=CMM
tgcaggacaaacatctggaactacagctacatttgtgatagttgatagatggactgtgac
agttgcatctgttggagattcacgctgcattttggatactcagggtggtgcagtttcaga
attaactgtagatcataggcttgaagaaaatgcggaggagtaagtgtccatcttctaaat
ctttccatctggtgttttgatcagaaaatgttcatcatctcttaattaattgcagaaggg
aacgtgtcacagcaagtggaggcgaagtaggaagacttagtatatttggtggtgctgagg
tgtgttgtaaatttgcatctccgatatcatatcattgatgtgaaataaaactttcatttt
gcatctgca
>458842|47_5'-seq-3'_123 specie=CMM
tgcagggtgaataacttttactttctttatgcatgttaagcttttattactgggttcttg
aattaattgaagcataaaaaggactactactcttctgtttagtcatcgttatgatgaaac
tgaaactagtagttgaagaattaaattcttctgtttttcctgaatgggggtacttttagg
ggacatgatattttacatgttttatgctggttcccaatttaccatgaaacttaatgctac
agaggcttgtcttctagtacatctgctatgaaattgatgcataataatttctccaaatgg
agtaaaacaaaatgattagtacaaaagcttatgttttttaattaactgaaatcaccagga
agaagccatggtgtggcaaggcacatcaacaggtttagtacagctgca
>458693|58_5'-seq-3' specie=CMM
tgcagtctgagaacgaacttccttcaattgctgtcaatgaagttgtcttgtgttctacaa
ttgatttgatcttacctaaatcagtgctatatttttcatgaatgaaggtgttcaattgag
tgatcttaaattttattgttctcccattatcctttagtttgccattagctcaaatattct
tctattattttattaaagctatttccatttggctgttctgtcttcctaacttggaacatg
tttggttttccaaacttccctaaaatgcgccagcaccatttcctaacctgaaaatgaatc
ttatacaacagtttgttgatcctttcctgttgcatttcgttcccttacccttcttatgat
ctttaggttcctcaaagatgcttttgaaaagcattttgtgttgcttacaactcattctta
agaagttcatcttgcccttcctaatctgccatgaggaacctcatgccatctatagtttgt
tccgtttctctttcccattctttgttctttttattttataaaatgggtggggttttgggt
ggtggtggggggctggnatgaaatctcataanaaaaactgaanttatgnnngtgatgatt
ataaangaaaatgaaananngnactttggcaagattgncatactcaanattgaacttngt
nagtactccttttaaataaactaang
>459307|50_5'-seq-3'_137 specie=CMM
tgcagtaaggtcacatatcatccacattgaaatgaaaaatgcaacttttgagaagggaaa
aggttcagtctacgctattttgagatggaaattacctccaccaatgactcaatcagaaaa
tcattgtatccataatatgaacccaagtcgcttttaagttgatcaacgtaatccttacgt
gtcacaccttcttgcctcaatgacttcaaatttgaaagcactctaacaactgcatttatt
ttattatatttgaatgataaacttactcctcggaaaaaataaatatataattcaatgaag
gagaagaaactcactctcttttatcctcctttggaggttagagagatccgggggtctctg
tgtttcttcttcaagctcctaaaaacacaaagacaaattaggcattcatgattattcccc
cccctccccctgaatgagtgtatgacaaatcaaaccactaatcaagaacttgaactttaa
agcaaacctcaattgtcggcagtctgaaatcatcagcttcttctttaatattgagctgnn
>459313|50_5'-seq-3'_137 specie=CMM
tgcagaatgtaaatcttcccaagtgtcactcagttggttggcttgcaaactctcactaac
aatattttttaattaaggaagatgtttcaatttagagaaggagtatgtacatactggtct
aagaaagtaaatttttgtcagtattagtttagggaacaaaaggcaagttctctccataat
aagcataggcttgcaacttcaagtaaatcacgtctttgtttcaaattttatctgtctttg
caagattttccgttcagtttagatgtcaacatttaagcatgcatttagggagctattgct
gcatctgccaacattcaaaatcacttatgcagttatatgtttaccaatatttaggtcgtg
ggtagtccctttagtctactaaaggatttaatttgctttcagactccacctgcactttca
agtgtaaatttttataggtgagattgggctagttatgtgtcgtgtgtaagtaaatatata
atggaagaagtgtgatatactggtcaaagtgaaatctgattctgtcatacacaacttgag
gtaggcctcattctggtcatttcatttcaggtattactgca
>459200|57_5'-seq-3'_40 specie=CMM
tgcaggggcacacacttagactactatcactcctagacttcttggatgcatcaataggca
agatgatgaaggtaactaccgcaatgctactggaaggatattatgggtcatttctgattt
tcttccatcaaaacgcttccacgtttaagaacgagaaccctcatgctcacatctctttct
tctccttttaaccaaaacttattgcaatggttttagcttgtttaattctggagaataaca
attccttctcaattaagtccttctatgagaaacttctggttagggcaatccacatgcctc
ggtctggattcctaagatgccgaggaaggtgtgtttctttgcgtgggtagctactagagg
agtgattttgacggtggagaattttaagaagcggaaggttgttgccatgagctggtgctt
cctttctaaggaggcgggtgaggacgtggaccatattctgttacattttggagagaacca
tatttataggtttctcctttttcgtatacctcttgtagatggccaagttgaccttgttat
tattaatatagcctttttacctaattaaaataacatgtttaatctagaaccgtgtgatca
tgcattttatttctagttcgtctaccaaagtcctatttttcacttactttagctttattg
atactttttcatgtgtcacagcttaaaaagaaaatagcatcagctacttcncctttaaaa
tccatgttcaacaaagaggagccacnacaagatgangctgtaagcattgaagttacaatg
ctagttatcntgntgnacttttgcttnncattgaccantattatgtcctttnnctgcn
>459464|50_5'-seq-3'_97 specie=CMM
tgcagaaagggaagagttaaaatttaaatagcaggacaactcaataatccagatttattc
cctagtcgtcttttgccacttgtaaagatcaaagaataccattgttaaccatgtttagca
aattacgtaaataaatgtcatactttttgtcaataatattactccccaccccttagtcat
gccctaccacaaagaaaagagagatgaggtaacgggtcaaagtaggaaaatggatccaac
tggatgctagctgaaactaggtaggaggatataacacaggctgcacaagacaaacagaaa
aataaaatgcaaatgaacaaagttgaagacgacagacagaagttaattgagctctttatt
tgccaagtctacacctttagagtgggggactaagtagggaagttggagctcggaaatgag
tacttaataaccaatcaaatgatgtcttaacaacatatatgtcagctttaggtacaaact
aaattatgaactgatgccactggctgaaactcatggaagatcacaaacagtgaacttctt
acatccggaaatcacaccgtgtcacagcagttccacaaaagtatacccaanaaaacttac
nnaancctcatcttcnnattgctgttctttctttttactttttacattagctgcctgca
>459465|25_5'-seq-3'_78 specie=CMM
tgcagaaagggaagagttaaaatttaaatagcaggacaactcaataatccagatttattc
cctagtcgtcttttgccacttgtaaagatcaaagaataccattgttaaccatgtttagca
aattacgtaaataaatgtcatactttttgtcaataatattactccccaccccttagtcat
gccctaccacaaagaaaagagagatgaggtaacgggtcaaagtaggaaaatggatccaac
tggatgctagctgaaactaggtaggaggatataacacaggctgcacaagacaaacagaaa
aataaaatgcaaatgaacaaagttgaagacgacagacagaagttaattgagctctttatt
tgccaagtctacacctttagagtgggggactaagtagggaagttggagctcggaaatgag
tacttaataaccaatcaaatgatgtcttaacaacatatatgtcagctttaggtacaaact
aaattatgaactgatgccactggctgaaactcatggaagatcacaaacagtgaacttctt
acatccggaaatcacaccgtgtcacagcagttccacaaaagtatacccaagaaaacttac
agaagcctcatcttcagattgctgntctttctttttactttttacattnnctgcctgca
>459138|38_5'-seq-3' specie=CMM
tgcagggcagaagaggttggatatgtgatacctacagaagtgcagctacaggcattgcct
ttcctcttttctggacgtgattgtgtgcttcatgctcaggttgatacatacttttggaac
gttgcttcagtgttgtaactgttgaaacttgactgcatgattgttgatgtttttatgtgg
ggaggactttgtattgaagacatgctttatgcattgcttctgaattttcttgcaaaaatg
atttatttattgggtgctgtatcacttttctcaaacttcaatgttctttgaagcnnttcn
atcntcctttgtagcatctattgnttagtaaattgtgantnactcnngnnaggcgaacaa
aattcttgacttaancacaatctcttttaaatgccattggnnnnnnntagnacnatgtac
tgttgancatannnnnncnnanactanggnttggaangtggat
>459370|50_5'-seq-3' specie=CMM
ngcantctgctcctaaacctgcttcggctcctcccccaagtgtataaagctcaactcttg
tatacttgcatggtttagtacgacatttgcgcttgctagagtttgctatttactactagt
taaagaaagtatgttgattaataatgagatgaaggggtttcctgcttaggttagagtata
gtgacttgaagctctttcagtatttgactaaagttaggttggtatagtttagctcaacta
cttcccaaataataatggtagcaggtcggcaggtccaatatgtatacagtttactattgc
atcattcatgttcagatgaatctttttccatattagagttggtgtttaagttgtaattgc
tgcactggatccntnnagggcgaattc
>471169|50_5'-seq-3'_66 specie=CMM
tgcagatgataaaaaaaagacagagcacttgacatcccttgatggagctaaggagagact
ccacttgttcaaagcaaacctactggaggaaggttcctttgatgctgttgttgaggggtg
tgaaggtgtatttcatacagcatctcctttttaccatggagtcaaggatccacaggttcc
tcactcaattttcttgattaatatggttttgacctatgttgctgagactctataaaaatg
tcccctggtgcatgttggatacttcaaaacgagtgtgttttggaggatctgacatgcgtg
cgacaacatttttgaagagtctgagcaacataggttttgatgtctacctttgcaagcata
ttcttttggaaatttattagttaaatgtaagaaaatcttacctacaaaactggtggtagt
catcttggatctgttgttcgtatttctctgttctagtttttggtttttccatctgttgat
gtaatggattagccctattgttaacgtgcaggcggagttgattgatcctgcactgaaggg
gacacttaatgttcttgaatcagttgcgaagacaccatctgttagaagagtggttttgac
atcttctgttgctgca
>471204|50_5'-seq-3'_137 specie=CMM
tgcagggatgtcatgagcttgaggagattccacctattttaggggatattagttcattga
aaattatcaaacttgtagagagccctcaacttgaagattctgctctcaagattaaggaat
atgctgaagatatgaggggaggagacgagcttcaagtcgttggccggaagaatatcctgt
tatttaagtagcttttgagcattatggttgaaaagtagattgtatttagaaaactaataa
gtttttaacaaaaattataattttaaacattaatcttgtgcaccaaaatactattcttat
cactgctttttttactattttggcagatagattcattgatttatgcttttgcttttctta
caatagcagaattttcttacttttctgccactaggtatctctttatttttttctttgcat
tcacacacacaataattttcttgcttataagccgtctgca
>471579|39_5'-seq-3'_22 specie=CMM
tgcagaacattcaaaggtgtacaaacagagcaaatgtgcaacacaaatttccctattcaa
ctcttatctttgtcagtttacagatatctaaggtttaccttcacaaaccccactagtact
caaactatcttttgtaacttgatggggttgtactggaacaaacaggttaaaaacttatct
gcttcaaccagactagtaatagcagcactacatacaacagtgtgaagaataatctaagaa
caatctcaagattagacagctctccagtgatgctccattgcaatactccaatttcctact
agtgaattctttacaagccccgagtccattatataagctgcaagaaagattgctactctg
cttggatcaaaatttcttctactcgggaaccaaggcaagnnnattaannattaatctcan
cattacacnnnnnnnnnnngntgnn
>471582|50_5'-seq-3'_23 specie=CMM
tgcagttaggccgtggatcaaaaccaatggtaaaccattgaaacacaagccttttctact
cgtgttccaccaatttatccacaagatatcttcagaatagaggaaagagcacagacaaat
gctgatatttcacaaccaaatttccaaactacaagaactaccaaacaacatgataaaact
ttaaaatatcaagcaacacacaaatacggcagagatcgcgagagcataacttttttagtc
ccataagacaattttaacaaaggtaccaaatattaaacagaccaaaatcttaaaattcaa
ggaacactgcacttaacttgatccaaaaaaagaaaggattcagggatagttaagaacgaa
tttcagcacaactaggtttccttcggtggggcctttttggctgcttctgca
>471546|50_5'-seq-3'_94 specie=CMM
tgcagctgcatatccagcagcttgacctcccataaattgtagaccatttccaaagccact
caaaagtccagccaaaagagcccaacctctgccatcccaatcgttcacgtaacacatcaa
cgatgatttgggtgcatttagaacaggacgatacaagaacgtgaagttcagaatcgttgc
cagtaaagaactggaaactgagaagtagaaaaacgccgtatagacactcaagtgaggaac
tccatcttttagagtatgccactgatcatttgtagccaggttgaatgcaggggaaaactg
agaaagacaagctccagcaaagaaggtaatagctagaccaatgtaagtgctcttcccaaa
aacctacaattgacaatctaacagattacgcgtgttttttccagtgtgtactagattaac
aaatcaatcaattatgcctcaatcccgaggagtctaagacaagttggagactgaattttg
ataccaattaacagcagtggcaatttgagtaagaatttctaaccttcattgcccttttgt
tctcaacttctataaggaacagcgcagttccggcctttgccttttcctctccattctcca
agtcattcatatcaactgca
>440025|47_5'-seq-3'_73 specie=CMM
tgcaggagttacaagaagaagtaggtcaattattaaataagacgcgagtagaaatgcatg
caacagtgcaaccgggtggtcgttctccgaaaccaatgaatggttccatgtcaacgtcgc
aattgaaaccaggttcagataatgtgcagagcagtgtaacttcttttcctacacatgtta
agggaaagaaaagggagcggggagatcagggccctgagtcaattaaacgtgaacgttcaa
tcaaaacagaagatatagattctagtcaaatcaaagctgaaagcatattaaaatctgaaa
tttctaagattacggacaaaggagggcttgtgaactctgaaggggttgagaagctagttc
acctcatgcagccagatagaaatgagaagaaaatggatttgatcagtcgttcaatgcttg
caagtgttgtagctgcaactgaaaattttgactgtcttactaggtttgtacagttaaggg
gtcttccagtgttagatgagtggcttcaagatgttcataagggnngtattggtgaatcta
gcaacacaaaggatggtgacaagtcaattgaagaatttctctttgntttgcttcgtgcac
ttgataagcttcctgtgaatcttcaagcactgca
>440428|45_5'-seq-3'_135 specie=CMM
tgcaggtaattgaaggacaggcagctgtgcataggtgtaaggcgtacgttgacatgaaag
aagaggatttcccagcatatccagcttgcacaaatgatgagaacttacatcaacatgtag
agagggttggcaaactcatgcttggttcggagaacgttggggatattgaaaaggtcatgg
caggtgaggactttgccttctatcaacaagtgattcctggggttatctttcaaataggga
tcagaaatgagaagttgggctctacccacgccccacattccccacacttctttcttgacg
aggatgtccttccaattggagcagcaatgcacacagccatagcagagatgtatctgaacg
attaccaacattccgctgca
>440439|45_5'-seq-3'_135 specie=CMM
tgcagccagagcttttgctctctctattcaaagacaaaattgcaataaatggaaggagac
atatgaaagagcaaaagatcacatatccatattccttagggagatatgaggtattaccat
atttgcggttgaatattacaacccttgcccctctgcttttggcaccaaaagcaatagctc
gccctgcaccacctgccccaactaatccaaacaatttcccagcaattggagaaacatttg
atgcatggccattgtcttttgtctctctgtttacacacaaaatttaatggaggcaggggg
ggactaaaatattgaaaacaatgacgatagtattattgtaattcaaatatgtaatgcaat
tgaagccagtaactaagacagactatctccaccttctcctgca
>440443|29_5'-seq-3'_140 specie=CMM
tgcagcctaaaaaatattcgttccaaaccaatgtgggactctaacaatctccctcgccca
gaccaccaactagagaatgggtaacataacatgggagttcaaaaagaatagacttggctc
taatactatgtgagatgtggtctttgggcaagaaaatgattaaactagtccttcatgtat
aggggttggataattttgatccttaataataatatatcacttgatagaaattgtccttaa
tgtatgcaaaatgggtatcattttggtcctaagccctaactttaacttttcactgataaa
aaactaatgtctcccttccaagatcatttttctcttcctctgcccagccccttctctggt
tcttgttcatccatagatgttctttcttattgaggattctaatccactccttatattgaa
gcttattcaaactcgctcatattttctgca
>456791|45_5'-seq-3'_127 specie=CMM
tgcagctgctgtagcctggaaacttgatacaactgtgagtttccttaaatgctttccgtc
actttgctaaataagaaatgctgtttgtgagaaaaaaagaaaagaaatgtgaatccacaa
accatgtttagctatttcgtttataaaaacaaaattgcacatttggtgggaaaatctcca
tataagcaaaatccgttgatgataacatgacgaataataacatgtaaagttccaaaatat
atgttttcttctactagttaaaagaagtccatgttcctttctcggtctgatgagtcctct
gttcaaagagttaactgaagcatattaatcagtttattaccttacaaatgaagtattcaa
ttttacttattcctctgaggtttaaaacttgcctgcatttgaatatcgtaccagtttact
cctgatcttactaactgtgttgagaacatagataattttcccagaagagcatctcttatc
aagactgttcactccttctcttgcccaaaagtatgaacaactctaccaagacaatggtgt
caaattcgtcaaggttctccatcctctttcctctctagttctattgtcagtatacctcct
ttatcaacctagtttataagcttctaatgaattttatcctttcccagggtgctaagataa
aacatctagaatctggnccagatggncgggtaactgca
>456525|50_5'-seq-3'_121 specie=CMM
tgcagctggagcctgaggagaagcaggcataagagacacatgattaataacctgatccat
tgtgtctacctcataagcaggcatatgaggcacatggtcaaccccctgaaccattgtgtc
aacctcagaagtatgaggaacaacaggagagacatcacctgagttagcatcatctgaagg
tagtatagtaatcacaggaaacataggactggagcccttttgagcatgtttgaagggaaa
caaacgctcatgaaacacaacattcatgttcacaaagaatgaatggttgtgaagatcata
caatacatagcccttctgtgttgatgaataccccatgaatactgca
>456799|50_5'-seq-3'_140 specie=CMM
tgcagtttatatcatgaacagacttccatccagggtacttggctttctttccccatatga
gaaactgtatgtgtaccccattttcttgctacatctgagagtgtttggctgtttgtgtta
tgctgctcaacctaaaattctggataagttctctccaagggcaattcatgcagtgttcat
ggggtattcatcaacacataagggctatgtattgtatgatcttcacaaccattcattctt
tgtgaacatgaatattgtgtttcatgagcatttgtttcccttcaaacatgcccaaaaggg
ctccagtcctatgtttcctgtgattactatactaccttcagatgatgctaactcaggtgg
tgtctcctgctgttcctcatacttttgaggttgacacaatggttcagggggttgaccatg
tccctcctatgcctgcttatgaggtagacacaatggatcaggttattgatcatgtgtctc
ttatgcctgtttctcctcaggctccagctgca
>456801|47_5'-seq-3' specie=CMM
tgcagctccacaggaataaaacaccaatacaagtacatttttagcgccgctctctgttga
ttagttcaaaatcagcaaaaggatgaaatcatgggggtacaatataaagataaaattgtt
aaaacgtcaatgaagagagccagctacagagaagtgaagtcttttcaaaaccgaaacttg
agaaatatagatactcttccaaacaaggagcaaaacagattggtataacccgatttcttc
catcaaaacttcagaagaacaaatttcctgtcataagcaggcatcagatgatcaacagaa
gaagcacgaataacacggcatgaaagtaacagtatattaaaaataattgaacagtatatt
atctacttacatattttgttgaaagcaacaatgtcacaactctgaacgtactcgttgata
ggttcaacagtaagataattctcaatgagatcatccactgagaccaagtcatccacaatg
gtaagcataatttgcagcttcttaataccatatccaacaggaacaagtttagctggaaat
gaaaccacagttatgcttgtcaacaaacaccaacaatttaacaacttttaaagacaaatc
agtggagtgatggaatacgacacgagcattcaagaaagaaaatgctaaatggcattggaa
tgatgaaaaagcaatcgtctccctacagttcaggtaaaaaataaaactcaactcaataga
aaacaaaaagagaaactcacatgctccataagtcaatccttccatatgaacactacgaac
agcttcttcaagctttttcntatcggtctcatcatcccatngnttgacntccatganaac
tganganttgncagctnnagtcaaatganancaaaagcatgncagtctatgntc
>456807|47_5'-seq-3'_140 specie=CMM
tgcagatgaatgttaatgcctttcttcttacaagaaattgtagatgatatcacaaaactc
actccctatttcaaggtccggcacagtatttattattcagccccgatattcaaataccag
ataagaataatttcaagcctgacgttccccttggtatggtttttgtaggttcactagcaa
tcttgattggtttcaaaattctttgctccttatttgaatcctgcttctaagaagccttag
aattggaagacgtatcttttatagcatccaggtaaaagcagagttttagcagtttgcaag
taccaaatattccttcaacttatcaagtgaaaaattaaagcctaaatttcaaactttgct
gca
>457118|38_5'-seq-3'_79 specie=CMM
tgcagaatgcaaatcttcccaagtgtcattcagttggctggcttgcaaactctcactcac
aatagtttttaattatggaagatgtttcaatttagagaaggagtatgtacatactggtag
aagaaagtaagtttttgtcagtattagtttagggaacaaaaggcaagttctctccgtaat
aacataggcttgcaacttcaagtaaatcacgtctttttttcaaattttatctgtctttgc
aagattttccatttagtttagatgtcaacatttaaatcttggcctctgttgaagaggaca
ttagtttttctgaaaaactttacagattctcccttgagaatccaactttacttattatga
gccgattaataacctaaactatgttttctccaaaaggcagctattgctgcatctgccaac
attcaaaatcacttgtgcagttaaatgtttaccaatatttaggtcataggtagttccttt
agtctactaaaggatttaatttgctttcagactccacctgcactttcaagtgtaaatttt
tataggtgagagtgggctagttatgtgtcgtgtgtaattaaatatatattggaagaagtg
cgatatactggtcaaagtgaaatctgattctgtcatacacnnnttgaggtaagcctcatt
ctagtcatttcatttcnngnattactgca
>457498|47_5'-seq-3' specie=CMM
tgcaggtgaattatttatctttcaactcatatactgagtgggttcttgctacagcatcgt
cagatagtactgttggtctgtttgacatgcgaaagcttagctctccattgcatgtgtttg
gcagtcatacgtatgtccttcagcttatttcaagtctccaaatttattgtagtcaatttt
ttaagtcactccattattttattggcttggtgactctgcaaatcacagtttgctgatgct
cgtctccggtgatgactgacttgttaatatttggatcccttccttagtatgcaatacaga
actccttttgaaacaaaaaacatatgaaaactaggaagtatctgtctaatctacttgttg
tggtgcagttctttcgtcattgttgcattattttgcctgtgtatgcacactgaaattggt
caaatctgttgctgcttttgagccctgcttatgctcttcctcagctaattcctagtttct
ttgatgacattgcaataggaattctcatgcattctgctaaaatgtgaaaacttctctacc
ttttgtttctacaattgataaagtttttgtcactaaacctttttgtagggatgaggtatt
ccaggtagaatgggatcctaatcatgagactgtactggcatcttcaggtgnngatagaag
gntgatggtctggnatcttaacaggtacatcatgcatgaaatgaattccactacncnaaa
nngatggtggtggattatcagttatcacnnaangtttaatgagaaataanggtgataata
accnaanaatgaattgnatggttgtctgacaataananngttnnnntncnnnannnnnac
nancantggaangngaagntnaananggnncctccgaactcttttcnnntc
>457504|47_5'-seq-3'_123 specie=CMM
tgcagtggcaaccactgattgagaaaatggtagggagaataacctcatggactgcaaaga
aattgtcctatgcagggagagtgcaactggtacgaagtgtcttatttggtattcaagcat
actgggctcaactgtttttactacctaccaaggtgatcaagactattgaagcatattgca
gaagttatgtgtggtctggagctagtgtaatcaccaaaagagcattanttgcatgggata
aagtctgctgtcctaaatcagctggaggacttaatctgcctaatattcatatatggaaca
acgctgctatcgccaaactgaattgggatctagcaaataagcaggataagttatggatca
aatggatacatgcctactacatcaaaaatgatatagttgatgttatttcaggccaaccgt
gttggatggtgaggaaaattattgaggcagggaagctgttggaaccactgcaattgaaca
agaaagctggacagagcatgactaaaactatctatttacagctacttggagatctggaaa
gagtgaaatggaaaggattgcttcttcnaaatcaagcacggcctaaagctatgtttgcat
tatggntgtgtttacatggaagaatgatgactgctgatagattgatcaaatggggtctgc
ctgca
>457156|45_5'-seq-3' specie=CMM
ngcancttctggggctaagatttgttttatactaggtaccatatcttaactgtacgataa
attgaaatgcttttggttcttttgcagaaagagctcttaagatcaactaactttaagttt
gatgcctatttagcttctagaggcccttgtgttgctaattaataatcacactttaagccg
atgtgaataagaaaatgctattagttactcataactgaatatcttcctatgaaataaaca
aagtattttggacattgagctcaataggacctgtttagagttgaacatgtttctactaac
tcgtacccgaccatattgtaagatgcttgacaagttatccttacagcttgtctgaatgat
tgttacgtattggtaatgtgttgttttaatgaatacaccgttttgatagattgtattgtt
tctcgtcgtttcataataccacacaccannnntttgaagagtaaccttacaatattatat
ataaaaaagtacgatacnaggtanannnnntgtaaaannnnnngataantggtaaaatan
nantattannnntaangggaaaataaggtaacaacgcgatcacaccaaatcannatgnca
catatggntataaaaatgcnncttccttccttttcctctctccctctgngtaannc
>457161|50_5'-seq-3' specie=CMM
tgcagcagctgctggatttcagttcaatctaacagcaacagatcctaaaaataagaaaca
tgttagcttggtcagtggaacactgagaaatggaagcaattttgacgacaaaccagttac
atttagagggctgacaccaaatatattgaagttcaattttttcccgagattgtaccataa
tttgaatgacctgaagctcatccaaccactacttcatgagtttcttccaggttcctcttt
tgatgagataagtcaactccaagcatcacttgaaagccctaatgatggtctaatcaacac
gacattgtatatcaacatcctatcttcgtatattgttgagatcaaggatcaaaatgttat
gggacctggtgagtaacatcttcatctctcagcacattttctattctttgttgtcttctc
tggttagtgttcaaacctcatgacttttaaattttcattctgtcatatacttagacctag
aataatgcatgtattgtataaacacctttagctatgaagtttgcaaatatctttccagtc
atacttttgcaagagattctcttgtttcatctttttggtaaataacaacttcagtaagaa
attatgagtttatgctggaccatacaatatgttaatgatgtcttgtcattctgaggagaa
ttcctacatgttcccgaaatacatttataccaaatctgacagctcttcttttgtaactca
ttttctacatttttgngnatgaactgatcaactacttacaattcctttttaagtttgnta
tttgncttgnaaactgatataggcaaanttttgtganctttcnataggaaaaaanaanaa
nancnangcnananccttcagcagnattgngcnttnnanangantganangnnntttcnn
aatttcctcattccctctgnctncnc
>457515|27_5'-seq-3' specie=CMM
nnnnnaaanncaatagaggtgttacgtgacagcatcagccgatgtcgtcatttctttaac
ataactgaactagaggtttgaaggatactgctcatgccatgttacaaagtcaaggtccaa
tttggttgaggctaataagaacagttatgcaccataagcaatcaaggtgaggtgaagagt
gttgacctaattgaaataaaattttgtatcatagggagaatacagttatgtaagtacaaa
tgttgaggatttatgattgttagcacaanccnaaaaagaagcaaaaagagaaccatttca
agaaatctctgaacattcatatgttataatttatcaatataaaacttgtgtacagatggc
gtaaaatcacagaaatgaaggagctgcatacttaccacatatcttctggccctagcggct
cttccttcagaaatgcctcaagacatttatacagtgagacagaatcttgangncttttgc
caaaaaaaccagatttgaaaacttctggnanngagctganaaggcttgtattgnattttt
caaccattttangtgaccaatttacnagtacatttaaccgnccngggatatctgtgna
>458013|45_5'-seq-3'_32 specie=CMM
tgcagacttttctcttcttaatcatgtgcctacgctagttactgaggagattaatagggg
tattacaaaggcaccgttagaataggaagtgaagagggtaatttttgaattgaatggaga
aagtgttagtggcccggatgggttaactggtatatttttccaaagctgctgggatattgt
tggtggagatattgtaaaaatgatcatggctttctttgcaggcagcactttacctaagtc
tattacacatactaatttggtcttattgccaaaaaaagaatttgttcagtcattctccga
catgaggccaattagtttaagtaattttcttaataaggtaatagcaagattgattcatga
caggcttgaggcatatctccctactctagtgtctaaaaattagtctggatttgtgaaggg
cagaaatatcacagaaaatatcttattggcccaagaaatcattacagatatgaagaaaag
aggcaaacctgctaatgtagtaattaagctggatatggccaaagcttatgatagagtgga
ttagaaatatttgataaaggtgctggaaaaaatgtggtttgataatagagtggtggatat
gatttggagactattggctaataattggtactctattcttataaatgggcaatcatatgg
tttctttcattctactaggggtgtgaaacaaggagnnncnttatctcctgctctatttat
tttatctacagaatgctggctagagccctaaactctttatttgagaataangacttcnag
gnanttggnanaccnaaatgnagtgataacnttnatcatttgtcntatgnanangatact
atcttnnttnntnctgca
>458025|47_5'-seq-3'_124 specie=CMM
tgcagaggctcttgatcaggattgtacttgatcaaaagaattacaggtagcatttgcaaa
agcatcattaaaggttgcctaatcaatctttccagacactttcaaaggctttcatttgac
ttgttgtgcctatatctatatccagcttagaggtaggtgagaagtttccggttgctagct
ttgggacaaaacctgataaaataacagcagactttgcactgaagcacggctttacgatgt
tgccacagaagcagcatgcagtgagtggtctgtaggttgagtacaacactacaacaatgc
tccaatcacagactcattacataagttatttctaatgctacagcaataatgttcacacat
agatccaccaagtattatgcatccgaagtccaaatcatacttatatatgagtctcattca
cacagtaaagtggtacgggcaagactcagatcagggtggctatggcatccaattcacaac
aaccaacatttcttggatattacataggtaaaagctttttagttgacatttcacagggac
tattcaaagacatacctgcaattgcttttgtttgcgctgcaactacagccattgtagatc
cagattctcgctgctcaagagtctccccaacacaggcaatcacttttaggccttgcgaaa
gtgcatatgcaactttatcagccacgaactgca
>458026|50_5'-seq-3'_140 specie=CMM
tgcagcagggagcatcagtgtaatgctgagattaatgcttaataagcttgccttggttcc
cgagtagaagaaattttgatccaagcagagtagcaatctttcttgcagcttatataatgg
atccagcactccggtatcttgagtaccttaaagtgttacgttgattatttggactcgggg
cttgtaaagaattcactagtaggaaattggagtattgcaatggagcatcactggagagct
gtctaatcttgagattgttcttagattattcttcacactgttgtatgtagtgctgctatt
actagtctggttgaagcagataagtttttaacctgtttgttccagtacaacccccatcaa
gttacaaaagatagtttgagtactagtggggtttgtgaaggtaaaccttagatatctgta
aactgacaaagataagagttgaatagggaaatttgtgttgcacatttactctgtttgtac
acctttgaatgttctgca
>458533|45_5'-seq-3'_140 specie=CMM
tgcagctcaatattaaagaagaagctgatgatttcagactgccgacaactgaggtttgct
ttaaagttcaagttcttgattagtggtttgatttgtcatacactcattcaggggaaaaaa
taatcatgaatgcctaatttgtctttgtgtttttaggagcttgaagaagaaacacagaga
cccccagatctctctaacctccaaaggaggataaaagagagtgagtttcttctccttcat
tgaattatatatattttttccgagaagtaagtttatcattcaaatataataaaataaatg
cagttgttagagtgctttcaaatttgaagtcattgaggcaagaaggtgtgacacgtaagg
attacgttgatcaacttaaaagcgacttgggttcatattatggatacaatgattttctga
ttgagtcattggtggaggtaatttccatctcaaaatagtgtagactctgaacctttcccc
ttctcaaaagttgcatttttcatttcaatgtggatgatatgtgaccttactgca
>458263|27_5'-seq-3'_136 specie=CMM
tgcaggctcgtcttatttcctccttagagactgatctgatacgattcttgtgagagtagg
tccattgagcattacctcaggcaagactactggaatctgatgagcagcattgcctcatag
ccttttataaaattctaacacttcatgttccacctcctgttctgattgaagtaagatgcc
atccttttcaacaagttttctaatttggttctgggcctgcctatttttcaagcaaacatg
aaaataggctgtgttaatatcccctagttatcaaaaaaaaaaataaaaaaatatccccta
nnctganccnttgnactctanacttctattgngnaatactctcttcaatcttaanccatt
tctccanntgntgtttggnttttttctcctcctgnattaactctgcaaatctggnatggt
cccttaggngttcttgaanatctgnn
>458540|47_5'-seq-3'_87 specie=CMM
tgcagccagagcttttgctctctcttttcaaagacaaaattgcaataaatggaaggagac
atataatgaatatagagcaaaagatcacatatccataatccttagggagataggaggtat
taccatatttgcggttgaatattacaacccttgcccctctgcttttggcaccaaaagcaa
tagctcgccctgcaccacctgccccaactaatacgaacaattttccagcaattggagaaa
catttgatgcacagccattggtcttttgtctctctgtttacacacaaaatttaactcgtg
taatttggattgaaaagttcttgaaatgttttacgaagaaggtttcaaccttttcttatg
ggagggtacataccaaggagatggggggggggggactaanannttgaaaacngngacggt
nnnattcttgttatcaaatatgtaatccaattgaagccngtaactaannnnnannatccc
taccttcnccngnn
>458850|45_5'-seq-3'_23 specie=CMM
tgcagcctgtagaatgaacttcaggttttccagaaatgctcaccccacagttagtggcag
cctgtaaaatgaacttcagtttttcaacaagccctcaccccccagtaagtggcagcatct
aaatgacttcaggttttcaacaacttctcacccgatcaaagaagcatctttcggaaggtc
attaattctgcaacaatagcagaacctatttcctatgagctcttcacactcaaaggttga
agggtaagagactgcaataacagcagctcagtctaatcaatcttgataagaacaccataa
gaatgagatctcttcataacctgccagattgaccaagaagttgcttgcagcatcatgtat
gattgaggttctatacattagcaaagctagttagctatccaccaaataaataccctgca
>458675|44_5'-seq-3'_140 specie=CMM
tgcagtattcatgtggtatttatcaacacagaagggctatgtattgtatgatcttcacaa
ccattcattccttgtgaacaagaatgttgtgtttcatgagcatttatttcccttcaaaca
tgcccaaaagggctcttgtcctatgtttcgtgtgcttactacactaccttcagatgattt
taactcaggtgttgtctctactgttgttcctcatacttctaaggttgacacaatagttca
ggggttgcccatgtacctcatttgtatgcttttgaggtagacacaatggatcagattatt
gatcatgtgcctcctatgcctgcttctcctcaggctccagctgca
>458685|56_5'-seq-3'_136 specie=CMM
tgcagaagcagccaaaaaggccccaccgaaggaaacctagttgtgctgaaatttgttctt
aactatccctgaatcctttctttttttggatcaagttaagtgcagttctccttgaatttt
aagattttggtctgtttaatatttggtacctttgttaaaattgtcttatgggactaaaaa
agttatgctctcgcgatctctgccgtatttgtgtgttgcttgatattttaaagttttatc
atgttggtagttcttgtagtttggaaatttggttgtgaaatatcagcatttgtctgtgct
ctttcctctattctgaagatagcttgtggataaattggtggagcacaagagtagaaaagg
cttgtgtttcaatggtttaccattggttttgatccacggcctgactgca
>459089|47_5'-seq-3' specie=CMM
tgcagatgcacagtaagctgacagcgcagcggacgtgtctccagtggaagcacagccaac
acccacaactggtttatgcattttccgcaaccgatttacttgactcaccaatacggtcat
gccaagatccttgaagctaccggtgtggctgattccacaatgtttgacccacaaatcatt
catgcctaggaattgnnttccgtaacgctcagcccaaaaaagattggaatttccttcaaa
agcactgacaatatcatcactgtcaatttcaggcaggacccattccttcttggaccaaac
acctgaaccataaggncatgttgtcttgcccaccctggaatcaaacagggaccgccagta
ctggncgncnaatttcttgagggcnnnnatatcgtgtngnacatcang
>459320|39_5'-seq-3'_127 specie=CMM
ngcanaaaccaaattcacgcttgacagttgatacaatgctgcattgtggacgcgacaaaa
tttacaagtctcctttaccatataaacagaagaaaatatttataatgtgttgctatgatt
attatggaaatgaataatgcaccttcacatgagccttgtagtagcttttgagtgtgggat
gagagaagaagtcatcatcagaagttaaattcaggccagcagctttaccccattttacgt
actgcgattttccaccgtatgcttcccagttgttgactagtgacagtatcagcctaatct
tgaatttcttggcttcactcaccacaaaatccagagcctgaataacaaagaacaccgata
cttgttagcttctctgtttaatcagaaaatgttgttctaatttgtctctgca
>459330|35_5'-seq-3'_79 specie=CMM
nnnnnntnncggataataaaatcacacagccaaagaaaggcttctctgactaggatgatt
atgtggctttatctcccacgattcagattcttctgcttcttctggcaatatgaacggcaa
ggaaatctctcggatcataaggtcgccacaaaatgggcaatcactagctacagcatcatc
cagctgtgaccggatctgaaaatccagtttggcaaactatcaaatatggaatgccagaaa
actagggctacatttctagatgaatcaacatggagtgagctcatacgaatcaactggaag
aatccttaatttataattacttggccacttgaaggaagtgatattttacaagcataagac
aaaccttatgcatgggcgtcacgctagcaagtggttcttcagacaagccaccatttgaca
cattcttaggttcagccccaagtaaagtaagttgcttctgca
>471518|27_5'-seq-3' specie=CMM
tgcagtgcttgaaggttcacgggaagcttatcaagtgcacgaagcaaaacaaagagaaat
tcctcaactgatttgtcaccatcttttgtgttactagattcaccaatccgccctttatga
acatcttgaagccactcgtctaacactggtagaccccttaactgtacaaacctagtaaga
cagtcaaaattttcagttgcagctacaacacttgcaagcattgagcgactgatcaaatcc
attttcttctcatttctatctggctgcatgaggtgaactagcttctcaaccccttcagag
ttcacaagccctcctttctccgtaatcttagaaatttcagactttaatatgctttcagct
ttgatttgactagaatctatatcttctgttttgactaaacgttcacgtttaattgactcg
gggccctgatctccccgctcccttttctttcccttaacatgtggaggaaaagaagttaca
ctgctctgtacattatctgancnngntttcnnttgcgatgttgacatggaaccnttnnnt
ggtttcggagaacgaccacccggttgcaccgntgnntgcatctctactcgc
>471224|50_5'-seq-3'_140 specie=CMM
tgcagttccaagaagtagctcatgggaactaatacctcagtgaatcctgagccgcaaaag
agatctctaacactatccaagcaaaagaagtaagaccttgttctatcagaacgtatgtac
tccctgtatcctactctttgctctggctcaaaccgaagcatggtcatatcataaagacct
gagttcatattccccgaattcagatacaaggagaagaactaaacagattccatcattcaa
aagatacaaacataggtcaggttattaccataatccctgaataacaacagtcctccaggc
tttagaacagagaaacattctgtgattgctcttgacatcctgtgaagtggcactgctgat
agagtaaatatctggcagattatgcaagaaatatccatgaacttagacatttgatatttg
tagaaacaaatacacctgtgaataaaaatgacccttgattatagacttattaaggatata
catactaaggtaacaaaatctactccggcaatgcagctattgttcttggcaaatatcagt
ggatcagggaaatcttgcttgctgca
>471530|46_5'-seq-3' specie=CMM
tgcagcaggacccatgtatgggctttctcaactatctccttcagcacctgcctacacagg
accatatttatctgttccttctcctgccggtccttctagcagcagtcagaaggagcatgc
atttccagaaaggcctggacttcaagaatgtcagtactacatgaagtatggggactgtaa
atatggatcttcttgtagataccatcatccacctgaatggagtggacctaaaacaagttt
tatcctcagtgctatgggcctccctcttcgtccggtgagaatctttgtgtgcaatcttta
gattgaaattctacatatgggtcagcacatcagtgtttctaattatttttgctaaagcat
tctccatgagtccatgttaaatttaacctttctttctctaacctttaaatctggtattac
attactatttgatagacagactcctataaatgcatgaaataggaaagaagacattatgtg
tcctaggatatttaggattaagcagtgcactactaattgcgatggtatattgcatgaagt
gaagagtgtttgaactattgcatcagacaacttttacaaggaggtatctgcatttgttaa
cattgttgctattanagtgggcagggnctactttttggaaggacaattacttaagttagg
aaatagtatttgaatttatgatgnaatatgntgnattt
>440105|44_5'-seq-3'_122 specie=CMM
tgcagtctgaaattggcaaaattatgatatagcaaattcctcacctctgaacacttatag
agcaattatcctctgtagaggaatttgctttatcataattatgtgcaccgaaattgaatt
gagttgacatgtctgctccctctgatttccaatgatttgtgggcctggtttagactcaca
tccataatttcctattttgctatgtatttctttattacttgaccaaaaaatttatgatta
atctgggctctggtaattgcttccttctatagtgcataggcttgcattatcagatcagtg
agtagtcgcttactttactgaagctgtcatgcatggttgacaactacatgacttacaatc
atggtcgcaacacttacataatagacaattcatatggcatcactcttcattgatgttcct
tttggttttatgactagatattatccttgctttcagttaaatgcacgtcccatcattatc
tatttatgatgagatgcagaactgttctgatcttctgatcttctgtgctgcn
>440109|50_5'-seq-3'_140 specie=CMM
tgcaggtaattgaaggacaggcagctgtgcataggtgtaaggcgtacgttgacatgaaag
aagaggatttcccagcatatccagcttgcacaaatgatgagaacttacatcaacatgtag
agagggttggcaaactcatgcttggttcggagaacgttggggatattgaaaaggtcatgg
caggtgaggactttgccttctatcagcaagtgattcctggagttatctttcaaataggga
tcagaaatgaaaagttgggctctacccacgccccacattcccctcacttctttcttgacg
aggatgtccttccaattggagcagcaatgcacacagccatagcagagatgtatctgaacg
attaccaacattccgctgca
>440158|45_5'-seq-3'_119 specie=CMM
tgcagcaatcaccatctctagtatggaaaaagattcatgtgaaaatgaatgatgcaatag
tagtcaactgtatacatattggacctgccgacctgctaccattattatttaggaagtagt
tgagctaaactagaccaacctaactttagtcaaacactgaaagagcttcaagtcactcac
tatacactaccctgagcaggaaacccttcatctcattattaatcaacatactttctttaa
ctagtagtgaaaggcaaactatagcaataatgaatgtcgtactaaaccatgcaagtatac
aagagttgagcattatacacttgggggaggagccgaaacaggtttaggagcagactgca
>440209|45_5'-seq-3' specie=CMM
tgcagaagttgttcacatagatcttggcgttgcatttgagcagggccttatgctgaaaac
tcccgaaagggtttgtttatttccatttggagtacttctgttcttttagatgaagtgtca
tataaatgtataatcataaaaaaaagttaaatgtattaatgtctcacattggatggattt
gttatagagtatctaaagaacttatgtgcaagtcacttttcttcatgcattcctaatcac
ttctctcctattctcacatttcctgtatcacttttttgtttctctaagatcatgtcattg
ttaaatttcttcaaactgtctctcaattatcatccataatactctgttgcaggtaccctt
caggctgagtagagacataatagatggcatgggcataactggggtggaaggggtttttag
aagatgctgtgaggaaaccctgtctgttatgaggacaaacaaagaagcattgctaaccat
tattgaggtacagcttcagatacttattcctaccacataaggggtcatttggtagagcga
aaaaatgcattcattagttatacactctattgtgtatttaggtgngnattactggtacta
tggatttccatgtattagtaatacaaagggtttcnatgcatgcattagattgattagtga
cgtaactatccctcanntccctcttaaggnccnaagctnaagagtatggaggatantttt
gtaaacnaaancattttttttatanaagttangcnattcattttttttnnaca
>456846|38_5'-seq-3' specie=CMM
tgcagctcaatattnnngaagaagctgatgatttcagactgccgacaactgaggtttgct
ttacagttcaagttcttgattagtggtttgatttgtcatacactcattcaggggggaaaa
taatcatgaatgcctaatttgtctttgtgtttttaggagcttgaagaagaaacacagaga
cccccggatctctctaacctccaaaggaggataaaagagagtgagtttcttctccttcat
tgaattatatatattttttccgaggagtaagtttatcattcaaatataataaaataaatg
cagttgttagagtgctttcaaatttgaagtcattgaggcaagaaggtgtgacacgnaagg
attacgttgatcnnnttaaaagcgacttgggttcatattatggatacaatgattnncnga
ntgagtcattggtggaggtaatttccatctcanaanantgtagaccgaancttnnnnctt
ctcnnnnnntgcatttttcatttcannnnngatganntgtgaccttactg
>456626|45_5'-seq-3'_139 specie=CMM
tgcagaagcagccaaaaaggccccgccgaaggaaacctagctgtgctgaaatttgttctt
aactatccctgaatcctttcttttttcggatcaagccaagtgcagtgttacttgaatttt
aagattttggtctgtctaatactttacctatgttaaaattgtctgatgggactaaaaaag
tcatgctctcgcgatctgtgccctatttgtgtgttgcttgatattttaaagttttatcat
gttatttggtatttcttggagtttggaaatttggttgtgaaatatcagcatttgtctgtg
ctctttcctctattctgaaggtatcttctggataaattggtggaacacgactagaaaagg
cttttgtttcaatggtttaccattggttttgatccacggcctaactgca
>456851|47_5'-seq-3' specie=CMM
tgcagcagtagcctcgtccattgctgaggtctgtcaccctgctcatatagttagtcgttt
ctacacaaagtatggtaacgttaactggttctgttaatattccttcctgcgtgttaaata
aactgttgtattctagttaaagttcttgggaagtagactttccaaatttacattgacaga
gtcatcgttgtttggaaccctagcaatgaaccactgtaattcaaaaggaacttatataaa
ctaaatattacatcctctgaaaatgaatgtttgcatggagtttttcatttgaactagttc
taaagtagttcataaatgtgccgtcacttgatcgccgtccaagagaagccgtattttttt
gtactcccctgaagcagtgtgataactatcaacgacgaaatgatactacaaagtcttgtt
acttaattctgttgagttcaagttgctgctggggtctttttgcagtgttttgtgaatatt
cacattgctgggaagtacatgtttgctggtagttactatgtatcctttaatttttttcaa
aaatattgatccttaaccgcctcacttttgttcttagtttctcaatattctaagcaacat
agcatcctagagttttatcaattgtgagaatttattctcatgtaatcaaggtgaagtttg
tgtttaggaaacttttggcgccntacgcacagtgagatcatttgcgcaggaagantacna
ganttcncgctattcggagaaagttgatgagaccttnaatcttgggcttggacaagctgt
gagttgcttaattcttctacctctgannanaaaannnnnananagtgtgngtgtgtgana
nananggcaagangannanaangaaaacctgatatctngtgt
>456664|45_5'-seq-3'_139 specie=CMM
tgcagaggctcttgatcaggattgtacttgatcaaaagaattacaggtagcatttgcaaa
agcatcattaaaggttgcctaatcaatctttccagacactttcaaaggctttcatttgac
ttgttgtgcctatatctatatccagcttagaggtaggtgagaagtttctggttgctagct
ttgggacaaaacctgataaaataacagcagactttgcactgaagcatggcttaacgatgt
tgccacagaagcagcatgcagtgagtggtctgtaagttgagtacaacactacaacaatgc
tccaatcacagactcattacataagttatttctaatgctacagcaataatgttcacacat
agatccaccaagtattatgcatccaaagtccaaatcatacttatatatgagtctcattca
cacagtaaagtggtacgggaaagactcagatcagggtggctatggcatccaattcccaac
aagcaacatttcttggatattacataggtaaaagctttttagttgacatttcacagggac
tattcaaagacatacctgcaattgcttttgtttgcgctgcaactacagccattgtagatc
cagattctcgctgctcaagagtctccccaacacaggcaatcacttttaggncttgcgaaa
gtgcatatgcaactttatcagccacgaactgca
>457222|45_5'-seq-3'_140 specie=CMM
tgcagtattcatgtggtatttatcaacaaagaagggctatgtattgtatgatcttcacaa
ccattcattctttgtgaacaagaatgttgtgtttcatgagcatttatttcccttcaaaca
tgcccaaaagggctcttgtcctatgtttcatgtgcttactacactaccttcagatgatgt
taactcaggtgttgtctctactattgttcctcatacttctaaggttgacacaatggttca
ggggttgcctatgtacctcatttgcctgcttctgaggtagacacaatggatcagattatt
gatcatgtgcctcctatgcctgtttcttctcaggctccagctgca
>457618|47_5'-seq-3'_80 specie=CMM
tgcagcagcaaagaagtaataaatctcaacgactagaaaaagtaggaagacaatcaagga
caaaattaaacaactataaagaactggaaccggaagatactacaaactgttcaatctaga
atcatcagagaaactgaggtaatgatactacttttgttaattgggaatgacactgataat
atctagcaattacagtcaacctcataacaataccaacagctatgataaaggtgaatggga
agctattgaccgcagtttacagacattaacaaaaatagcagagattacagtcaattttac
aagatattgacacagttaatcagaaggaatactattctgtagggctcacatacacattgt
ttccctttcacctttctgttaagagcacaccactcataaacaaagacgtgtccgactctg
aaaatcaactaagccactcctcttctgacccccccatcccccacccccgccccaaaagtg
tcccctctgcacccaaacacaaaccaaaggactgagtccataatctgatttcatactttg
aactgttaaatggctttttataattttttgtgattatgtcacattacttcagaagatccc
ctagtagttattgaattgctgagcacctgtgactatgtgttgagtcggcaacatacctgt
acacaatataaaccagtaaaaagcttttctcagctgccnaggagaactttctttgggtca
agctggccnctgcaataacttgaangaacagcanaaagttcctgtcttcctctccnctct
tcaccangtttcaaagtgataggnttttccnntgca
>457620|47_5'-seq-3' specie=CMM
tgcagatgataaaaaaaagacagatcacttgacatcccttgatggagctaaggagagact
ccacttgttcaaagcaaacctactggaagaaggttcctttgatgctgttgttgaggggtg
tgaaggtgtatttcatacagcatctcctttttaccttggagtcaaggatccacaggttcc
tcactcaattttcttgattaatatagttttgacctatgttgctgagactctataaaaatg
tcccatggtgcatgttggatacttcaaaacgagtgtgttttgtaggacctgacatgggtg
cgacaacatttttgaagagtctgagcaacataggttttgatgtctacctttgcaagctta
ttcttttggaaatttattagttaaatgtaagaaaatcttacctacaaaactggtggtagt
catcttggatctgttggtcgtatttctctgttctagtttttggtttttccntctgttgat
gtaatggattanccctattgtnancgtgcaggcgnagttgantgancctg
>458047|45_5'-seq-3' specie=CMM
tgcagttgaagcatcatatagtcaaataaagacagtaggacataaaaggcatacttcctc
ggtttcaaaatctcacaatgaactacaagtttgaggtatgtgttaaagataattacagcc
taaaatgcctaaaatgcctaaaacatggatttacctttgctggctatgtagcaccaacaa
gcnnnnnnctttctcaaataaagatacacagacagttgatatgcagtgtcctttagaagt
gtctacttgacactcgcatcccagaaaaaatttaagaagggaaaaatggtagtgggcaga
agaacatggactaagaagacatgtctaacactagttgttgctggccaacatggtgtcctc
ttcacgggagacggtgcttcttacttttcttgaacaattcanaactacattcgctttcct
actcatnnnnnncccctccacccccanataaaacaaaaatggaaaatannnnnnaaaaan
aacnnnntcnnnannnaannnaantgaataaatanttnngagatta
>457843|50_5'-seq-3'_123 specie=CMM
tgcagcattacagttagagacagttggttctgatctttgctggaaccctttaagaatatg
atcatactggtcttttgtaaatgtacagcccttaagcaattgtttgacatccttttcagc
ttgatccattggtctattgatgatagagggttcagctagcacttcattgttaacctgttg
atgttcaacctttcttccccaccctggtgtattgacattgacatttgtattcataccata
ggagaaaagagcctgacctgactgatgttgatcagaataactggtgtctgaaccagtccc
ttgaaccttcctcttagacttgaaatcaggtgggtaacctacaatcttatagcaaaattc
cttgctatggcctttacatttacagaaatcacataccaacagagaattcttcttaaatct
ctgacttacacctgaacttcctgca
>458071|58_5'-seq-3'_140 specie=CMM
tgcagctcaatattaaagaagaagctgatgatttcagactgccgacaactgaggtttgct
ttaaagttcaagttcttgattagtggtttgatttgtcatacactcattcaggggaaaaaa
taatcatgaatgcctaatttgtctttgtgtttttaggagcttgaagaagaaacacagaga
cccccagatctctctaacctccaaaggaggataaaagagagtgagtttctnctccttcat
tgaattatatatattttttccgagaagtaagtttatcattcaaatataataaaataaatg
cagttgttagagtgctttcaaatttgaagtcattgaggcaagaaggtgtgacacgtaagg
attacgttgatcaacttaaaagcgacttgggttcatattatggatacaatgattttctga
ttgagtcattggtggaggtaatttccatctcaaaatagtgtagactctgaacctttcccc
ttctcaaaagttgcatttttcatttcaatgtggatgatatgtgaccttactgca
>458072|44_5'-seq-3'_102 specie=CMM
tgcagtaaggacttgtgagatttcgtgcctgaatgtgttgttctctttcacaagacaatg
gcattggagtggatgaatatgacataaaacatcgcgttttgtatcaatcttgcacagttt
gctaaaagtgactactagaatttgtgcattcttcgctaatatatatgttatagcacattt
gctactcccctgctccttctatatgtgtagttgattagtccttgttgttctctgttcctt
atttgaaaaatattctgataatcttaacattccatgcttgttttccagctatgttctcag
actttgggctgctacaacaattagtactggacatttcttgtatagagccatcataacagc
ggaaaggagtaaaatcaacttcggtgtcctgaaatcttgttatattctaatgatgtccgg
aactgctttcattcacttggacatgcacacaactttctggttcacagtggtaagtagttg
tatgcatacaatgtagtcattttgaacttgctgacctctagtttgaatgaataatataac
tgacttgttgaattactgcttgtgtagataaacaatttgccaatggtgttcatggtgtac
cttatgatatatagccnagtgatactgnnnnangctaacttgggaaatattaacttcctc
aactgcgtgttcaccatcttgttccatttaccggccatagtgatctattctgcaagacta
tacctgcn
>457849|45_5'-seq-3'_100 specie=CMM
tgcaggcagctaatgaaaagagtaaaaagaaagaacagcaatctgaacatgaagcttctg
taagttttcttgggtatacttttgtgaaactgctgtcacacggtgtgatttccggatgta
agaagttcactgtttgtgatcttccatgagtttcagccattggcatcagttcataatttc
gtttgtacctaaagctgacatccatgttgttaagacatcatttgattggttattaactgc
tcatttccgagctccaacttccctgcttagtcccccactctaaaggtgtagacttggcaa
ataaagagctcaattaacttctgtctgttgtcttcaactttgttcatttgcattttattt
ttctgtttgtcttgtgcagcctgtgttatatcctcctacctagtttcagctagcatccag
ttggatccattttcctactttgacccgttacctcatctctcttttctttgtggtagggca
tggcgaaggggtagggggtggggagtaatattattgacaaaaagtatgacagttgtttac
gtaatttgctaaacacggttaacaatggtattctttgatctttacaagtggcaaatgacg
actagggaataaatctggattattgagttggcctgctatttaaattttgactcttcccat
tcngca
>457855|50_5'-seq-3'_123 specie=CMM
tgcagcttcaaggttgctttaaatcctcttgccaatggctgtgaacttttttattgtgta
tcttgatctttgttttattgaaaaatgtggggctaaatacattaatttgttttgtcaggt
gcaagtcatgcaatcatgtcatgaccgcagaagatgttgaagattggatgtatcatcagt
tagaggataccagtcatcttctgcatggtgtgattcatgccaatggctatggacatcttc
tcagggtaaacggtagagaaggtggatccagggtgctttctggaagtcatataatgaatt
tctgggataggctctgtaaagtccttggagcaaggtaagcataatttgtcttggatgtta
tgtcgttggaataataaaatttgacatgttaccccaagtactgaaggcaatattctatag
tttggttctccaatgagctatatttgatgatttagtcgtgtatttctgtatgatcagaaa
aatcagcgtgatggatgtttcaaagaagtatggtttggaattacgcctactgcatgccat
cacaaaaggtcaaccatggnatggtaaatggggttatcagtttggcgctggtagttttgc
tctgactcaagattcttatagacaagctgtagagaacctttcttctcttcccttgaccat
ctttctatctcaaggacggaagcctcgcactcgtctgca
>457857|39_5'-seq-3'_133 specie=CMM
tgcagcagggagcatcagtgtaatgctgagattaatgcttaataagcttgccttggttcc
cgagtagaagaaattttgatccaagcagagtagcaatctttcttgcagcttatataatgg
atccagcactccggtatcttgaataccttaaagtgttgcgttgattatttggactcgggg
cttgtaaagaattcactagtaggaaattggagtattgcaatggagcattactggagagct
gtctaatcttgagattgttcttagattattcttcactgttgtatgtagtgctgctattac
tagtctggttgaagcagataagtttttaacctgtttgttccagtacaaccccatcaagtt
acaaaagatagtttgagtactagtggggtttgtgaggtaaaccttagatatctgtaaact
gacaaagataagagttgaatagggaaattagtgttgcacatttgctctgtttgtacacct
tttaatgttctgca
>458350|47_5'-seq-3'_138 specie=CMM
tgcagcacaccaaacttccttttcatggaaaaagcaggcatcacgagatgttcacacatt
taagacatgtaattttctatgatacaattgtcaagcccctagacttatgaggccattaaa
tagttagcatcttttccaagtctttgcttacgcaatttcttctcttaattaagatggtga
aggatcttctggaatcatattacttccatttctccattttagtaatattgcataacattc
cactccgttcaatgtgcgaccctaccccttgaaatgaatgaaagcatatctcccaaaatc
atgtattttatcgcatattctccattttagtcttcatgtcatgaagtagcaaacatatcc
agaatgccagagcatgaaaaagtcagtacaggttccctgagtagctattctgatcaaaca
tacagaatatcacaaccatctctcatctagtaagcaactattttgggttagttaactggg
acagacaacaatttggagaagcgataaagaagtggcattatcatctctaaatgcaaaaga
cagttgaagttctgca
>458581|47_5'-seq-3'_132 specie=CMM
tgcagttaatataaaacggtgcccacgggggcactcatgctcaaatccaatgtaaactgt
tgcatgtttagaagacgtaactggtctggtcttctcaattctattcatcttcattgaatc
caaatgtgtacctatctggaaaatttgattacctttagtgacatcattagaaacaatagt
gctatcattcttaacttcatgaatagcaggaattagagcaactttttccgatacttgttc
atcactaatcccattaaccttctctctacctccttctctcacactttttggcttaataat
cttttctgaatttgatataatttgtctatttgattgtagtggaggaaatcctgaatttgc
agcagttgaaccagctaccacctcagaaaaagcttttctcatattaaagttggaaactcc
tttacctaaattatttactttatcatctgttttgatatttcctgca
>458705|25_5'-seq-3'_84 specie=CMM
tgcagtgcgtcgtcctagttaaaatccattttgctggcaccatcaacaaggaataggcct
gttgcaatctagttattacaaggagcaaaaagtaccaaatgttcattatgtacatttaat
aaaacgagtaacataagctcggccatatgctactcaaactttgaagccacatgatagcat
attatttattgttggattgccttcggaagcaagggaattaataatattgtttttcaaata
ttttttatttatttttaaagtgcatctacaataatcattaaagacaaagctatcttttta
ttcagttctttgataaaaaaaaatataacacgactagaatataaaaaacgttgagtccat
ggtggtccaaatcagaaatccagtggcctaattgccatatggcatgcctatccttttgtc
ctccactctcctccaaatgtctccgaccgccgtcgtaccttcttcagtaaacatgtccgc
agctgcaacttctgcttctgcctcccacatattcnntcacnannntcagctcattgnnnc
nctaaatggcagaagaaagncaattanngnntcctcctcctctttcatcggctcataccg
antnnnntgcn
>458723|45_5'-seq-3'_140 specie=CMM
tgcagttcttcattggatgaatcatgtgaaaacggatgctgagtacattgtaattcttga
tgctgacatgatcatgagaggaccaataacaccatgggagttcaatgcaggccgcagccg
acctgcttcaactccttatgagtaagggttataagtttgtgatctttagtttcattctgt
tggaggattgtatggttcgttacaaatttacaattgttttggcgaatcagtttgtgcctt
gtattcttgcatgaattcacattgcacatagatttttaccagtctactacttttgttcct
attctgaatcagctaccttatcggctgtgacaacatactggcaaagctccacactcgcca
tcctgaagcttgtgacaaggttgggggcgtaatcattatgcatgtagatgatctacggaa
atttgcgctgca
>458725|50_5'-seq-3'_133 specie=CMM
tgcagctggagcctgaggagaagcaggcataggagacacatgatcaataacctgatccat
tgtgtctacctcataagcaggcatatgaggcacatggtcaaccctctaaaccattgtgtc
aacctcagaagtatgaggaacagcaggttagacaccacctgagttagcatcatctgaagg
tagtatagtaatcacaggaaacgtaggactggagcccttttgggcatgtttgaagggaaa
caaatgctcataaaacacaatattcctgttcacaaagaatgaatggttttgaagatcata
caatacataacccttctgtgttgaggaataccccatgaatactgca
>458772|5'-seq-3' specie=CMM
cnnngatggatccagtgcaggctgtatccaatggaattgtagggttagttgccgctgcta
ggtcgtcttcttcaatcgtctttacttnnnnaactcgtcaaaatggtaatatttctttta
ctctacaaataaattcagattagatagataattttatgtagttcgtttgcgttacttgtt
atggttttgttagcatgtttacaagtttgaactgggcgaggtgattggcgaagctgaata
tatagaactttcattcttaatgataattcagtatccccttactagtttaattganngana
agganangnggctggaagtggatcttggaatttttttannnttnttttggtgattgnnct
ggaaatganctttgacntt
>459001|45_5'-seq-3'_122 specie=CMM
tgcagggctgatctaatggttgtcaacctaatgcatgttgccttcgtgaaattctctgag
gcatctagactacaggaaaatattgacaagaaaactatttatattgttgggggtgattga
acacacaaaacaaagcattgtagatgccttgggattcactatgggaactctgccactcag
atacctaggtgtgcctctagcatctaaaaaattgggagtcaatacataccttcccttgat
tcagaagatcacgactaaaatcacatgttggtcagccaagctactatcctatgcaggaag
gatacaactaattaaagcaatattatttgaagtgcaagcttattgggctctgatatttct
catccctaagaaagtcatcaaggcaattgaacaactttgtaggactttcttctggattgg
tgcgtgacagtctcaaagaaatctctagtttcttggacaaacatatgtctaccaggggtg
gactcattaatgtaatgaatctatgcacttggaattctgca
>459177|45_5'-seq-3'_25 specie=CMM
tgcagtgtgtcatcctagttaaaatccatttcgctagcgccatcaacaaggaataggcct
gttgcaatctagttattacaaggagcaaaaagtaccaaatgttcattaagtacatttaat
aaaatgagtaacataagcacggncatatgctactcaaactttgaagccacatgatagcat
attatttattgttagattcccttcggaagcaggggaattaataatattgtttttcaaata
ttttttttatttttaaagtgcatctacaataatcattaaagacgagctgtctttatattc
agttctttgataaaaaaaatattacaggactagaatataaaaaacgttgaatccatggtg
gtccaaatcagaaatccagtggcctgattgccagatggcatgcctatcttttcgtcctcc
actctcctccaaatgtctgcaaccgccgtcgtaccttcttcagtaaccatgtccgccgct
gcnanttctgcttctgccncccacatactcaatcnnaancatcagctcattgtttcncta
aatggnnnaanaaagtcaattaatgnntcctcctcctctttcatcggctcatannnnctc
aactgca
>459437|45_5'-seq-3'_133 specie=CMM
tgcaggagcataacatatgtatataacataaaattttgtcaaccatggttagttaatgtc
tcaattgtgactaggcttcctcttagagttatattctttctctttggagcaaagacatgg
tgctgggattgaagcgtctgcatagttgatagatgctagtagtttctctgagtatttgcc
agagtttgtggatacctttggattcttcggaattgaagcattatgttcttcgttctgttt
aaggtaatcggctaggtggacataatctaggttttgcttatgcagagatatcggtgtggt
tgagtttgatggtgtttatatgagagtgcagtgaccgtaagggtatgctagtggtttctt
tctgca
>459199|43_5'-seq-3'_26 specie=CMM
tgcagtcctagatgcgattagccagtggatgatcaaatgttggatcacatacaagttgaa
aatttttctttcaccaaataaatccacaaagacatgcagtgcaaataaacatggataaac
agtaaaactaaacataattaataacaccaattacttaaatcagaaggaaagacaactcaa
ctggaaggcaatctactttatttttcanctcnncctcagttttctgctgagaatcatagg
atatggaggaatcaagctccnaaagtctgagagccactgca
>459490|31_5'-seq-3'_27 specie=CMM
tgcagaaagggaagagttaaaatttaaatagcaggacaactcaataatccagatttattc
cctagtcgtcttttgccacttgtaaagatcaaagaataccattgttaaccatgtttagca
aattacgtaaataaatgtcatactttttgtcaataatattactccccaccccttagtcat
gccctaccacaaagaaaagagagatgaggtaacgggtcaaagtaggaaaatggatccaac
tggatgctagctgaaactaggtaggaggatataacacaggctgcacaagacaaacagaaa
aataaaatgcaaatgaacaaagttgaagacgacagacagaagttaattgagctctttatt
tgccaagtctacacctttagagtgggggactaagtagggaagttggagctcggaaatgag
tacttaataaccaatcaaatgatgtcttaacaacatatatgncngctttaggtacaaact
aaattatgaactgatgccactggctgaaactcatggaagatcacaaacagtgaacttctt
acatccggannnnncaccgtgtcacagcagttccacaaaagtatacccaanaaaacttac
agaagcctcatcttcnnattgntnnnctttctttttnctttttacattanctgcctgca
>471556|20_5'-seq-3' specie=CMM
tgnnnntccagcaggtcagtttgtgccaggcatcatgataggatcaacttatggacggct
tgttggcatgtttgtggttagcttttataagaagctgaacattgaagaggggacgtaagc
atttctttcttatttactcgttttagccatatacattatagatggatgtttggattgact
taaaagttggtcaatcctactttcaagtcagtttttgacttctggaagtgtttggcaaat
ataaaaacaacttaaaataagtttaaaaatgacttaaaataanttaggaagtgcccccga
ggcctanctcaagtggcaaaaggtggaggatttgtggcttaggtcgtangntcnngcccc
acaccatgcaaagcgaagcctggnatttaagtggagaaggttagaggggcgggcccatta
tccaccgagtttagaaggctatgattggtccaaagggcgggngacggatttctcg
>471310|45_5'-seq-3' specie=CMM
tgcagactgcatctcatattagtcataggccacttgcacctgctattacacgggaccaaa
gagctacagatgaaccacttttgtatggtgatacttcacggcatctcgggtcagctgtaa
agcagttagctccacctaatttacaagctcaattgaccgtggataaggtcaatgtgggca
atgcttctgggatgccatctgttcagttaaaaagaaatttgggtgctggacgtaaggttt
gggaaatttggttgggcctgaatagcatagttgagaagataatttttgttgtgtcagttg
gatgcgtcatctttgtttccttcaagctaatgaacatgcagttgtggagaatgaaaaatg
gatttggttggtggctaaatacgccaaggatgacaagctcccattcctggaaaatggatt
ttcctcaagatcctaattataggcaggcaagcaataggagaagtggcatcattcataagt
tgaagaagttgcttccaaagttcacgatgcagataggcgagcaccaacaagcttctggtt
tccaaaactctttctttgctgctggtctattaccttccgcaacagcagcttacaagacac
caatgcctatagaanaagctganacccttatcaagaaatggcaaaccattaaggcagaan
cactanggnctgancatnannnngatggtctcntttgatgttcntgatganccnatgctt
gtncangttagctgcattgcttataaatgtgtgatgngcctatagggtatnactgnnaat
tgtggtgnncnacatcaatnattttactaacatatatgnnttna
>471565|45_5'-seq-3' specie=CMM
tgcaggagcaatagtttctgatttttaaagtagcagaccacatccagcttttttctgggt
tgctggtacagaacatagtgagttcatgttagttaaaacttaaacatattggaagggcta
agctattgtttttaactcttcgtataccctcagagtatgagtgatgctaaagacttactt
gaggtgtgttttaagtcctgaaactaggtgaagctcaagttaaatgcattgcgtagctta
gatggagctttggtgcaattaccaagggaccaagacatgtgcctgtctttgaggggtagc
actatacaattaaaaagatgttggcaaagtgatattaattgttaataaggcattatgagt
gactttttagtgattaggaataagactaaaaagaattagtataagaaaattctttgttag
aaacttcattggattaatctccaaaaaaaattctttgttagaaacttaaaagtgtatttt
acatttaaattggaaattcatattagctgtggaacttgattgacataattatagttctgt
gttttcaatgtttttgtccaaataattatcgcttgtattttagtttttttctcttgaatt
acatatgttttttaaaacaccttctattgattttctttgctaaagtcacttaaagcccca
acacaccttggcacttttctatgcgtttcattactggcaactcgtgactacnanaatatt
ggtcttttttactgctcagcctttgtananggaaaggtccataaatcatactttctgagg
acaaacntgnnncanattctcngctnancttcntcnnaaattttnangtatttttcnccc
ngagta
>471569|138_5'-seq-3' specie=CMM
agcaacgatgttgaagttgtgcaatctactgggctgagaaataggaagcaggcaaggtct
agtagtccagagagtgctgtaatagatcatcctggtgcggaaatgcgtcaacaggcacag
cttgaaggttctgatatgatgcagaatcagcaaacggttgttgagcattacaatccgaca
ggttccagcacacaagatggaggatggattgcacgaattgcagcgttgcttgtaggagag
gatccaacccagtcttatgcactcatctgtggcaattgccatatgcacaatggtaagaac
taaagaattcaatgataataaaacccaattagtggagcagattcacttaaagaatggtga
ataagtaatggcattactatcatttgcagggttggccaggaaagaggacttcccttacat
aacctactattgccctcattgccatgccctgaataggcctaagcaacttgatgatcgtgt
ctctggtaccagtacccctaaccttggttccacaacttctttggctgatgttgattcggt
caaacaagtcggtgnatctactccggataagatacccgcatcagcaagtggcagtcctgt
agcagctccagtggaaacagaaggtgataacatagtgtccagngtttctnananctanna
natggcgagnttttgaatagagncgtgnnngcnagngnnttttttcccnatatatgtgnn
gcgggttttttt
>471595|47_5'-seq-3'_113 specie=CMM
tgcagacgagtgcgaggcttccgtccttgagatagaaagatggtcaagggaagagaagaa
aggttctctacagcttgtctataagaatcttgagtcagagcaaaactaccagcgccaaac
tgataaccccatttaccataccatggttgaccttttgtgatggcatgcagtaggcgtaat
tccaaaccatacttctttgaaacatccatcacgctgatttttctgatcatacagaaatac
acgactaaatcatcaaatatagctcattggagaaccaaactatagaatattgccttcagt
acttggggtaacatgttaaattttattattccaacgacataacatctaagacaaattatg
cttaccttgctccaaggactttacagagcctatcccagaaattcattatatgacttccag
aaagcaccctggatccaccctctctaccgtttaccctgagaagatgtccatagccattgg
catgaatcacaccatgcagaagatgactggtatcctctaactgatgatacatccaatctt
caacatcttctgcggtcatgacatgattgcatgacttgcacctgacaaaacaaattaatg
tatttagcccnacatttttcaataaaacaaagatcaagatacacaataaaaaagttcaca
gccattggcaagagganttaaagcaaccttg
>471598|45_5'-seq-3'_116 specie=CMM
tgcagatgaatgttaatgcctttcttcttacaagaaattgtagatgatatcacaaaactc
actccctatttcaaggtccggcacagtatttattattcagccccgatattcaaataccag
ataagaataatttcaagcctgacgttccccttggtatggtttttgtaggttcactagcaa
tcttgattggtttcaaaattctttgctccttatttgaatcctgcttctaagaagccttag
aattggaagacgtatcttttatagcatccaggtaaaagcagagttttagcagtttgcaag
taccaaatattccttcaacttatcaagtgaaaaattaaagcctaaatttcaaactttgct
gca
>440252|46_5'-seq-3'_103 specie=CMM
tgcagcacaaagacagtcagaattatacaatgtctacctgttgattgtaagcgtgtcttg
caagcttgtcagcaagagcctcaagtccccccgcttcctgaacagtggacttgctattta
tatgaaatgatgaaactattgatagcagccaaagggcaacagtaccccccaagaccattg
ctggatctggaacctcaaactcatttccttccccaaatggagttctttctgtgaaacccc
taggggttctgacttcaatttctagagtagaacagttagagtttttcttcatcatatcaa
ctaatgcatatataagaggtttcaagtacccagatgcataaagtgcatccattgactgaa
ctttgtgttccttggcagcacaaataaccaatgctgtcccaccaacacttacttctaggc
tgctagagttcattattctatcagccaatgcacctattgacctggatcttgacactaata
ggtcacctagcacaactggttgatctccacagagccttgatagaatttctattgctttat
cttgtaccattggagatccctcacataggcaatgtataagaggctctaaactanatggaa
cttcaacaagggtagaccaggggttgtatgttgaatgtgtgccttgcttttccctagcaa
gaagtgcaataacntctnangcgtctgcn
>440272|39_5'-seq-3'_123 specie=CMM
tgcagcatcacgcagaaattattgattaagtttgagtcttaaagtatttgtggatcataa
aaatagtcaaaacatcacaagcgaaaatcacaatagccacaaacaccaacataaacttcc
ttcactacaggaaaacgagtcggtgagaactccatgtgaaagtaacaaggatggatttta
gaaaggaaaaaataaggaaacatagaaaaagaggtcatcttgacttacacgctcagtcaa
atgcctcttctgtgccatcttctccactaggaacgcagtgacaggcaaaagttgaagaat
gagactggaagcaaatgaagactttcaaacttttttgtccaaagaatagtgggtattaag
atcatagcaaagagaagggagcacaaatgacaataccagcacattagaagcggccaatcc
cttaaagactttgaactaaaccaaaatccagccctaattaacaggccatactgcaagagt
agtcaaagtttgtcatctgca
>440275|39_5'-seq-3'_140 specie=CMM
tgcaggagaaggtggagatagtctgtcttagttactggcttcaattgcattacatatttg
aattacaataatactatcgtcattgttttcaatattttagttcccccctgcctccattaa
attttgtgtgtaaacagagagacaaaagaccaatggccatgcatcaaatgtttctccaat
tgctgggaaattgtttgtattagttggggcaggtggtgcagggcgagctattgcttttgg
tgccaaaagcagaggggcaagggttgtaatattcaaccgcaaatatggtaatacctcata
tctccctaaggaatatggatatgtgatcttttgctctttcatatgtctccttccatttat
tgcaattttgtctttgaatagagagagcaaaagctctggctgca
>440285|45_5'-seq-3' specie=CMM
tgcagtgcctctcaccttgtaaacttttcttagtgccattgagattgaaggaaaattatt
gaggaataggacttagttgataattaagtctgacctacagcctaaacttttgagggttgc
taatacaaagcattgatatgtttagtttctgccttgtcacttgcttcccaattaattttt
acagaataggaaacatggaataaaacggctgtatttcttgtttagagattttactagaaa
acataattggtttctttgttgggcccatttttctttcggggaaaaaaggggttgggggga
gtttagaatgggtacgagcacatgaaaagatcttcaaacctattacaatcagtggctaag
tggaccgggtagtcttctttgaaccaacacggtcctgtcgctcttggctggttgcacagg
ctgctctgctgtggttggtacttggttgagtgctgcgtcccatcttgccctgtgctgtct
ctattgtgaacagtgatgggctttcctgtgcgtgtctccttgacggtattcaccccagct
gtgccattgacatacagtcctgccctcatccttgatattttaagtggcttacatggtgcc
tcacccctgttccacataagtgataacacccnatgagactggtaaaatttnnatgatgnn
cgtaaatatttttggnttctgttttgncacttgtttnntagntctctggnnaaaaggaaa
ta
>457018|50_5'-seq-3'_130 specie=CMM
tgcagctgctatgcatataccaagggacattatacttaaccatgccactctagaattggt
tttctcgttttcttccctcattactgcttccctgtgaacgaggtacaagaataaaccatg
ttaattgtgaggtaagagacaaaagaaggataaaagtatcggttacaccaagattctgca
agaatgttttcgtcatttcttcgtgaaactggtgatttacaatgcaatacactgttaaga
gtcttcataggattcaataagcacagcagcaactatgttcactacaaaaaccaatgtttt
agctctctccaattaaggacagtatcagagaattacaaatttgagtatataattataagt
tatctactatcctacattcctttctccatgataaatttcctccgttatcttttggatact
gca
>456713|42_5'-seq-3'_110 specie=CMM
tgcagagaagctcttgtaatgagaaaataagaatgaaactacagtttgaacaaatgaaag
agtgaaaagtcgttccgttcagtaacactcacattctaaatgttgtccttccacttatac
ttgtctatgaggcaaagaatgacatcagttctttgtcaaaatctaaatcataatcagaat
tatcaaaatgactttggacatcaatccccaagtcaaatgggctgccgagtgtagcatatg
acgagccaatagtaagtggagatgcaaaaggcatatcaatatgtctgtcatgattattct
gaaacacgtcttttccatcatggtgattgactttagaatttccacttccatgaagcgaga
gaccaacaccagaatcccttggcctaatctgaagttcattgcatgccaagtgggactgtg
gttccgcatgtgtcaacccaaattcagctgaagaataagagtgatatacaggtggttgac
tgaagttagaaaattgagacccatgagcaaattcagaaacttgcagttcagtgtgtacga
tggaactgtgaggttcatattgcaaccnattgtttggaggtccataatgcgatagggaaa
tttgtggtccatcattcatcccagaaatcttctggagaccatggaactgagcgtcttgaa
attgatgctgaactatagagccttgattttcaagatgcatctctgattcataaggnacaa
ctgca
>456715|47_5'-seq-3'_140 specie=CMM
tgcagaattcacagacaataccaaagtttttcttgaacttgttaggtacttgtgcactgg
tagaccctccagatcttgagtacattgctaatggatcaactccagacatacttatagaat
tcatacccatgctattactgttagaagcaaatctttgacactcatcactgacaaccatag
catacgcctggttcactcctggtataggactcattaatagaatttgacttctagcctgtc
cataggattcattcaatcccataaggaattgatagagtttttgcctatttacatgatcaa
taaaacctcttgatctttcacagttacaaccaggggatgggactagagcttcaaactcat
cccacaagttcttaagttttgtaaaatagacagacactgaatctgtaccttgctgca
>457061|47_5'-seq-3'_142 specie=CMM
tgcagtttaagctacccagcattataaatagacctgatattaaaccaaacattgcttgcc
ctgcaacattattctgattacccacatgcttgtgcaaagacattttcttagttcattaag
ttctaatcaaaatttagaaaataacatcaccagctcaaagcggaacacctatttgcatgt
taattatatacacatccctaacagtcacactagaaacatagtgagacagatgcgcagggg
aaaactgcaatcagaggacttcaaatgattttatttttcagtaagttaattgtaaagatc
agaaaactgatttgatccagagtgtatttttgttggtatgatctcatccccaattggaaa
actgataaagagcttcattgcatatgtaaggggaaatcaattgaaataggagtcatggcc
atagaaaagtaaaccttgaactagcagtcctttgttcagtaataactttccttcggctcc
ttctccaagctgca
>457627|45_5'-seq-3'_137 specie=CMM
tgcagaatgggaagagtcaaaatttaaatagcaggccaactcaataatccagatttattc
cctagtcgtcatttgccacttgtaaagatcaaagaataccattgttaaccgtgtttagca
aattacgtaaacaactgtcatactttttgtcaataatattactccccaccccctacccct
tcgccatgccctaccacaaagaaaagagagatgaggtaacgggtcaaagtaggaaaatgg
atccaactggatgctagctgaaactaggtaggaggatataacacaggctgcacaagacaa
acagaaaaataaaatgcaaatgaacaaagttgaagacaacagacagaagttaattgagct
ctttatttgccaagtctacacctttagagtgggggactaagcagggaagttggagctcgg
aaatgagcagttaataaccaatcaaatgatgtcttaacaacatggatgtcagctttaggt
acaaacgaaattatgaactgatgccaatggctgaaactcatggaagatcccaaacagtga
actgcttacatccggaaatcacaccgtgtgacagcagtttcacaaaagtatacccaagaa
aacttacagaagcttcatgttcagattgctgttctttctttttactcttttcnttagctg
nctgca
>457324|47_5'-seq-3'_123 specie=CMM
tgcagtatgttcttctttttactgtatatatgatgaataaaaactgctaaattatgttta
tcttataccaaaacgtctaaataaccttttgctctcgtaatgctctagaaattggcttaa
tgtggccaaaggtctggcttctactgaagaagctaaggactttcggttggaccttctaaa
agacgagattgtattgttggaaaggaatcttgctggcaatcatctaagcacgggatgctg
ccacaacgacttgcagtatgggaacataatgatggatgaagagacgagatcaataacctt
tattgtaagtactaagttttttattcatagatctgttcagttgaaaagttaagaggacaa
atacaatttactaaatgagatgcatatctcactagattttagctatagcagtgtttgcat
gtatgatgattacatccaaatctaatttgggcttccatgatcaataactaggcagtgctt
tatcctgacatgtttgctgca
>457369|47_5'-seq-3' specie=CMM
tgcagcagtatagtacctcaagtgcttaatgacctgtaagcaaacaaattaatttctatt
atcatgctcatgtaagtgctcagtaccaaatgcaggtcaatagataagagaggcatattg
agaaagcaaactttggcaaaatgcatacaaatctttctaanaaactcacttttctaatgc
tcagataataatactcactttgtcataactcttgaacctttttataagtgcatgagcttt
tttgagccccattccaggcaaggactgcaaatagtcacaaccactcaagatgcacatctc
aagaagcatctgctttgtgaaacctgttaaactcagttccttattttgttccagcttgga
ataccgaaactcaagaccttgcccaaacttatccattttgtaaatgatctggattcaaca
aacaattaccaggactttcataacaaagtacagaaacattaaaacagcataaaaggaaaa
cttttttttgacaaaacttgccaaaaaaacagccaaaagcttaccctaggacaaccaaat
gctattaaatctgagtcctcggttataacagcatcaacctgtttgctgatggccaaaaag
gtcatttgggcatctgcttcataaggagccactacgtaacatacattttcctgctttagg
accttcnnatgcaaatataaaattatgagaaacnaaaggctgacttgacggcagtagtga
aatcatgatggantcngtacctgtattanatcgtgagccactgaaggtganatatcnaca
gccntctganagcactcataagcagcagtcntgnttccattagtttcntgctctantgna
cganaaaggntttccttcctanacntgnac
>457663|45_5'-seq-3' specie=CMM
tgcagtcttataatcgtgaaagccatagagattacaatgtctctttctgtgtctgctagg
ccacacagtcttttccaaattccatttagcttatgttttgatcttgtaatagcattgtca
tgccccctgacattttaaaatcaaattttcagaattttgaccgacaaaaactcaaagttt
cttatattctgggtcaaaatggagggacttccgtccagagattacagttgagtaccttag
ctatatctcggatgattttgcaacttcttctctatcttgttaagatgatgaacttttacc
ctttccagtatgagatgcagagcagaactggaacagagaatctgaagaagtggactttta
ccctttccagtatgagatactatactcaatgtcacttctggcatcttgtattttgttggt
gattcattggttcctgacagcattgataaaaactgtctggagggtgccaaagttctccaa
tggttgataagaagtttattccgttagtggtgtgcccacactttctataattgatcaggt
ctattctggcctctgtatattccattatggccattcttggtttctcatgaattccttata
atgcattggttttaaacaattgtttctcttanggatcgtttggttggactcattagcaaa
tataattcagcataaacttccgaataaatagtatatcatttgttggccncgttagaaaaa
gcnnnatcctcataactatgttgcactcagttatnngnnctacntantcaaggattatga
ncttttgnttgattctagcattnatctatattgaatattacactnattgnaangnnctac
agcactctgnactggna
>457889|47_5'-seq-3'_23 specie=CMM
tgcagagtaaagaactaacaagacaatagccaaattcacctctataagcgttcccaaatc
atgattactgccatagtaatagtgataaaattccattggtagatttgccacagtatcatg
taagctggctgagccccctttagatccaaccttctccaactcattgacaggtgtaggacc
tgatttatatttatccacagtcatttggtctggatttattttatcatcaccagtattagc
atgcaggtcaccaggctctggtctttgactttgaattgttatcctggatacctcagctgt
tgcaattgcatccttagcagcagctgtatcagctgctgcctttgcctgtcgctcttcttc
ctcaactgca
>458121|5'-seq-3' specie=CMM
cnngatggatccngtgcaggatcatatggataataataattgaataacagcagtgcaata
aaaagcaaaggttatattggggatttaaaaggtacagaatttgagacgttgagactctac
tgggtgctttaagcaaaaaagaaagaaaaagaaaaaaagggtattcacaggctggaaaat
aagaggtatagttatggggaaatgtgtgtggaaatatgacgaaatggaaaagagtctagc
tggcaaaaaaggagtattganaaatgtgactgaccntttttgtttaccgttcatttttac
ttgttcatatttgatatattatgctctttatcagataataaatagaaaatgataaatttt
cntcnnnnnnnncnagttaaacatatnaaagtanaatgactannnnnnanatattgaaca
aataannnngaacgganaaagtccatccganttgggtgaggctactggctagnttanntg
acacnacanaagtctcgngagatgcaaatatggntgcncng
>457954|46_5'-seq-3'_139 specie=CMM
tgcagtttatatcatgaacagacttccatccagggtacttggctttctttccccatatga
gaaactgtatgtgtaccccattttcttgctacatctgagagtgtttggctgtttgtgtta
tgctgctcaacctaaaattctggataagttctctccaagggcaattcatgcagtgttcat
ggggtattcatcaacacataagggctatgtattgtatgatcttcacaaccattcattctt
tgtgaacatgaatattgtgtttcatgagcatttgtttcccttcaaacatgcccaaaaggg
ctccagtcctatgtttcctgtgattactatactaccttcagatgatgctaactcaggtgg
tgtctcctgctgttcctcatacttttgaggtcgacacaatggttcagggggttgaccatg
tccctcctatgcctgcttatgaggtagacacaatggatcaggttattgatcatgtgtctc
ttatgcctgtttctcctcaggctccagctgca
>458625|45_5'-seq-3'_55 specie=CMM
tgcagtaggacttgtgagatttcgtgcctgaatgtgttggagtggatgaatatgacataa
aacatcgcgttttgtatcaatcttgcacagtttcctaaaagtgactactagaatttgtgc
attcttcgctaatatatatgttatagcacatttgctactcctctgctccttctatatgtg
tagttgattagtccttgttgttctctgttccttatttgaaaaatattctgataatcttaa
cattccatgctcgttttccagctatgttctcagactttgggctgctacaacaattagtac
tggacatttcttgtatagagccatcataacagcggaaaggagaaaaatcaacttcggtgt
cctgaaatcttgttaaattctaatgatgtccggaactgctttcattcacttggacatgca
cacaactttctggttcacagtggtaagtagttgtatgcatacaatgtagtcattttgaac
ttgctgacctctagtttgaatgaataatataactgacttgttgaattactgcttgtgata
gataaacaatttgccaatggtgttcatggtgtaccttatgatatatagccaagtgatact
gtacnatgctaacttgggaaatattaacttcctcaactgcgcattcnccgtcttgttcca
tttaccggccatanngatctatgctgcaagactatacctgca
>458459|45_5'-seq-3'_140 specie=CMM
tgcagctggagcctgaggagaagcaggcataagagacacatgattaataacctgatccat
tgtgtctacctcataagcaggcatatgaggcacatggtcaaccccctgaaccattgtgtc
aacctcagaagtatgaggaacaacaggagagacatcacctgagttagcatcatctgaagg
tagtatagtaatcacaggaaacataggactggagcccttttgagcatgtttgaagggaaa
caaacgctcatgaaacacaacattcatgttcacaaagaatgaatggttgtgaagatcata
caatacatagcccttctgtgttgatgaataccccatgaatactgca
>459012|47_5'-seq-3' specie=CMM
tgcagttatacctgcaactccaatgagtgtggcagcaccatctacggaagggaagaagaa
gaggggaagacctaagaaatatagaccagatggttctttaaatactgcattatcaccaat
gccaatatcagcatcaattccactttcaggagatttttcaggttggaaaaacagtggaag
ccgccccgttgaatcctttaagaagaagcagcaaaaaattgagcttggaattccaggtaa
ctattatagaagcttgaacagaggttatgatttttgatgtgtgtagtttatnntatttaa
atggtcataaaactgttgatagttacttgtgactactaatatacacaatgctgaatttgt
tggtgtananngntttattttttttctgaattctgttttgttctgnnntntttttgtccn
nnttgggttccatgtctaaaatggncncattctttggcatttatgatgnnnaatgaggnt
atatttttccnnatatacatttc
>459026|47_5'-seq-3' specie=CMM
tgcagttcgtggctgataaagttgcatatgcactttcgcaaggcctaaaagtgattgcct
gtgttggggagactcttgagcagcgagaatctggatccacaatggctgtagttgcagcgc
aaacaaaagaaattgcaggtatgtctttgaatagtccctgtgaaatgtcaactaaaaagc
ttttacctatgtaatatccaagaaatgttgcttgttgggaattggatgccatagccaccc
tgatctgagtcttgcccgtaccactttactgtgtgaatgcggctcatatataagtatgat
ttggacttcggatgcataatacttggtggatctatgtgtgaacattagctgtagcattag
aaataacttatgtaatgagtctgtgattggagcattgttgtagtgttgtactcaacctac
agaccactcactgcatgctgcttctgtggcaacatcgnnaagccgtgcttcagtgcaaag
tntgctgttattttatcaggttttgtcccaaagntnnnnacccanaaacttctcacctac
ctctaagctggatatagatatag
>458813|24_5'-seq-3' specie=CMM
tgcagctcaatattaaagaagaagctgatgatttcagactgccaacaactgaggtttgct
tttatgttcaagttcttgattagtggtttgatttgtcatacactcattcaggggaaaaat
aatcatgaatgcctaatttgtctttgtgtttttaggagcttgaagaagaaacacagagac
ccccggatctctctaacctccaaaggaggataaaagagagtgagtttcttctccttcatt
gaattatatatttttttcccgagaaataagtttatcattcaaatataataaaataaatgc
agttgttagagtgctttcaaatttgaaatcattgaggcaagaagnngngacacgtaagga
ttacgttgagcaacttaaaagtgacttgggttcatattatggatacnatgattttctgat
tgagtcattggtggaggtaattncnatctcaaaatagtgnannctctgaaccttttcnnn
tnnnnnaagttgcatttttcnnttcaatgnggatganatgtgaccttactgcactggatc
cntcangggnga
>459043|40_5'-seq-3'_126 specie=CMM
tgcagataatcaaccatttagtacctcttaacaatcactaatcactcatttttagtcgga
ttctccaaaaatacactatttttatggatctaaatctatcaagcttatagcaacatagac
taaaacataaaccaaaagcacccaaattaacagatttaatcatatagccatactaatcaa
gaacactgtaggcaatcagatcctaatcataattttcaagggnaattagtaccatttgtt
aaaaagatatcaactttaaccaactattagattcaaaaactataaacaaatcaaatctgg
gcatgttacagaaaaaaattgaactgca
>459240|43_5'-seq-3'_94 specie=CMM
tgcagaaaaatgacaaggttattaaaagaattacttcaaatatcagagatgaaatctgtt
tggtgaattgactatgtatcctgacattacttcttgaggatatcagacacataaatttac
ttattggatggacacggggatgcagagaagttccaaaaatcaaacggctgaaacatagca
ttccgaggatattccagtgacgccagaaatgttaattctagcaatcagatgcccgcccca
cttcattgtaatgacatgattttacaaatacatgattgcaaaatgaaattcttttgaaac
attcatcccaattttttttaaaaagatggtctagaatagtgaattttgtagtcctcttgt
atgcattaaatgtatgttgtgttcaaacatagccatgcattgattgatatctttttacca
attgccaagtttgagggttttcccccccttccagtgatgagttgcagttcaaacttcagg
actggatgttgttctgataccgatttcactattctaggtcacgaaaatctaacaataaga
aaatgacgttttttgtcttcaatagtggattgcagaatatcttaaattaaagcagttaac
aagttagcaggcagcaaaaaatacctcatactgggtgaaaaataagctgaaggaatanta
ccggcatcgcatatggaggtgncctgca
>459516|57_5'-seq-3'_140 specie=CMM
tgcagccataaatcggccatggaatttttacttccctttgaatctgaaacaattgagtct
ggttgactttcctctgacatccaattcactatcaacaatagcgagactgcccaaccttga
agagttgtccctttattatgcaatcatccatggggaagaatggaacatggggaagaatgg
aatatggggaagaatggaacatggggaaggaagacacctttgagaatctcaaatatttga
agttgcataaaatgaaactttccaagtgggaggttggagaggaatcctttccctcccttg
agaaattagaactgca
>459517|45_5'-seq-3'_139 specie=CMM
tgcagtactgtaacccttccttaattgccatgacctctggctccaaaatagatctagtat
taattcttctagattctgtatatttcaaatctcctcgtatatctctaatacaaaaggcta
tacacccaactcctgattcaagctgataagaagcatcagtattgcatttatatactccca
tggggggatgactccatctcaccaccatagattttgttaatggagcatatccttcaagat
atttgacaattaagggccagttttgagggacattctttaaccatggatatctactcttag
taaataagtagatgtttctatgtatctctacaatcattgaggttgttgacacatttccac
catgcttcattacattcctcctcttccaaatttcccaagttatgaaaacaggaactactt
taaacaattgcttcaatttaggactaccatcagctttccaccaatcttccataatctgtt
gaagctgattaattggaaatgataaccctgca
>459253|39_5'-seq-3'_126 specie=CMM
tgcaggtgccactgccttctatgctttatcacatcgccagaaatttacacaaaacaaatg
tttttgtgttgaacttttctagagaaattgttttacaagagtgttatattttcctcgtta
ttttggctcaacttgaaccttgaggacaaggttctcatttcagagggaagtattgttgtg
aacacggctggccaagctattggacctaaggataaaccacaaagagtcccaagaattaga
cagtccaatactagttttgcttgggatccagattgagtagagtttaaatggttgtcattg
cggtttttggagaattatgcttgaagtgagaaaccgtctgttcctctcatcttctttcta
cagtctaatttctcgtctccattcttatatgtatccttagttacttgttacttttcattg
tacttcaagagttttaagtgttgtcgttgtagtttggctatcttattatataatgtttaa
gtatctgtattgagaattcgggtttgtttcagagtccttaatctttgtgtaaatataatt
aggaaataatactcatgtacatacaaaacttcaacttcaaatcaacctaacaatgaacat
cagggcgtatccattgacnaatttaaggcatgattagttgctaagggatacaatcaaagg
gaaggattggatttttaggaaaccttttcaccagtggtgaaaatggncactttacgaaca
gtgatttctatggntgcn
>459259|44_5'-seq-3'_133 specie=CMM
tgcaggcttgtgcatctgctggtcgacaccggacatgaccatatcatctcaagagacggc
ctcttattttatccttgatatttgctacatgaaccttcttgcagatgcagtccttttttt
ttaataagatgggttaaaattgattgaaagggtaccaacaatgtaatgaactcaaatcta
atgtaacagtaaccaacttctcaactatattaataagtcttcaattacacttccaaatag
taaatgcagcaactcaaatggtaaaagccccaaacgaacatacaaaaatattgattattg
aaagtaagactagggattgatagaggaagaaaggagatacgaagctcagactaagagtgg
agatgagaggatttaggttcttcactcaacaattttcataagactatttttcctggaatg
tgctatttatcaaccaggatcccacacataaccacttaatgtggtattgggctgctttgc
tataactggtctcggcccattcataacagtgatacagaaaagtacaagctaagacatatg
ggatagctgttacaccaaaaacgtaaattctgca
>459264|47_5'-seq-3'_139 specie=CMM
tgcagtcataggtgaaacctcaggttgtgaatcatcacactgctgaaaaacatcatctga
tgatggaccacaaggaggtagtgaagcaagatctaagtgaggaaacaaaacacctgtatc
ctgcaaaggatctgtaaatacaggttggtgtacctgttttttactttgagaaaatgggaa
tatttcttctctaaacaacacatctctacttgtgaaaaaggagttgctgctcaaatctag
cagtatataccccttctgtacttctgaatatcccatatgcacagccattcttgatcttgg
catcaatttgtcatgaacagatagatctttggcaaaacataaacatccaagtgtcctcaa
atgacttaataccggtggagtaccatacaatctctcatagggagtttgaaaattgataac
cctgctgggaagtctgttaataacataagctgca
>471474|50_5'-seq-3'_117 specie=CMM
tgcagtgcagacatcaaagaaacaattggttataaaaaacaatccacaatcattctctat
aaaagtcatgcaaagacattacataacctccaagtgcaatgaagaggatgcaaaataaga
agctcagaacttccaagagaaaaggtgactgaaaataagtttgctgaaaaggtacaaggc
aagttccaatgcttaactagctttagggtataccctaaagaaaaggaaaataaataccaa
acagaagttttcatcctacctagtacataaaagaaaaaggtaaaaagaaacatatggaag
tgttcccgtcttacctaaactttaggtgataaacagtcatcatgattacccccacctcac
acaccaccactacagcacaaaaaatagaaatgttgtatggaccaagatcaaccagccaag
aatcccaaaaggagaataaaggagttctcttgatcataagaggagaatatcatctactcc
tactgagcacaggcattactagttatgtacagaacaaacaggacacccaacagataaatt
tggctacagcattctgtcattcttcaaaatcatgttctaccaatatgaagatttaaaact
catattttgtgtttaatttgaatgaccntagagtcatggatgcnatagataaagcaacat
ggtaatgtctgatagttctgca
>471478|29_5'-seq-3' specie=CMM
tgcagtagaattttgagaatgtaacatggaaaaaaggtgtcatgagccgatgggaaaatt
gaaattcaagatttgattgattacatgaatactttataaaccattaatagttgaatggaa
cgtctctgtacaagaaatttagatacaaacatgttaagacaaacagaactaaaaccaatc
tttgtactgaaaaacccaatgatatcagtataacggggaaagtctcttccactatgaggt
gtagtatagtttggtagtcttactgctgcataagaaatcaactgcgatgaggttacactt
tcatcaatcttgtggacttctagttatgtcttgtatcatcagccaagtggagtcttcgta
ttcaagacacaatctcaccagggatatatcaacacagctacagcaacttggattttatat
gacatgtattttccagtatgtgtaatatcaaccaactacatactagtctttcccaccgat
gcaaggaatatcacttttattcactccatatctcttctcactcttgctctttcaccgttg
aaatggacatatttccatctgctttgatactttttgagaaccagtttttgcttatcttct
tggcccaacatctggaaggctcttgcaactcttctaactgtatcttcatctggttttacc
cctgactcctccatgtctgcaaacacctgaattttcnagaagcatgcttnnaaaaataga
atcnaactttcaacagtanangaaatccatnncgaaaganagaagtgaggataatccnca
gcatcntgctgtnctgcactgganccatcangggnnaattcnnnannnatnnntcacant
ggcggncgctcnag
>471631|45_5'-seq-3' specie=CMM
tgcagatggaaaatgaaagttttatttcacacccgtgatatgatatcggagatgcnaatt
tacaacacacctcannaccaccaaaaatactaagtcttcctacttcgcctccacttgatg
tgacacgctcccttctgcnnttaattaananangatgaacattttcttctcancacacct
gatggaaagatttanaggatggacncttactcctccacattttcttcaagcctatgatct
acagttaattctgaaacagcaccnccctgagtatccaaaatgcagcgngaatctccnaca
gacncnactgnnnnagnccatctatcanctatcacaaatgtagntgtnnttccnnatgtt
tnnnnngnactgnatccntcnnggnnnaattctgnanatatccntca
>471634|57_5'-seq-3' specie=CMM
tgcaggagaaggtagagatagtcttgcttagttactggcttcaattggattacatatttg
ataacaagaatactaccgtcactgttttcaatatctttgtccccccccccccccc
>471650|29_5'-seq-3'_140 specie=CMM
tgcaggctcgtcttatttcctccttagagactggtctgatacgattcttgtgcgagtagg
tccattgagcattacctcaggcaagactactggaatctgatgagcagcattgcctcatag
ccttttataaaattctaacacttcatgttccacctcctgttctgattgaagtaagatgcc
atccttttcaacaagttttctaatttggttctgggcctgcctatttttcaagcaaacatg
aaaataggctgtgttaatatcccctagtctgagccattggactctagacttctattgtgc
aatactctcttcaatcttaagccatttctccaactgttgtttggcttttttctcctcctg
tattaactctgcaaatctggtatggtcccttagtgttcttgaacatctgca
>471898|46_5'-seq-3' specie=CMM
tgcagcagtagcctcgtccattgctgaggtttgtcaccctgcccatatagttagtcgttt
ctacacaaagtatggtaacgttaactggttctgttaatattccttcctgcgtgttaaata
aactgttgtattctagttaaagttcttgggaagtagactttccaaatttacattgacaga
gtcatcgttgtttggaaccctagcaatgaaccgctgtaattcaaaaggaacttatataaa
ctaaatattacatcctctgaaaatgaatgtttgcatggagtttttcatttgaactagttc
taaagtagttcataaatgcgccgtcacttgatcgccatccaagagaagccatattttttt
gtactcccctgaagcagtgtgataactatcaatgacgaaatgatactacaaagtctggtt
acttaattctgttgagttcaagttgctgctggggtctttttgcagtgttttgtgaatatt
cacattgctgggaagtacatgtttgctggtagtcactatgtatcctttaatttttttcaa
aaatattgatccttaaccgcctcactttttttcttagtttctcaatattctaannnnnnt
agcatcctagagttttatcaattgtgagaatttattctcatgtantcaaggtgaagtttg
tgtttaggaaacttttgnngccntacncacagtgagatcatttgcgcaggaanatnacna
ganttcncgctattcgganaaagttgatganancttaantcttgg
>471911|45_5'-seq-3' specie=CMM
tgcagcgcactagtgtgagtatcagtggccgcacggtcattgcttccctcttaaggcctt
tcctgtaatctattagcagaaggacgtttttaaatttcctcctttgttggttttaaattt
tcctctagatgttctgctctctgttcaggagcaaatgatttatggtttaatcaacctttt
cttcttctttctattccatcgggtatttgcaaccaacaccagcgtaggtacctggtaata
tcggttagccaactattgataaatcaatctgctaactatggacaattgcagtatttcata
ttatactggaagttaacctatgattttcctcctcctttatcccaacttgaaaccagtatg
ctttgcgaaactcacacagcagagtttgtaattaactattaattgaaagattgaagccag
gcgcagtagaaatgtagggcttgagttaggctcaaacatgaaataggaattcaagaggag
ccaaagggatagcggctgcggattttccttgtcataaaaaaaaaaaaaaattcttttagg
ttaannnctnatgtttattcctaancgaacaactttanngngacaananttttcctttcc
aaacttaccttttcttnnnngnnnacnangntgttacttttcntccgtaaaanaaatatg
gantgnaattgacgtgctgccnaaagtttcgngaannnnnatgtatcatcntnnnnttnn
ngnttgnaaatacttgngacattnanngnccngnctnantgncnnanngctacnnnganc
natttnntgcacnggatccnncaaggg
>472362|49_5'-seq-3'_129 specie=CMM
tgcagttccaaactaaaaagtaatgggagaacatcctacaagtttagctaacttattata
agcattatacattatgatgcagctaatacattcgctgacatataccagaaccccagttaa
tcattcatctacatggttgtggaggtaaacgtcaagaatcatcttaaatcctaggaccaa
tattagaaaatgcacaagtaaaacaaaaactcatagcactgaatattctctgctgctcta
gagaaaagaaagaaacttgataaaggaattataaaagaagatgagacttcatcaaaataa
ttataatgactctcatcaatgctataagtgaaaattggcaaaatattcattcaagatcct
agcattatataggtcgtaaatagactagagttccatgttgttaggtggtgagatagctag
aagtgtaccacactgagatatgtaaaaatagtactatgtgatgaggtataaaggatacag
gtgttagcgaacatagagatggaaagagatagattttccccagcctttgtcaaatcaatt
atcattcgttctttaatggaatacgaaacgggaagagctgca
>472374|50_5'-seq-3'_25 specie=CMM
tgcagttggagcctgaggagaagcaggcataagagacacatgattaataacctgatccat
tgtgtctacctcataagcaggcatatgaggcacatggtcaaccccctgaaccattgtgtc
aacctcagaagtatgaggaacaacaggagagacatcacctgagttagcatcatctgaagg
tagtatagtaatcacaggaaacataggactggagcccttttgagcatgtttgaagggaaa
caaacgctcatgaaacacaacattcatgttcacaaagaatgaatggttgtgaagatcata
caatacatagcccttctgtgttgatgaataccccatgaatactgca
>472804|45_5'-seq-3'_55 specie=CMM
tgcagaatgcaaatcttcccaagtgtcattcagttggctggcttgcaaactctcactcac
aatagtttttaattatggaagatgtttcaatttagagaaggagtatgtacatactggtag
aagaaagtaagtttttgtcagtattagtttagggaacaaaaggcaagttctctccgtaat
aacataggcttgcaacttcaagtaaatcacgtctttttttcaaattttatctgtctttgc
aagattttccatttagtttagatgtcaacatttaaatcttggcctctgttgaagaggaca
ttagtttttctgaaaaactttacagattctcccttgagaatccaactttacttattatga
gccgattaataacctaaactatgttttctccaaaaggcagctattgctgcatctgccaac
attcaaaatcacttgtgcagttaaatgtttaccaatatttaggtcataggtagttccttt
agtctactaaaggatttaatttgctttcagactccacctgcactttcaagtgtaaatttt
tataggtgagagtgggctagttatgtgtcgtgtgtaattaaatatatattggaagaagtg
cgatatactggtcaaagtgaaatctgattctgtcatacacaacttgaggtaagcctcatt
ctagtcatttcatttcaggtattactgca
>472543|45_5'-seq-3' specie=CMM
tgcagatgacaaactaatgataccatgtttaaccttgacaatcaactcttttgaaacaaa
aagtaaattcaacatattccatcacaaattcaaatactatttcctaacttaagtaattgt
ccttccaaaaagtagccctgcccaccctaatagcaacaatgtcaacaaatgcagatacct
ccttgtaaaagttgtctgatgcaatagttcaaacactcttcacttcatgcaatataccat
cgcaattagtagtgcactgcttaatcctaaatatcctaggacacataatgtcttctttcc
tatttcatgcatttgtaggagtctgtctatcaaatagtaatgtaataccagatttaaagg
ttagagaaagaaaggttaaatttaacatggactcatggagaatgctttagcaaaaataat
tagaaacactgatgtgctgacccatacgtagaatttcaatctaaagattgcacacaaaga
ttctcaccggacgaagagggaggcccatagcactgaggataaaacttgttttaggtccac
tccattcaggtggatgatggtatctacaagaagatccatatttacagtccccatacttca
tgtagtactgacattcttgaagtccaggcctttctggaaatgcatgctccttctgactgc
tgctanaaggaccggcagganaaggaacngataaatatggtcctgngtaggcaggtgctg
aannagatagttgagaaagcccatacatggggcnngctgcactggatncntcnagggc
>472805|28_5'-seq-3'_122 specie=CMM
tgcagaatgcaaatcttcccaagtgtcattcagttggctggcttgcaaactctcactcac
aatagtttttaattatggaagatgtttcaatttagagaaggagtatgtacatactggtag
aagaaagtaagtttttgtcagtattagtttagggaacaaaaggcaagttctctccgtaat
aacataggcttgcaacttcaagtaaatcacgtctttttttcaaattttatctgtctttgc
aagattttccatttagtttagatgtcaacatttaaatcttggcctctgttgaagaggaca
ttagtttttctgaaaaactttacagattctcccttgagaatccaactttacttattatga
gccgattaataacctaaactatgttttctccaaaaggcagctattgctgcatctgccaac
attcaaaatcacttgtgcagttaaatgtttaccaatatttaggtcataggtagttccttt
agtctactaaaggatttaatttgctttcagactccacctgcactttcaagtgtaaatttt
tataggtgagagtgggctagttatgtgtcgtgtgtaattaaatatatattggaagaagtg
cgatatactggtcaaagtgaaatctgattctgtcatacacaacttgaggtaagcctcatt
ctagtcntttcatttcangtattactgca
>472573|47_5'-seq-3'_137 specie=CMM
tgcagtgggatgttggtaatcgttcagatacatctctgctatggctgtgtgcattgctgc
tccaattggaaggacatcctcgtcaagaaagaagtgaggggaatgtggggcgtgggtaga
gcccaacgtttcgtttctgatccctatttgaaagataactccaggaatcacttgttgata
gaaagcaaagtcctcacctgccatgaccttttcaatttccccaacattctccgaaccaag
cacgagtttgccaaccctctccacatgttgatgtaagttctcatcatttgtgcaagctgg
atatgctgggaaatcctcatctttcatgtcaacgtacgccttacacctatgcacagctgc
ctgtccttcaattacctgca
>472582|50_5'-seq-3'_25 specie=CMM
tgcagcccgttttagtccacgatcttcaatccatttcttcaccttgtaaacaccatctat
aggtttcaactgttctttcaccaacctatattgcaccgaaaacagctatgagactggagg
aatgaaattgaacatacggtttagtagcacaaggtcaattgaaatacacaagcagggagt
tccaaaccttctaaacatagcttccttttcatcacaaaatttaagaccccgttcctgatc
atcagggaaaagggcagatgcgatatcatcgttgtgtttcccagcaatagtcttgataaa
ccactcctcatcaactggcacaccacaattgtagcctatctgca
>472860|47_5'-seq-3'_135 specie=CMM
tgcagactcacataacaaaactccgcagcagaaaaacgagataaccatgttataatatga
tttaagaatctgtctcataatgcaagacaaatactgaaagttccccaaaattactctgtg
ctacaggcttgcatgcaaaaagcctgttgttttgcaagtctagtgcacccgtccaggtag
cacttttaaatcacaatacatcaactggttcatgcttttttaaatacagggaaaaaaagt
aaatacaccttcagataaatgccatcggatgcttgctagttgggtctcatgctctgggta
tgcttctttctccttttcatcaataactgcaaagaccagaaagacctagattccttgaaa
tctaccactaaaagtttctgtaccaagaaattcaactctgtagtttagcttttgaaagaa
ccaatagcacacaacattggtgacataccaacaacagttatatcagctccatacttcttt
gccatagcagcggcagttgctgca
>473028|47_5'-seq-3' specie=CMM
tgcaggacaaacatctggaactacagctacatttgtgatagttgatagatggactgtgac
agttgcatctgttggagattcacgctgcattttggatactcagggtggtgcagtttcaga
attaactgtagatcataggcttgaagaaaatgcggaggagtaagtgtccatcttctaaat
ctttccatcaggtgttttgatcagaaaatgttcatcatctcttaattaattgcagaaggg
aacgtgtcacagcaagtggaggcgaagtaggaagacttagtatatttggtggtgctgagg
tgtgttgtaaatttgcatctccgatatcntatcattggtgnnanntaaaactttcatttt
gcttctgcnctgnatcc
>473034|50_5'-seq-3'_140 specie=CMM
tgcagtaaggtcacatatcatccacattgaaatgaaaaatgcaacttttgagaagggaaa
aggttcagtctacactattttgagatggaaattacctccaccaatgactcaatcagaaaa
tcattgtatccataatatgaacccaagtcgcttttaagttgatcaacgtaatccttacgt
gtcacaccttcttgcctcaatgacctcaaatttgaaagcactctaacaactgcatttatt
ttattatatttgaatgatacacttacttctcggaaaaaatatatataattcaatgaagga
gaagaaactcactctcttttatcctcctttggaggttagagagatccgggggtctctgtg
tttcttcttcaagctcctaaaaacacaaagacaaattaggcattcatgattattcttccc
cctgaatgagtgtatgacaaatcaaaccactaatcaagaacttgaactttaaagcaaacc
tcagttgtcggcagtctgaaatcatcagcttcttctttaatattgagctgca
>473223|39_5'-seq-3' specie=CMM
tgcagttgaaggtgtgtaaggtaaaaatgtaaacaagatgagatttggctcatggccaac
gagttattagcttttagaatgctacttagggctgaagagagcactcctccaccgtctccc
atgatttgcagcttttgtcatcagtgtctgttttacacaatgcaagatgagatatcggga
agctcaagctggaaatgccttcgtctaggatataagccttttcttgagctttcttctttt
cttcatcggttaaatctccgtaaagaaggctcaaatgtggcatatatgctgcacgatcac
gaaagtaagataatcagccacagaaaatctagcccatatgacactgttaggcaaaataaa
atgttgaaagaaaatcaaacaagggggcaaggcgggagtgaataacttttcctgaaatca
ccctaaagaatcagcgtttttaaggagtaagtggacacaaatggtagactagcataggtg
cttttgaattatggttttaatatttgacatgttctctctgttaaatatccaatgagcttc
cttttgctatctcaaagctaagcagttcattcacggggtgggggaatatgatggagagtg
gggcaaggaggcagaaaataaggngggaaggagagcttgaaagacggctttactacagaa
gtgannnnnngnaancnnattgagnangnannnanaangcanggggcagctttttttgnn
actacttangaagntcnanatctgtttgcgtaancttancgagnannacannnnntcttc
ggngnaanttaaaaagggat
>473235|45_5'-seq-3' specie=CMM
ngnnnncagctaatgaaaagagtaaaaagaaagaacagcaatctgaacatgaagcttctg
taagttttcttgggtatacttttgtgaaactgctgtcacacggtgtgatttccggatgta
agaagttcactgtttgtgatcttccatgagtttcagccattggcatcagttcataatttc
gtttgtacctaaagctgacatccatgttgttaagacatcatttgattggttattaactgc
tcatttccgagctccaacttccctgcttagtcccccactctaaaggtgtagacttggcaa
ataaagagctcaattaacttctgtctgttgtcttcaactttgttcatttgcattttattt
ttctgtttgtcttgtgcagcctgtgttatatcctcctacctagtttcagctagcatccag
ttggatccattttcctactttgacccgttacctcatctctcttttctttgtggtagggca
tggcgaaggggtagggggtggggagtaatannnnngacaaaaagtatgacagttgtttac
gtaatttgnnaaacacggntaacaatggtatnnnnnaatctttacaagtggcanatgann
ac
>473061|47_5'-seq-3'_79 specie=CMM
tgcagacggcttataagcaagaaaattattgtgtgtgtgaatgcaaagaaaaagataaag
agatacctagtggcagaaaagtaagaaaattctgctattgtaagaaaagcaaaagcataa
atcaatgaatctatctgccaaaatagtaaagaaagcagtgataagaatagtattttggtg
tacaagattaatgtttaaaattataatttttgttaaaaacttataagttttctaaataca
atctacttttcaaccataatgctcaaaagctaacaggatattcttccggccaacaacttg
aagctcgtctcctcccctcatatcttcagcatattccttaatcttgtgagcagaatcttc
aagttgagggttctttacaagtttgataattttcaatgaactaatatccccgaaactagg
tggaatctcctcaagctcatgacatccctgca
>473607|44_5'-seq-3' specie=CMM
ngnnncatctgtgcctgagatattagttggttttccgggaggccttggaggaaagtatgt
tgcaaattggatggatgcaaaagctgattctgaatcaaagatgctgaaccactagggata
tgttggaactgcataagtggctgatttgcaagcttagaagaatctaatgttgccattgct
tgcaaaatgtcaggctgcaaacctagcatagaagcctcaaaccttggctgcacgaatgga
gtaacaccaaatccctggaaattaagtgattgtatcccctgatcacccatgcccccgtgc
agccatggaagttgagaactcatagtcatatcaccatttgatagacctgaatggatgaga
agatagtgaacatttaaaattagaactgaatcaaattgatgaatacngatatccctggta
acaacagcaaaannnnnncagaccagganntgaaggtagtccaggtggccatggncgctt
cnncctannggagaaanganatggatacnttg
>473419|45_5'-seq-3'_23 specie=CMM
tgcaggaccacattgaaaggggaaatatcgatttcgggtctttaaagttccgtgttcttg
atgaagttgatgaaatgttaaaaattggttttgtagatgatgttgaatttattttaggta
tgcatgagtcagaaatttcttcctacagaagttgtggtttcttacccctccatatctata
ctatgctgttacagatgttaggatgaaattctttgacagctgaaatttgccagtgcatta
ctgttcttctgca
>473627|29_5'-seq-3'_87 specie=CMM
tgcanncatatatgcatctcacgagacttttgttgtgtcaactaaactagcaagtagcct
cacccaactcgtatggactttcttcgttcatttttacttgtttaatatattaaatagtca
ttcaaatttattatgtttaacttgtaaaataagatgaaaatttatcattttctatttatt
gtctggtgaagagtgtaatatattaaatatgaacaagtaaaaataaactgtgaacaaaaa
tgctcagtcacatttctcaatactcctttttgccagctagactcttttccatttcgtcat
atttccacacatttccccataactatacctcttattttccagcctgtgaatacccttttt
ttctttttctttttttgcttaaagcacccagtagagtctcaacgtctcaaattctgtacc
ttttaaatccccaatataccctttgctttttattgtcactgctgttattcaattattatt
attatccatatgatcctgca
>473454|46_5'-seq-3'_138 specie=CMM
tgcagatacatttgtttgacatgggtaagccactgccaggagaagttcaatttaaggaat
cagacaacatttccgcaggagagaagcctacagttgttgatacaggtaggcaactgtttc
ctgcttaatgcattgacctctaagtttggtaagcttacagttttagtatgttccattggt
ccttgaagatatgatacaattcttctgtctatctcgcatgtgaaatttattgacattttc
tgcatcaggaatctcaaaatattagcagaaaaatgagcaactgttagtcctgcatctggc
atagtcatacatgttgacattttctctacctgcacaattctgatttaggtctcattgttt
cggccacacttgtgttgctagtagtttcagctcgtactaagattctttctttaatttccc
ttccaggcttcctacttgaaactgtacttttacgaatcttatatcagaaaacttcaatct
gca
>473672|49_5'-seq-3'_11 specie=CMM
tgcagaatggaactttgggtatgtttagacacatttatgttaatctctagattccaatta
gttaagtaccaagcactcccgttgaagagcttcataatacaaagtaaacagtggactttc
cagacactgcataccaacatttgtgaaattttagtaactctgttagcagtattttttctc
tctgtcaaatactaaagtgcaggaaagaaatcctaatcaattattaatcatgcagtggac
ttcctgtgtggttgcattatgtgtcaggtaccacctttcggactgatagcgaaccattca
aggttagcctataacagaatcaactcttgaatgttgactctatgaagccaaatttgcatt
atttttataaaaggattccttttgatcaatctgctgcttggtatttcagtatcacatgca
gaagttcatgacatatacagtgaacttaatgaagagagagaggctctttgcatctcaagg
aggtccaatcatcttgtcgcaggcaagttaggaatctgaaagttaattttatgcaaaacc
ccctctcagtatgcattggttttgctcctcacaatatcttaatttatgtttcaatccttg
gattcatatatgtanntttatttatcctagaatcattcatgtagtttgttggttcacctt
ctnntctctttgnttccnaaacattgataactggatttacccactgtcnaanaantatta
ngaaacatagtagacatgcaactgctgancctcttacctcntnancatttatagttatct
tgnanntgntannggancttttnnnnaagttatgcnactgcn
>473933|30_5'-seq-3'_29 specie=CMM
tgcagnattcatggggtattcatcaacacagaagggatatgtattgtatgatcttcacaa
ccattcattctttgtgaacaggaatgttgtgtttcatgagcatttgtttccctccaaaca
tgcccaaaagggctctagtcctatgtttcctgtgattactatactaccttcagatgatgc
taactcaggtgatgtctctcatgttgttcctcatacttctgaggttgacacaatggttca
gggggttgaccatgtgcctcatatgcctacttatgagatagacacaatggatcaggttat
tgatcatgtgtcttttatgcctgnntnncntcaannnnnnnctgnn
>473942|47_5'-seq-3'_25 specie=CMM
tgcaggatggaatgttaaaatcattgtccacaaaaagtcaagaactaaagcttgacgttt
catcttgtggtctgacgacacctgactgcattgtcagattctgtatttaatagcatagtt
gagcttgaccttgggggtaatcagctcaagcaagaggcctgtttcactctcttttattat
ttgttacttccttgttatgtgtgccgcttgaaaaatgatacataacaagctaggagtgaa
gtgagtggaacctatcagaaaaagggttgagttgatgcccttccttctgattataatacc
tgtgtcattgcaaatgtagcggttgctgca
>473797|45_5'-seq-3' specie=CMM
ngnnnntagctgacttccgagaatatatgactttgcatcagctgtcactgtccatcatga
aaaagtccatgttgaaaatacacaattcaacaacaaaatacacagcctatggttccgaat
agattaacaacacaaacagtttgcagcttaaaatgaagaattccagtttgcaagcctcaa
gtatgaatactactaactaatacctatcttatacaatatacatcacagttccaagtttag
tttgtttttgaagattacttattacaagtagcaaatatccacactttgtattatgtatct
agggataatcagatggaaaatccaagtgtcgctcataaaaacctcatcccccatccccca
acaatcgcagattgctttccctgtttcattcaaacacagatggatttccacagcctctca
aggagagaattgcaagctctctgcaagaagaaccagtggtatcaaaggaaaaaagcacaa
aaagctctgaggtccgtggaggctttaagctcaaagcacaaataaagcgtgggctttaat
taaaaaaggcacaaagggagaaaagaatacaaatatatatgtttagtcaaagactaataa
ttataaacatgaatgacaaatatatgaccaaagaaattgaaaaaaaatatganaaagtca
aatatcaattatttagtgnnnnttcttcataanangctcattggcaaagaaatgtttgnc
ttanacccttggtgacnacnctgaaatgcacctaaagcgangtgaagtgntcnncatgnt
ttgancctcacntc
>473969|47_5'-seq-3'_82 specie=CMM
tgcagtttatgtcattcaataccacatttcaagtaacttaggttgcatgatgatcccttt
ttggctgtatggttaaattcttgcattgaagatttggaagtaagaagcatttagttggta
cttctgaaagcctcttttacaactaatatttttgtgcttcagactcttttttccttatta
tttttgtggggaggtggggtggactcatttatgtctttgcacttgctcatcacgtagctc
tagaggtgtctgcttgttgacatttcttcatgcttcttttgattgaacaattgatgtgcc
cttggcccttgcgatgataacaatacttgcttaatcatttttgttccttattttgcttta
ttttctttctgaaggtcttggaagagccatctgactcccaaatgcttgatctgccagata
ctcttcagacacctggtgtacgtagctataatataatttctttgcggtttgttgttatta
cttctttgcaatgtctttttctctacttaacaattgattttattcattttattcctttaa
agcatctaaacagcgggatgatgggttggggaatatttcatttgacncatnnaccctgnn
>474099|47_5'-seq-3' specie=CMM
tgcagaagaaaacacaagatatgaggttttccttctcatcctcttgccatctctcccaca
cacacacactctctctcccttcttttcttgtcagaggtagaagaattaagcaactcacag
cttgtccaagcccaagatttaaggtctcatcaactttctccgaatagcgtgaaatctcgt
aatcttcctgcgcaaatgatctcactgtgcgtatggcgccaaaagtttcctaaacacaaa
cttcacctagattacatgagaataaattctcacaattgataaaactctaggatgctatgt
tgcttagaatattgagaaactaagaaaaaaagtgaggtggttaaggatcaatatttttga
aaaaaattaaaggatacatagtaactaccagcaaacatgtacttcccagcaatgtgaata
ttcacaaaacactgcaaaaagaccccagcagcaacttgaactcaacagaattaagtaaca
agactttgtagtatcatttcgtcattgatagttatcacactgcttcaggggagtacaaaa
aaatacggcttctcttggacggcgatcaagtgacggcgcatttatgaactactttagaac
tagttcaaatgaaaaactccatgcgaacattcattttcagtggatgtaatatttagcttc
tataaattccttttgaattacagtggttcattgctagggttccaaacaacgatcactcng
ncnatgtaaatttggaaagtctacttcccaagaactttgactagaatacaacagtttant
tacatgcnggang
>474111|45_5'-seq-3'_132 specie=CMM
tgcagtataaaagcttaattaatggttgtaaggaaaaatataactagaacatgaccagaa
aatacattgatgttattttattttttttgagaaggtaacaacttgtattctatatccaca
aaaacagagacctgccacaagttacaggtttcctaattacaattgagcatggagtatcta
gaagatcttcaacccttttaacaaaaatttataatgatcctaagacatccatacttgatt
ctagatcttccctatactcctgtttacaccaaaaatgaaacaaaactaagcacttcatct
tcatcttctggatattgttgctcttgttttgatggcacctgaggtttctttctgtccaag
caacccaccagatgcaagctggtataattttccacctatccttatggtctgacaggttag
cataactgctccagatcttcaaagtctgatctattttccttggcattacccagttcagat
ccttcttacttagaaacgtttcccatagttgaagggtaatcctgca
>533723|24_5'-seq-3' specie=CMM
ngnnnttgatcatttgtgatctttttgttttacatcgcatacacatatctgaatgatttg
gtgttcaatttgtatagttttanttcttttagataagctagggataattttttttttaaa
aaaaaattgaanagtactacaagtttganaatattgaaattgttgatatttaagttttgc
tttctgagtttgttataaatatttttattttactgttgaaatagttttctgagaatgact
ggntnannannantatttgttaattgnngnanggtaagaacaacaataccatannnnntg
taatcgcncaatgnanggntnngngaggnnanaatgnacanntgtncncagaccttactc
ntaccttgnanaa
>474114|45_5'-seq-3'_114 specie=CMM
tgcagaggctcttgatcaagattgtacttgatcaaaagaattacagatagcatttgcaaa
agcatcattaaaggttgcctaatcaatctttccagacactttcaaaagctttcatttgac
ttgttgtgcctatatctatatccagcttagagatagatgagaagtttctggttgctagca
ttgggacaaaacctgataagacaacagcagattttgcactgaagcacagttttacgatgt
tgccacagaagcagcatgcagtgtgtggtctgtaggttgagtacaacattacgacaatac
tccaatcgcacactcattacataagttatttctaatgctacaacaataatgttcacacat
agatccaccaagtattatgcatccgaagtccaaatcatacttatatatgagtctcattca
gacagtaaagtggtagggggaagactcagatcagggtggctatggcatccaattcccaac
aagcaacatttcttggacattacataggtaaaagctttttagttgacatttcacagggac
tattcaaggacatacctgcaattgcttttgtttgcgctgcaactacagccattgtagatc
ctgattctcgctgctcaagagtctccccaacacaggcaatcacttttaggccttgcgaaa
gtgcatatgcaactttatcagccacnaactgca
>533726|31_5'-seq-3' specie=CMM
tgcagaagcagagttcaggagtcttgcagctgtcgtagcagaactagtatggatactagg
cttgatgaaggagattggaagtgaggtaacactccctgtgagtgtcttcagtgatagcaa
gtctgctatgcaaatagcaacaaatcctgtttatcacgagaggacaaaacacatagatgt
tgattgctatttcatcagagaaaaaatacttcaaggaattattgctacaagttacatttc
aacacaagaacaaccagctgatatgttgactaaggggcctactagagttcaacacaacta
tcttaattccaagctaggactgtgtgatatattctccccttcctagcttgagggggagtg
ttgagagaaaatgaaaagaagtgttagtatttcctaaaagtagttagtctataactaact
ccaaggttagttagatagtaacggtcataaagttctttatataatanaggcttaggtgta
attgtaaaagtagtttttcccttctctgattaagttctttggttaataaaacaaacacat
aattnnnnncttcttcttctcctctcttctnnnnnntttagttctggaatttacttccan
gancaatttcanaatttttgccctaatagagancttattttgacggatacnaaanagttt
cttattgacattttnctgtcattctggaaacttgncctcannnnnnaaggtggatacnat
gcnnacgttgca
>474119|45_5'-seq-3'_133 specie=CMM
tgcagccatatatgcatctcacgagacttttgttgtgtcaactaaactagcaagtagcct
cacccaactcgtatggactttcttcgttcatttttacttgtttaatatattaaatagtca
ttcaaatttattatgtttaacttgtaaaataagatgaaaatttatcattttctatttatt
gtctggtgaagagtgtaatatattaaatatgaacaagtaaaaataaactgtgaacaaaaa
tgctcagtcacatttctcaatactcctttttgccagctagactcttttccatttcgtcat
atttccacacatttccccataactatacctcttattttccagcctgtgaatacccttttt
ttctttttctttttttgcttaaagcacccagtagagtctcaacgtctcaaattctgtacc
ttttaaatccccaatataccctttgctttttattgtcactgctgttattcaattattatt
attatccatatgatcctgca
>533739|39_5'-seq-3'_25 specie=CMM
tgcagatgcagtacctattgtgataataacgacacatattgtaacctgcgcgcatagaaa
ggaaagtgaatagaattgttttaggcataacatgtaatgtgaaggaaagtgaatagaatt
gttttaggcataacatgtaatgtgagaacgcgtgctgaaacttgtcttatctatacctga
aggtggcttattttccccttcaagattctcagaaagcaaacacaaggtagtattagagtc
tggaaatagaggttttattagtacagatttataatgataatgtagcaaatagaaaacaaa
cttaagagaacgcggtataggactcacgactagcattgtaagtaaagatccagttaatgc
cagcactaaacctgca
>533898|47_5'-seq-3' specie=CMM
tgcaggcagctaatttaaagagtaaaaagaaagaacagcaatctgaacatgaagcttctg
taagttttcttgggtatacttttgtgaaactgctgtgacacggtgtgatttccggatgta
agaagttcactgtttgtgatcttccatgagtttcagccagtggcatcagttcataattta
gtttgtacctaaagctgacatatgtgtcgttaagacatcatttgattggatattaagtac
tcatttccaagctccaacttccctgcttagtcccccactctaaaggtgtagacttggcaa
ataaagagctcaattaacttctgactgtcgtcttcaactttgttcatttgcattttattt
ttttgtttgtcttgtgccgcctgtgttatatcctcctacctagtttcagctagcatccag
ttggatccattttcctactttgacctgttacctcatctctcttttctttgtggtagggca
tggctaaggggtgggggttggggagtaatattattgannaana
>534100|46_5'-seq-3'_123 specie=CMM
tgcagggagacacaaatttctattttgctggcgctgactttagaaaaggagaatcacaac
ttttggttcattacattttcatattgggctgtacacaactcacaccagtacaagtcgatt
gatttgaagacgagttatgatggatattaaaaatattaacgatatttccaaatgttataa
tcaaaaaaggtattattgatttatggggtactaaaaatttatcctagggttatctccttt
aatcccttacaccaaatgtgtccacttcatttggaaaaggaagaaatatccaaactttat
agcttcgtgacaacatacccctattaagttaatgccttaagtacaatttactagtcgttt
ggttggaaacatgttatcctacgataagttattccatcacaatgatataaatgatgggat
aagttattctaaacatgacaatcaagcaagacaccataattttatctctgagcttctttt
tttaatctcaaaaatatttatttttatcccttagaccaaccaaccactaactatcagcaa
catggtggcctgca
>533905|27_5'-seq-3' specie=CMM
nnnnnaacattaaaaggcgtacaaacagagcaaatgtgcaacacaaatttccctattcaa
ctcttatctttgtcagtttacagatacctaacgtttaccttcacaaacccaaccagtagt
caaactatcttttgtaacttgatggtgttgtactggaacaaacaggttaaaaacttatct
gcttcaaccagaatagtaatagcggcactacatacaacagtgaagaataatctaagaaca
atctcaagattagacagctctccagtgatgctccattgcgagtactccaatttcctactt
gtgaattctttacaagccccgaatccnaataatcaacgtaacacttcaaggnattcaaga
taccanagtgctgnanncattatataagctgcaagaannanngctactctgcttggatca
aaattt
>534108|27_5'-seq-3'_54 specie=CMM
nnnnnnnnatacctgaaatgaaatgaccagaatgaggcctacctcaagttgtgtatgaca
gaatcagatttcactttgaccagtatatcacacttcttccattatatatttacttacaca
cgacacataactagccccatctcacctataaaaatttacacttgaaagtgcaggtggagt
ctgaaagcaaattaaatcctttagtagactaaagggactacccacgacctaaatattggt
aaacatataactgcataaatgattttgaatgttggcagatgcagcaatagctccctaaat
gcatgtttaaatgttgacatcnnnnctgaatggaaaatcttgcaaanacnnataaaattt
gaaacaaanacgtgatttacttgaagttgcaagcctatgcttattatggagagaacttgc
ctnnngntccctaaactaatactgacaaaaatttactttnnnnnnccannangnncatac
tccttctctannntgaaacntcttccttaattaaaaaatattgttagtganagtttgcaa
nccaaccnnctgagtgannctnggnaagantnncnttctgca
>533924|39_5'-seq-3'_136 specie=CMM
tgcagaaccataaagttaactcttgcaaagaaacaaggttgacaagcccatccaacagag
attctaatgatggacaatcacggatctccagatgctgtaatttgggcatgacatctaaga
agtccagatgttgtagtcgtctgcacctcactagctctaatatttcaagataagtaagat
ttccaaatctatcaagaagagttttgattccaaaatcatttattccaatctctgttaagg
cagaaagttgcagaagctgatacggcagagaatcccattgcctattcccatacacctcta
atttaggaagggatgatagctgctgaatgccattaaatatcaattggaatgcctcaaaat
ccaccgtctctgagaaaggtccaatgcacaatgcctgtaacccagtgaggcggtgaaggc
cccctgca
>471926|50_5'-seq-3'_140 specie=CMM
tgcagctggagcctgaggagaagcaggcataggaggcacatgatcaataatctgatccat
tgtgtctacctcaaaagcatacaaatgaggtacatgggcaacccctgaactattgtgtca
accttagaagtatgaggaacaacagtagagacaacacctgagttaagatcatctgaaggt
agtgtagtaagcacacgaaacataggacaagagcccttttgggcatgtttgaagggaaat
aaatgctcatgaaacacaacattcttgttcacaaggaatgaatggttgtgaagatcatac
aatacatagcccttctgtgttgataaataccacatgaatactgca
>471749|47_5'-seq-3'_69 specie=CMM
tgcagcttctggggccaagatttgttttatactaggtaccatatcttaactgtacgaaaa
attgaaatgctcttggttcttttgcagaaagagctcttaagatcaactaactttaagttt
gatgcctatttagcttctagaggcccttgtgttgctaattaataatcacactttaagccg
atgtgaataagaaaatgttattagttactcataactgaatatcttcctatgaaataaaca
aagtattttggacattgagctcagtaggacctgtttagagttgaacatgtttctagtaac
ttgtaccctagcatactgtaagatgcttgacaagttatccttacagcttgtctgaatgat
tgttacgtattggtaatgtgttgttttaatgaatacaccgttttgatagattgtactgtt
tctcgttgtttcataatatcacacaccagcaatttgaagagtaaccttacaatattatat
ataaaaaagtacgatacatggtagagttattataaaaaggaaggataaatggtaaaataa
gattattaatactaaggggaaaataaggtaacaacgtgatcacaccaaatcannatgtca
catatggttataaaaatgcagcttccttcnttttncctctctccctctgtgtaagtctct
ttcctcatgncnnacagactgtaactgattttganttctctgca
>471790|50_5'-seq-3'_25 specie=CMM
tgcaggtcgatctgcttaaaggtcagaaatcagatagagttgatgttactttggcacccg
aagagttggaactgatggacaatgtcctgccagccaagtgagtagcaacactagtaacac
tgttctgattcagaggatctcatatgaattttcccgatttttgctgaaaactttttgttc
tgttttatagatatgaggaagctagagaggaagagaagttgcgttctcagagagaggatt
tcagtgacatggtagcagaggtatgttaactatttcatctttgcatctttattactcttt
ctcagagtcctttcgcgtttcttgtcgtagtaaatctcaatgttcactagttctgacatt
gatgaaactgctgca
>472148|53_5'-seq-3'_127 specie=CMM
tgcagcaactgccgctgctatggcaaagaagtatggagctgatataactgttgttggtat
gtcaccaatgttgtgtgctattggttctttcaaaagctaaactacagagttgaatttctt
ggtacagaaacttttagtggtagatttcaaggaatctaggtctttctggtctttgcagtt
attgatgaaaaggagaaagaagcatacccagagcatgagacccaactagcaagcatccga
tggcatttatctgaaggtgtatttactttttttccctgtatttaaaaaagcatgaaccag
ttgatgtattgtgatttaaaagtgctacctggacgggtgcactagacttgcaaaacaaca
ggctttttgcatgcaagcctgtagcacagagtaattttggggaactttcagtatttgtct
tgcattatgagacagattcttaaatcatattataacatggttatctcgtttttctgctgc
ggagttttgttatgtgagtctgca
>472416|15_5'-seq-3' specie=CMM
tgcagnaaacgaaataggggacgtgcaacttcttccctctatttccttaaactcggtttt
atttgctcctgaatgtttaattaatttgatttctattagcaaattaacgaaacacctcaa
ttgtggtgtcactattttggctgactatgttgttgtacaggaccggaaaacggggaagac
gattggnnnnngatatgagtcacagggactgtattacatgtcaaaatcaccaccaccann
tgccttcacttccactacntcaacagaccttctccaca
>472904|47_5'-seq-3' specie=CMM
tgcagaagcatgctgagaaaaaattgcaaaatttattccactttcagtttctgatactcc
tagtggatgagccagaccaggggaaactttgaatgaagggaaagtgtccagcatttgagg
agcttcttcctaaaagcatgagcacaaataaagaaatcaaatatttaggtttcccatagg
acagtagtaatcttgtccactttcaagaataaaggtcagccaagaaagcaaaattggcca
tcatttggttaacaaaattaggataagttaggatatctcatttgtattgtataagatcat
aggtgagacaatctatcttccgatgtttgacccaacgtgttatgcagtagataaatgacc
atagtaactttacatgaaagacgtaattctatcagaattcaaccacacaaaattatatga
taaaccagggaaatcattaccaattatacaataaatcaggggaaaaggcataattgggga
ggttggggagaggggaagaggaagaagaagagtctatttcggngaggtcaccagatagcc
gcataaatcctaaggggaggtagggaggtggtcattagtctgccctcgggttctaacttc
taaganngaagaanatatagggacgagaaaatgcnagaacnnnnnatccttcaccattat
acttgangggnggattg
>472913|42_5'-seq-3'_141 specie=CMM
tgcagttaggccgtggatcaaaaccaatggtaaaccattgaaacacaagccttttctact
cgtgttccaccaatttatccacaagatatcttcagaatagaggaaagagcacagacaaat
gctgatatttcacaaccaaatttccaaactacaagaactaccaaacaacatgataaaact
ttaaaatatcaagcaacacacaaatacggcagagatcgcgagagcataacttttttagtc
ccataagacaattttaacaaaggtaccaaatattaaacagaccaaaatcttaaaattcaa
ggaacactgcacttaacttgatccaaaaaaagaaaggattcagggatagttaagaacgaa
tttcagcacaactaggtttccttcggtggggcctttttggctgcttctgca
>473099|45_5'-seq-3'_94 specie=CMM
tgcagcagcagcaggcactgtcattggattgacatttgtagtcctgggatttttcactac
aaagtgcacatctgatgtgactgtaaagcagctttttgtcataccactttctgcattggc
tggagtatgtggaagtgttattgattctttgttgggagcaacactacaattcagtggatt
ctgttctgttcggaagaaggtcagccatagtttatctcttaaaagaactaagtggatttg
tttacgcaagaaatagtacatagtaactgatcaccccaccgcctcttctctgtgaaagaa
aactgaaaaagtagaagacggctgtcaatatgttttctaaaaccataaaagcaatccatg
ccatgtttgtgtaagatggttctcgtccagatctgagtttccatggctataattttatcg
gtatttgagaagctcttgaagttatgtaaatattctttgtgctctgatatccaatcaaac
tactcttttagcaattgaaaggaatttggtaaaaatacaagcagtttcttttgcatacct
aaactaaaggtctttataacttaaccaaaagaagagataaagccagtctactgtatgttc
aggaacctatcatttttctaaaattttgngcacacnnctgttctctttggntgactttaa
ttattgaagctgtttctgttgagtttacatggnatgtgatatttaaagcaaananatacc
tgca
>473458|45_5'-seq-3'_25 specie=CMM
tgcaggggcacacacttagactactatcactcctagacttcttggatgcatcaataggca
agatgatgaaggtaactaccgcaatgctactggaaggatattatgggtcatttctgattt
tcttccatcaaaacgcttccacgtttaagaacgagaaccctcatgctcacatctctttct
tctccttttaaccaaaacttattgcaatggttttagcttgtttaattctggagaataaca
attccttctcaattaagtccttctatgagaaacttctggttagggcaatccacatgcctc
ggtctggattcctaagatgccgaggaaggtgtgtttctttgcgtgggtagctactagagg
agtgattttgacggtggagaattttaagaagcggaaggttgttgccatgagctggtgctt
cctttctaaggaggcgggtgaggacgtggaccatattctgttacattttggagagaacca
tatttataggtttctcctttttcgtatacctcttgtagatggccaagttgaccttgttat
tattaatataacctttttacctaattaaaataacatgtttaatctagaaccgtgtgatca
tgcattttatttctagttcgtctaccnnanncctatttttcacttactttagctttattg
atactttttcatgtgtcacagcttaaaaagaanatagcatcagctacttcacctttaaaa
tccatgttcaacnaagagganccacnacaagatgatgctgnnagcnttgnagttacnata
ctagttatcttgntgnacttttgctttgcnnngacnnttattatgnccttttcactgnn
>473467|5'-seq-3' specie=CMM
gcttaaagctacnnatttnaagaanagganaaggaacnaaaattanttgatgtttgtana
nagngagaacggnttanacgnctttttctgcnctgngatccgtgaacttgcaaagagacn
atttctcttcnntcaatgccttttggacattgcggaaagagtcaagtnnnancttgntta
atttgnaaagggnaagggng
>473710|50_5'-seq-3'_127 specie=CMM
tgcaggaaaggattctccccatcacctactccacgtcttcttcagcagtatggaaaattt
tcgttctccggaacaacaccaaaaaaggaattaggtctcttcccatcattttcttgcatt
ataatatctttgcatcctagtgcttgtaattttccaccttcttggtctcatcgctgcttg
taattaattttatccttctttttgtactttggcttaatgttccaacagacaagcggacag
tttcaccacatcggtttcctcttttacgaactgcatctcttgctagtcggccaaccaccc
ccaaaagttctaggccaaccaccccaaataagagtcggcctactactccgaacccttcca
acgggagacgggtaattactggatcctatataattttcatttgtttaatatgtttatatc
caggtctagtcgtaatagttctgaactgctgctgataagatcatgctcctgtatcctgaa
attctgcaacttgtcttgttcatagtacacttgtagttattttcttttaactattaaatt
gtgtttgagcagtacgctgca
>473470|47_5'-seq-3'_69 specie=CMM
tgnngggncgaaggatgaagaacattgaacacagatgacnaccaagttcattccactcca
aacaaatatttgnagagaattgttttcttgataaatcaggacttaaaatagcaagtttat
aagagcaactttctacactccgcgccttaccccagaaagataacatgtttggaggtgtgg
ggatgaagagtactcaattggtcaagctatatacttctcaatagtaatcaaaggtacact
cagttatctgaagttccgactgtcctattaatagatggctcatgccacgactttgctact
tgaagatccatgtagcttgccctctacaatcaaacgtgagtgttcactggtatcatgttg
cactctcccagtaatctccaagcacaagccatttctcgggcctttcttattattcttctc
cttgggagttttcctgggacctggatccacaaagacgggttgtacctttaggtttgggtt
aggtttaatgcgggttgcttccttttcctctgctggnctgaanagaattcccttctgcn
>473725|55_5'-seq-3'_92 specie=CMM
agatgatgaagctatggagttgaacaaagaactaatgtccaaattacttgaacttgatga
tgttgatgctgtgtatacagatcaaaagtattaggttattattccacttaacagtggcat
gaacacctaacagctggttgttgaggctattgaagaatgataatgacattcagctcatta
gagtcctgtagtcaatcatatacggcgtcatctagctgttttacttctacaaagaatcta
cagatcgtctcatcttaggaacacattgctgtttggcccaattttatcatagggtttgat
ctttcaactgatagatggaatctttagatgcattggtaacccaataatattgcctcccgt
ttgtttgtaaaatgaatgtgctttaaaaatacaatctgaagttgtaagttatattggcaa
taaaatactgttgtttctctttaacagctagcatgatgaatctcattgtaacgtctttag
cttgagttagtaaagtgagaggctaagagctaagttgcagagttatttgtatacgtttga
cttgatcaattgaatctaccgaagttcttgtttcttcncatggacttgtcagaaagatta
atgattctatgttatagttgaagttagaatccctagttcnnatttctgctgca
>473493|45_5'-seq-3'_51 specie=CMM
tgcagtaaggacttgtgagatttcgtgcctgaatgtgttgttctctttcacaagacaatg
gcattggagtggatgaatatgacataaaacatcgcgttttgtatcaatcttgcacagttt
gctaaaagtgactactagaatttgtgcattcttcgctaatatgtatgttatagcacattt
gcttgatctgctactcctctgctccttctatatatgtagttgattagtccttgttgttct
ctgttccttatttgaaagaatattctgataatcttaacattccatgcttgttttccagct
atgttctcagactttgggctgctacaacaattagcactggacatttcttgtatagagcca
tcataacagcggaaaggagtaaaatcaacttcggtgtcctgaaatcttgttatattctaa
tgatgtccggaactgctttcattcacttggacatgcacaaaactttctggttcacaacgg
taagtagttgtatgcatacaatgtactcattttgaactcgctgacctctagtttgaatga
ataatataactgacttgttgaattactgcttgtgatagataaacaatttgccgatggtgt
tcatggtgtaccttatgatatatagncaagtgatactgtacgatgctaacttggggaaat
attaacttcctcnnctgcgcattcaccgtcttgttccnnttaccagccatagtgatcaat
gctgcaagactatacctgnn
>473993|47_5'-seq-3'_129 specie=CMM
tgcagcaaataattcccagtttcctgccaaaatcttagaaccgaaattctcatgatagat
gacaggccagcgtctattatctggtcctttgagataaataataatctttcccatcttcct
tctgcccactataacttgtggccagctttgtggtaattcctacacagtaatttaaggagg
tttaaattcaaagatatcgtggagacgaaaagcatatacacccgggaatcaagaacaatt
tcagccaaatacatgtagttaagcacaatgtggagtggactatgttctctaatgagaaag
ctttaggccttaaatcatagcaaaaagaaaaagataaaaagaatgaacagtgtaatcagg
tgattaaaagtgccaaatatttgaacagcaatggaatgcaggccctgcttcacagaaaat
gagatatctttttctcctaaatattatagagtatttatgccgaagtatgcttacaagctt
ctatataatatctttctttgattattcaatgccaaggataggtgaaagcagtactaaaat
gcacgtcactccaatgaacactcaagatatacacattcaagcactgtatacactgca
>473847|31_5'-seq-3'_100 specie=CMM
tgcagtgcttgaaggttcacgggaagcttatcaagtgcacgaagcaaaacaaagagaaat
tcctcaactgatttgtcaccatcttttgtgttactagattcaccaatccgccctttatga
acatcttgaagccactcgtctaacactggtagaccccttaactgtacaaacctagtaaga
cagtcaaaattttcagttgcagctacaacacttgcaagcattgagcgactcatcaaatcc
attttcttctcatttctatctggccgcatgaggtgaactagcttctcaaccccttcagag
ttcacaagccctcctttctccgtaatcttagaaatttcagactttaatatgctttcagct
ttgatttgactagaatctatatcttctgttttgattgaacgttcacgtttaattgactcg
gggccctgatctccccgctcccttttctttcccttaacatgtggaggaaaagaagttaca
ctgctctgtacattatctgaacctggtttcaattgcgatgttgacatggaaccattcatt
ggttttggagaacgaccacctggttgcactgttgcatgcatctctactcgcgtcttattt
aataattgacctacttcttcttgtagctcctgca
>473996|46_5'-seq-3'_94 specie=CMM
tgcagtcctctttaatatttgaatgttgttcctatctctttattattgcttgtttgcaca
ccaggtgttaggacttgtacttcctgttatcttcatagctaatattattcattgatgtgt
tgttcttctgttcttcttccctcttgcttctcgtgttccaaaatattgtatttattcctt
gtaattataccaaccctgtgccacaccttctctatctgatacctccttcctcctccccat
attttatatctttgttccgcaaactccccttcttttttcctttgttgttgagctttccct
ttgatctgctgtatgtcattcccacgtctgccttattctctatcttattacttttgttgc
cttcttcatgttgtttctcctcccctttctccgtcttcttctccttgttcgggtacaatt
ccggatgttccacataacattgttgttcattatgtccctggatcatgcatgtctggcagt
atttaggcatataatcgtatttaattttgatccatttttctactacttcatcattctgca
acctcatccctatcttaatacgctttgggaattcttgtagtaaatccacctccaccttga
ctctcgcacaacttggcttcgtctgantttttgtggccatgtccacctgnnnnggtttgc
ccactgca
>473997|50_5'-seq-3'_137 specie=CMM
tgcagtaaggtcacatatcatccacattgaaatgaaaaatgcaacttttgagaagggaaa
aggttcagtctacactattttgagatggaaattacctccaccaatgactcaatcagaaaa
tcattgtatccataatatgaacccaagtcgcttttaagttgatcaacgtaatccttacgt
gtcacaccttcttccctcaatgacttcaaatttgaaagcactctaacaactgcatttatt
ttattatatttgaatgatacacttacttctcggaaaaaatatatataattcaatgaagga
gaagaaactcactctcttttatcctcctttggaggttagagagatccgggggtctctgtg
tttcttcttcaagctcctaaaaacacaaagacaaattaggcattcatgatcattcttccc
cctgaatgagtgtatgacaaatcaaaccactaatcaagaacttgaactttaaagcaaacc
tcagttgtcggcagtctgaaatcatcagcttcttctttaatattgagctgca
>473862|45_5'-seq-3' specie=CMM
tgcagcaatcgaaataggactcctcctgcaaaatcaggaataaacatttatgctatttga
ccaatgagatagccacatacaaatctgtggctagtgatccaagtgacaaaacccattttc
cctcagctgtttaaagctctaatctattcatatccacaatctacttgattactagacata
attacttgtggttaaggcacaaataattaatatttgataatttgattagacgataactgc
aaccaaaaacacttctgtaccttatatcaaactcttctgacttcttgacagtttcctgga
cagccttaatctcttcatggttcattccaatgttagaacagaaacgtctctgacattcat
gcatggtccgtgtcagataatacacaaatattcatattgtactgaatgcgctcacaaaga
ggagcagaccacaacacttgccctcactcaccagatagtctccagcatgtatagtcccca
tctccattgagtctcccatttcaaccttcaattgtttcacaatgaactcttttgctcggc
caatttccttctttgtagctccattggcgattgagcatatttctagttaacactcaaagg
ttcagaaaagttcatacagaggactaaaccattaatctacataataaganatcatggtag
taccttttacagtgcgtgctttnncttcttgncganacgcaatgtaaatacnagcagcca
ccnaggnatccnnannccttcctctcgtanacttctggncttccagcctntngnatatct
cacttgctcgnnccng
>474009|50_5'-seq-3'_129 specie=CMM
tgcagaacattaaaaggcgtacaaacagagcaaatgtgcaacacaaatttccctattcaa
ctcttatctttgtcagtttacagatacctaacgtttaccttcacaaacccaaccagtagt
caaactatcttttgtaacttgatggtgttgtactggaacaaacaggttaaaaacttatct
gcttcaaccagaatagtaatagcggcactacatacaacagtgaagaataatctaagaaca
atctcaagattagacagctctccagtgatgctccattgcgagtactccaatttcctactt
gtgaattctttacaagccccgaatccaaataatcaacgtaacacttcaaggtattcaaga
taccagagtgctggatccattatataagctgcaagaaagattgctactctgcttggatcg
aaatttcttctacacgggtaccaaggcaagcttattaagcattaatctcagcattacact
gatgctccctgctgca
>533550|43_5'-seq-3'_111 specie=CMM
tgcagttacaagcaaaagtttgaggaactagtcataactttaagtatctaaaggtttgag
gaactagtcataactttaagtatctaaacaagtaatataaccaagggtaccctttatttg
ggctaaaatatatatgtacaaataatctacaatactcaataagcaaaacaaattttgatt
cggaaaccacaaactaaaaattctggttccgtctaaggtactaaatctttataccatttt
aaactatctcacttgatgctctaatacttttacaaggaaaggattattgcagcaaaaatg
ttaccagcataaagtcttccggtaagatttttaagagcttttgcagcctgttcctcctct
ctaaactgaacataaacgttgccaacctgcatgtgcacattgtacataaataaaatgcca
acccataatctaaatcatccccagaagaggcttaccatgtgacccacaatattgtaacaa
atgttcaagttctcaatctctccataattgtnnagtttttcaaataaatcttcataaaaa
tcctgcaacaacatcaaaataantaacattccatcaaaacatcccacctaaagaacctat
ctgataaacataatatgataaaatgaannatganaagactccntctgca
>533764|39_5'-seq-3'_138 specie=CMM
tgcagtaaggtcacatatcatccacattgaaatgaaaaatgaaacttttgagaagggaaa
aggttcagagtctacactattttaagatggaaattacctccaccaacgactcaatcagaa
aatcattgtatccataatatgaacccaagtcgcttttaagttgatcaacgtaatccttcc
gtgtcacaccttcttgcctcaatgacttcaaatttgaaagcactctaacaactgcattta
tttcattatatttgactgataaacttacttctcggaaaaaatatatataattcaatgaag
gagaagaaactcactctcttttatcctcctttggaggttagagagatccgggggtctctg
tgtttcttcttcaagctcctaaaaacacagacaaattaggcattcatgattattttttcc
cctgaatgagcgtatgacaaatcaaaccagcaatgaggaacttgaactttaaagcaaacc
tcagttgtcggcagtctgaaatcatcagcttcttctttaatattgagctgca
>533767|25_5'-seq-3' specie=CMM
ngcagttttgaagcttgggcaaggtttgtaaaattattttctcttctttataaaactatt
tgttatggttgatgcaattttcatggatgacaatgttgggagttttcagtgagtgattgg
ataatacattaaattggtagtttttagtaagtgattggatatacatgaaggattattttt
cttttcttttttacttttaaggtaaatgttttatgtgtcccttttgatacagctaaaata
cgatgaactactaacagcgatttgttgatcagaatttacgataaaagttatttanaggtg
agtgtaggttaattctttccgtttgcttaagcgtaatctgttagctgtggtagtgggagt
agttaaaaggtatccagtaaattaatctgtgggaaagctgtccagannncnntgtcatta
aaagaaaaagttatttagcatttgatgttccgcaatattagaatatttacgtgtccttga
agttcaatgaaatcataatcnntgggacnaatacagtttgtttgcacacncaggnagtca
caagtgacaaannncatactggagaagttactttatttaaatggacatgcatcatttttg
gtgatcccttcatcnnngcgctgatttgtgttgncacactattttgatatcttacattta
aacngntgnanccnctcttgatgngatgnnnatttgnaaagctannnnannntgtcattc
tnngnnnnactgcnttacatattgnnggncatatctgc
>533927|47_5'-seq-3'_55 specie=CMM
tgcagaggctcttgatcaagattgtacttgatcaaaagaattacagatagcatttgcaaa
agcatcattaaaggttgcctaatcaatctttccagacactttcaaaggctttcatttgac
ttgttgtgcctatatctatatccagcttagagatagatgagaagtttctggttgctagca
ttgggacaaaacctgataagataacagcagattttgcactgaagcacagttttgcgatgt
tgccacagaagcagcatgcagtgtgtggtctgtaggttgagtacaacattacgacaatac
tccaatcacacactcattacataagttatttctaatgctacaacaataatgttcacacat
agatccaccaagtattatgcatccgaagtccaaatcatacttatatatgagtctccttca
gacagtaaagtggtagggggaagactcagatcagggtggctatggcatccaattcccaac
aagcaacatttcttggacattacataggtaaaagctttttagttgacatttcacagggac
tattcaaagacatacctgcaattgcttttgtttgcgctgcnactacagccattgtagatc
ctgattctcgctgctcaagagtctccccaacacaggcaatcacttttaggccttganaaa
agtgcatatgcaactttatcanccacaaactgca
>533932|50_5'-seq-3'_131 specie=CMM
tgcaggtagctgacttctgagaatatatgactttgcatcagctgccactgtccatcatga
aaaagtgcatgttgaaaatacacaattcaacaacaaaatacacagcctatggttccgaat
agattaacaacactaaaacagtttgcagcttaaaatgaagaattccattttgcaagcctc
cagtatgaatacatctaactaatacctatcttatacaatatacatcacggttccaacttt
tgtttgtttttgaagattacttattacaaatagcaaatatccacactttgtactatgtat
ctagggataatcagatggaaaatccaagtgtcgctcataaaaacctcattccccaccccc
caacaattgcagatttatttccctgtttcattcaaacacacaaatggatttccacagcct
cacaaggagagaattgcaagctctctgcaagaagaagtgaagaacaaaatcctagctagc
atcaccaatgtcaccatggccgattctcttcaatctcttgagtttggtgatgggattgaa
gaggtcttgaaaacatgtgaatctgatattgcaaacccatccatggagtctcctcggagt
cagaagaagtaacaagtgtacctcagactggttcccaaactatacaacataacatgactt
ggaaactttggagacctttacaaggaattgctgca
>534137|5'-seq-3' specie=CMM
ttcnnccntgatggatccagngcnggatcagatggataataataattgaataacagcagt
gacaataaaaagcaaaggttatattggggatttaaaaggtacagaatttgagacgttgag
actctactgggtgctttaagcaaaaaaagaaaaagaaaaaaagggtattcacaggctgga
aaataagaggtatagttatggggaaatgtgtggaaatatgacgaaatggaaaagagtcta
gctagcaaaaaggagtattganaaatgtgactgancatttttgttcaccgtttattttta
cttgtncnnnnntnatatattacactcttcaccggacaataaatanaaaatgataaattt
tcatcnnattttacannnnanncntnataaatttgaatgactatttaatatatt
>534158|27_5'-seq-3' specie=CMM
tgcagaaactacaatttcataaacgcagaatgtttatcctaacaattgagactagttcat
ccttgtcaaaggctcgcttgagatgttcttcaatggtgcaaagtagattgcgtggtggtt
ctgtgaaggcaccaaggtgatggcataactactttatttttcttgataacctagaaattt
tgagggctagttaacacattttcagtgnataatgtatgnnnnnnctcgtatttttttgca
tcatgagttgcacgcttatcactagaccaaacccttcaagaatctgattccatggtgtga
agttaaatgttcagattgtaccacttcaactgctattcaatcccattgcagaaagatgaa
catcangttagctatatacggtagggagagaccttataccaactctttggttttctttca
aaagaagtaagtctttaacaatcttanaagctgggaaaagcaagacaanangnaagtact
ctcncnaanaatcnatgtgtgcnnnnnnaactccgngcgttgcnnntnnancgntatgta
aaanaactgantggtngt
>534163|36_5'-seq-3'_25 specie=CMM
tgcagtctttgtcatcatcaccttgttactaacagcttcatcacctgttttattatagaa
tctggttggaaagtagtacaagccctctatttccttaccaatccccttcacctctccact
gaagaggtcctgaaaaacacagaattcaggaaaaaatctaacagaacacaataattgtct
tgttagctgtgatactgagagcaggtcatatttaaattcaggaaccaccaatacattctc
tagtttcccaccagctggaatcatgcaactacctgagtgagtaactagtgtagtttgacc
attaggtaaatgcaccttttttcctacattctcattagatgagctgacattttctagcat
atctagattagatgnnntgtggcatgttgccccagagtcaactatccaattgnccttttg
atanaacacatcatgttctttcctagcattcatcacaacannnntgcattcnnnnnnatc
ttcagncncagtcacanannaaacaacaggattatgtgaaatacctgncnngntgatagc
ttctnnnnccttttctccctcntttagaatcttctgaattctttggtactgatctgca
>471792|45_5'-seq-3'_90 specie=CMM
tgcaggataccttcactagtcttacaaaggcattggcagtaagatccaggtatacttcag
catcagtttccaaatctaaccttgaagaggtgcagagaacaattccagttttggttggac
aaatacaaggtctgtacatttgtttttcttgatttcttcatgtacaaggcctgcacttat
ttcatttgtttatattaaccatcttcggtacaaggcctacacttaatttcatttgtttat
attaagcattgtgcttaatcatcatcctttgaatagtttgtttggtgattttctaactca
gatgggttgccagctcatcatcttccctattttctgaacttggtttttggtacaggagga
gaggcaaataattctagttcttgttccgctgcttgtagaagttgtgttttttttccacgc
ctcttgaaatacaaaagttttagttttactaaggccaattattcgtgctacatctgggtg
aaatgcttcttattttctaattcttggctatattttccgagagctgaaattaaatgagaa
catggcttcagatgatgtacaggcatgtatcatatattttccctctatactgca
>471796|43_5'-seq-3' specie=CMM
tgcagagtgctgtagaacattacaattagtgtaatattcaatatagataaatgctagaat
caaacaaaagatcataatccttgactatgtagtgcagataactgagtgcaacatagttat
gaggatattgctttttctaacgtggccaacaaatgatatactatttattcggaagtttat
gctgaattatatttgctaatgagtccaaccaaacgatccctaagagaaacaattgtttaa
aaccaatgcattataaggaattcatgagaaaccaagaatggccataatggaatatacaga
ggccagaatagacctgatcaattatagaaagtgtgggcacaccactaacggaataaactt
cttatcaaccattggagaactttggcaccctccagacagtttttatcaatgctgtcagga
accaatgaatcaccaacaaaatacaagatgccagaagtgacattgagtatagtatctcat
actggaaagggtaaaagtccacttcttcagattctctgttccagttctgctctgcatctc
atactggaaagggtaaaagttcatcatcttaacaagatagagaagaagttgcaaaatcat
ccgagatatanctaaggtactcaactgtaatctctggacggaagtccctccattttgtcc
canaatataaanaaactttgagtttttgncgnncaaaattctgaaaatttgantttaaaa
tgncnnggggcatgacaatgntattacaagancaaaacntaagctaantggnatttggaa
aanantgngtgg
>471953|50_5'-seq-3'_68 specie=CMM
tgcagaactctacacctaaaacaagaaaagtggttgtgcttttatgctcaaaatatctca
atgtctctttttcacaaagccaaagaaatgcaggcaggaatatgtcctccaagcagctac
ttcccttttctctctctctgtcactgccagctgtcaacagtagctccgactgtcttcggc
atagcctgccctagggcgtctgctgaagtttcacaatctttatagcacaaacagcatcta
ctaggcatgttaaagcctctccttagcaggttttcaattgttaagcatgcaacatgtaag
gccatatattgtaatcacaccaccctcagtgaggcttcggattacataacattctccatg
tcttttgctcttctcttcctccattactgcttaaggcctagtagcaagatttaccagaaa
acttgcccttgttagttgttagcaagttcacaccacatagaatctggcttgccctctgtt
aaatcaatccttgtgttatattcatcaagggtgcaacactgtgctcttccttcccataga
aaattgttgcctaactcatgtagctgcttcactacggatttaggcatagcattgatgagt
ggtagacttacgttcatttgannnnnntttagttcnacaattaatgtcctcnatgntaat
tgtgtcctattctgca
>471798|50_5'-seq-3'_135 specie=CMM
tgcagtcatatatgcatctcacgagactgttgttgtgtcaactaaactagccagtagcct
catccaattcggatggactttctccgttcatttttacttgttcaatatattaaatatagt
cattctacttttatatgtttaacttgtaaaataagatgaaaatttatcattttctattta
ttgtgtggtgaaaagcgtaatatattaaatatggacaagtaaaaatgaaccgtgaataag
aatgctctttctcaatacttctttttgccagctagactctttttccatttcgtcatactt
ccacacacacttccccataactatacctcttattttccagcctgtgaatacccttttttt
ctttttcttttttttgcttaaagcaccccagtagagtctcaacgtctcaaattctgtacc
ttttaaatccccaatataccctttgctttttattgtcactgctgttattcaattattatt
atccatatccatatgatcctgca
>471965|47_5'-seq-3'_136 specie=CMM
tgcagtgggatgttggtaatcgttcagatacatctctgctatggctgtgtgcattgctgc
tccaattggaaggacatcctcgtcaagaaagaagtgaggggaatgtggggcgtgggtaga
gcccaacttttcatttctgatccctatttgaaagatgactccaggaatcacttgttgata
gaaggcaaagtcctcacctgccatgaccttttcaatttccccaacgttctccgaaccaag
cacgagtttgccaaccctctctacatgttgatgcaagttctcatcatttgtgcaagctgg
atatgctgggaaatcctcctgtttcatgtcaacgtacgccttacacctatgcacagctgc
ctgtccttcaattacctgca
>472188|50_5'-seq-3'_138 specie=CMM
tgcagtaaggtcacatatcatccacattgaaatgaaaaatgcaacttttgagaaggggaa
aggttcagagtctacactattttgagatggaaattacctccaccaatgactcaatcagaa
aatcattgtatccataatatgaacccaagtcgcttttaagttgatcaacgtaatccttac
gtgtcacaccttcttgcctcaatgacttcaaatttgaaagcactctaacaactgcattta
ttttattatatttgaatgataaacttacttctcggaaaaaatatatataattcaatgaag
gagaagaaactcactctcttttatcctcctttggaggttagagagatctgggggtctctg
tgtttcttcttcaagctcctaaaaacacaaagacaaattaggcattcatgattatttttt
cccctgaatgagtgtatgacaaatcaaaccactaatcaagaacttgaactttaaagcaaa
cctcagttgtcggcagtctgaaatcatcagcttcttctttaatattgagctgca
>472441|45_5'-seq-3' specie=CMM
tgcagtcactttggttacaacagatcaggatgtaagataaatattctttctttagatttt
gtgccccattcagcttctagtcacaaaaagtgtatttccctttgttatctttttttgagt
acaacgactacaactatgcctcagtccaaaacaagttgtggattatcttttcctagatgc
cttttgaattatagaacttagaatatggagacaacgctcatccctttttaatttcaccga
agattgcactgtactactcggtaagcttacgcaaacagatcttgaacttcctaagtagta
acaaaaaaagctgccccctgctttctatttccctcctcaatttgcttacagtccttcact
tctgtagtaaagccgtctttcaagctctccttcccaccttattttctgcctccttgcccc
actctccatcatattcccccaccccgtgaatgagctgcttagctttgagatagcaaaagg
aagctcattggatatttaacagagagaacatgtcaaatattaaaaccataattcaaaagc
acctatgctagtctaccatttgtgtccacttactccttaaaaacgctgattctttagggt
gatttcaggaaaagttattcactcccgccttgcccccttgtttgattttctttcaacatt
ttattttgcctaacagtgtcatatgggctagattctctgtggctgattatcttactttcg
tgatcgtgcagcatatatgccacatttganccttctttacggagatttaaccgangaaga
aaganaaagctcnagaaaangnnttatatcnnagacgaaggnntttccngcntgagcttc
ccna
>472202|44_5'-seq-3' specie=CMM
tgcagaagtcgaaaaagttaaatcaagacagaccaaaaccagccaaaaagacaacggagg
tgaaggtaatctgttcggtagacgatcatcagtatctttatgtgcaagctcccttgcatc
aacttcggtttatctagatggtccctagcatgaagtagtttatctttctactaaaagttt
ttccataagttctattgtaacttgtcttctttcttcattcagaattctagtatctgcttc
aggattaatatctttaagaatttggtggcctgttgcgtgaagccagttttaggtatcttt
cccccccttttagcaaatccaattgtaggtgttctaatacttttcctatatgaaaaataa
aaaatgtttcttcttaatgttttatccttcctcaagaggatgaaatactcagtcttgata
ttgttgagtgtttgattctttaaattaaggtaaaaaaagtgagaaaactatgtctttttc
aatggataggaaggccttttttggtttagatggtaaccctatagcctaatatgcagcccc
aaataattaactaattagcagccaaaaagaaggaaaaatgacagttggtgaagagnaaat
gatggatcccaaaccccttttctctaacttataatccactctcttttatatgntctaact
gcccgtggctgtcgcgcaaagtggagtctaattttaggaactaatctgnacactctggag
gnaactaagtagcgnatctaatgctncacnttgacttttgagannnanantgactctgta
ntaagntcntttcttttt
>472456|45_5'-seq-3'_128 specie=CMM
tgcagtatgctcttctttttactgtatatatgatgaataaaaactgctaaattatgttta
tcttataccaaaatgtctaaataaccttttgctctcgtaatgctctagaaattggcttaa
tgtggccaaaggtctggcttctactgaagaagctaaggactttcagttggaccttctaaa
agacgagattgtattgttggaaaggaatcttgctggcaatcatctaagcacgggatgctg
ccacgacgacttgcagtatgggaacataatgatggatgaagagacgagatcaataacctt
tattgtaagtactaagttttttattcatagatctgttcagttgaaaagttaagaggacaa
atacaatttactaaatgatatgcatatctcactagattttagctatagcagtgtttgcat
gtatgatgattacatctaaatctaatttgggcttccatgatcaataactaggcagtgctt
tatcctgacatgtttgctgca
>472475|118_5'-seq-3' specie=CMM
atctgagacagtttcatctatttttacttgtgatgtcttgtgaagttcctgccacgttca
ctaagcatgaaccatctgtcataatcttcactaatatcaacaaattcaaatgatttctca
tcagacagtgtaatttattagccatcactggacaaataatattaggtcaaaaaaagccat
gagaaagttctaagctggaaactgaaagaggaaaaatgggatatggaagaaagaaactag
agagaagtcaatcttctttttaccaaaaaaagggactcaagtggccacttttttggtact
atactaatatcagttactgttatgggcattcttagaatgaccactacttgatatctccct
catgccatcacttggttgagaaaatatttccttgtaaatcgctaaggggttgtttggtag
agtgtataaaaataatgctaaatagaatgtattagtaatgcttgcattagcaatgcatgt
attagttatgcttgcattaactatacatagattatttttatgcattgtttggtttgatgc
attaaaaatagaatgcattgcatttaaaaaattatttacaaagatacccctcactattat
gatggaaaaganatnaaaaaaanggtattgaggggcaattggggtctttnattgagttaa
tgcatgcnttgaaaccattgcnttgctnatacntaaaaatcc
>472935|50_5'-seq-3' specie=CMM
tgcagaagtcgaaaaagttaaatcaagacagaccaaaaccagccaaaaagacaacggagg
tgaaggtaatctgttcggtagacgatcatcagtatctttatgtgcaagctctcttgcatc
aacttcggtttatctagatggtccctagcatgaagtagtttatctttctactaaaagttt
ttccataagttctattgtaacttgtcttctttcttcattcagaattctagtatctgcttc
aggattaatatctttaagaatttggtggcctgttgcgtgaagccagttttaggtatcttt
cccccccttttagcaaatccaattgtaggtgttctaatacttttcctatatgaaaaataa
aaaatgtttcttcttaatgttttatccttcctcaagaggatgaaatactcagtcttgata
ttgttgagtgtttgattctttaaattaaggtaaaaaaagtgagaaaactatgtctttttc
aatggataggaaggccttttttggtttagatggtaaccctatagcctaatatgcagcccc
aaataattaactaattagcagccaaaaagaaggaaaaatgacagttggtgaanagtaaat
gatggatcccaaaccccttttctctaacttataatccactctcttttatatgttctaact
gcccgtggntgncgcgcaaagnggantctaattttagganctaatctgcacactctggag
gnnactaantagcgtatctaatgcttcacnttgacttttngagagtaanantgactctgn
agtaagctcatttcnttttatctcannnngacttgcntgnnctggnnccntcaagggnna
attcnnnnnanatccntnacantggnngncngntcgagcntgcntctagagggnccnatt
>472936|19_5'-seq-3'_105 specie=CMM
tgcagccagattaccgaagcacaagctcctccctttccagctgctaagagacatagacga
ggagatctcatgtatccttacctgttttctattgtcatggagtacctaagtaggtgtcta
aatggacttaagcaagaaaaaagagcttcaaattccatccgagatgtactaagctgggaa
ttactcacctcaggtttgcaagaggtaattcgccttctgctactcatattcaacactgtt
ttaacatgtattatatgacttcttgattaaaggctaacaaacggaaaagttcagtatact
ttggaggggtacctcaggcaaaaagctggtggtttcggagtaacaaacttaaaagttcat
gttacagaatattgtaaatatattctattaccttatatagataggagatatctgtaggaa
tcataagagatatgtaggatattttgttacctttgttgatgcttctttctagtgtatata
tacatgtaatgttgatataataaacaagaaattaagttctgcaaactacatggtatcaga
gccactagggctcaagatcttggttcagaaacttcagaacttctcctagcatcttgggaa
aaggtttcggctacttgggttttggagaatacatctaggcttgntgtcccagcatcgtnn
nnnctattccaacgtactgca
>472741|47_5'-seq-3' specie=CMM
tgcaggtgccactgccttctatgctttatcacatcgccagaaatttacacaatacaaatg
tttttgtgttgaacttttctagagaaattgttttacaagagtgttatattttcctcatta
ttttggctcaacttgaaccttgaggacaaggttctcatttcagagggaagtattgttgtg
aacacggctggccaagctattggacctaaggataaaccacaaagagtcccaagaattaga
cagtccaatactagttttgcttgggatccagattgagtacagtttaaatggttgtcattg
cggtttttggagaattatgcttgaagtgagaaactgtctattcctctcatcttctttcta
cagtctaacttctcgtctccattcttatatgtatccttagttacttgttacttttcattg
tacttcaagagttttaagtgttgtcgttgtagtttggctatcttattatataatgtttaa
gtatctgtattgagaattcgggtttgtttcagagtccttaatctttgtgtaaatataatt
aggaaataatactcatgtacattcnaaacttcaacttcnacttcaaatcaacctaacaat
gnacatcanggcgtatccattgacaaanttaangnatgannantgctaaggggnacaatc
naaggnaagnattggatttttangaaaccttttcnccagtggngaaaatggncacttt
>472753|28_5'-seq-3' specie=CMM
tgcagggttggtaaagcagacttaatctcctggaagtttatgtttagggcctatcttgaa
ttcaatatttggaagataaatggtaatttcagtgtttggtgtgctttgcaaagttgggtt
cagggcttgtaatgttttctcatgggataacagtattccaacaggaaaaaaaggtctggt
ttacccccaccacaaaaaaaaacaaaaacaaaaataagtaacatcaatatttccgtttat
aatgtgtttgttgcatgtgctgaaatattgactaaattgtaagcaagcgaagacattttt
gttggaaaaagttgatatatacaaatcactacaagtattacaatctcacatgactccatt
cccaacttcttattttagcaatccaatcatttgctagtcctgtctgctgaataacaattt
caagacatcaaatgaagtgtatctatgtgatactgcaacaattctgtccaggtttcaatg
ttttaagtaattgattgacgatgagaatctcttctaattatgacgagggaattattttct
tgtgtaatgcagttaatacttaatacagtgttgtcattctctgttgtctgtgtatttcgg
ttacaaatattctttgtatatgttgggcagcctttactcttttaacagtttgctatcccc
tttcatcaaccagggttacaagaaggttgatccagantgctggnaatttgcaaatgangn
atttcttanangccanaagcacctcttgaanantataagtaggcnaaaaccntctcaaat
gnnnnntcatcnnnanactnnctcccnagngnaaagtttatctgntgnancttg
>472960|50_5'-seq-3'_122 specie=CMM
tgcagtgcttgaaggttcacgggaagcttatcaagtgcacgaagcaaaacaaagagaaat
tcctcaactgatttgtcaccatcttttgtgttactagattcaccaatccgccctttatga
acatcttgaagccactcgtctaacactggtagaccccttaactgtacaaacctagtaaga
cagtcaaaattttcagttgcagctacaacacttgcaagcattgagcgactgatcaaatcc
attttcttctcatttctatctggctgcatgaggtgaactagcttctcaaccccttcagag
ttcacaagccctcctttctctgtaatcttagaaatttcagactttaatatgctttcagct
ttgatttgactagaatctatatcttctgttttgattgaacgttcacgtttaattgactcg
gggccctgatctccccgctcccttttctttcccttaacatgtggaggaaaagaagttaca
ctgctctgtacattatctgaacctggtttcaattgcgatgttgacatggaaccattcatt
ggtttcggagaacgaccacccggttgcaccgttgcatgcatctctactcgcgtcttattt
aataattgacctacttcntcttgtagctcctgca
>473320|59_5'-seq-3'_95 specie=CMM
tgcagttacccggccatctggaccagattctagatgttttatcttagcaccctgggaaag
gataaaattcaattagaagcttataaactaggttgataaaggaggcatactgacaccaga
actagagtggaaagaggatggagaaccttgacgaatttgacaccattgtcttggtagagt
tgttcatacttttgggcaagagaaggagtgaacagtcttgataagagatgctcttctggg
aaaattatctatgttctcaacacagttagtaaaatcaggagtagagtatactggtacgat
attcaaatgcaggcaagtttcaaacctcagaggaataagaaaaattgaatacttcatttg
taaggtaataaactgattaatatgcttcagttaactctttgaacagaggactcatcagac
cgagaaaggaacatggacttcttttaactagtagcagaaaacatatattttggaacttta
catgttattattcgtcatgttatcatcaacgggttttgcttatatggaaattttcccacc
aaatgtgcaattttgtttttataaacgaaatagctaaacatggtttgtggattcacattt
cttatttattttttctcgcaaacagcatttcttatttagcaaagtgacggaaagcattta
aggaaactcacagttgtatcaagtttccnggctacagcanctgca
>473326|50_5'-seq-3'_133 specie=CMM
tgcagtgcttgaaggttcacgggaagcttatcaagtgcacgaagcaaaacaaagagaaat
tcctcaactgatttgtcaccatcttttgtgttactagattcaccaatccgccctttatga
acatcttgaagccactcgtctaacactggtagaccccttaactgtacaaacctagtaaga
cagtcaaaattttcagttgcagctacaacacttgcaagcattgagcgactgatcaaatcc
attttcttctcatttctatctggctgcatgaggtgaactagcttctcaaccccttcagag
ctcacaagccctcctttctccgtaatcttagaaatttcagactttaatatgctttcagct
ttgatttgactagaatctatatcttctgttttgattgaacgttcacgtttaattgactcg
gggccctgatctccccgctcccttttctttcccttaacatgtggaggaaaagaagttaca
ctgctctgtacattatctgaacctggtttcaattgcgatgttgacatggaaccattcatt
ggtttcggagaacgaccacccggttgcaccgttgcatgcatctctactcgcgtcttattt
aataattgacctacttcttcttgtagctcctgca
>473327|31_5'-seq-3'_140 specie=CMM
tgcagttaggccgtggatcaaaaccaatggtaaaccattgaaacacaagccttttctact
cgtgttccaccaatttatccacaagatatcttcagaatagacgaaagagcacagacaaat
gctgatatttcacaaccaaatttccaaactacaagaactaccaaacaacatgacaatact
ttaaaatatcaagcaacacacaaatacggcagagatcgcgagagcataacttttttagtc
ccataagacaattttaacaaaggtaccaaatattaaacagaccaaaatcttaaaattcaa
ggaacactgcacttaacttgatccataaaaagaaaggattcagggatagttaagaacgaa
tttcagcacaactaggtttccttcggtggggcctttttggctgcttctgca
>473331|39_5'-seq-3'_133 specie=CMM
tgcagagtcagtttttgacaatatgaggaaatgtgtgaccatcataccattagcaagact
cacgaaatctttgagattatttcgtttagattcctgaaattaaattgaagaaacattatt
tggtcaaaagatatgaaaaatacagacaacagatgtatattgtaatatgcagaaccacat
aggtacagataaatatattcatgtttctagcttatatcacaagacaaaatcaggtattgc
tgcaaaaagctacagaggtcataagtcagaggaaacaaaaagaagccagaagtactgaaa
agatctgtcctgccaatgaactaaccattttgattgatcttttctgcttttctttcaaat
agcaggagttcaacagccaggagaataacaggcataatgtctagtccacaagttaaacgg
aaaaaagctaatacattgtacaagtaacaaaacacacccccttcccctttccaaattaaa
caagctcctacttgactctctccgcaatgtccaaaaggcattgaagagaaatcatctctt
cgcaagttcacgaatcacagtgcagaaaaagacnnntaacccgttctcactctttacaaa
catcaactaatttttgttccttttccttttctttaaatttgtagctttaagcattaaacc
atgcaatactgca
>473748|47_5'-seq-3'_133 specie=CMM
tgcaggtatcaacaagccaaatgttcgtcttgtcattcatcattctttgccaaaatctat
tgaggggtaccatcaggtggttgctaaactttaatttctcgttctttcttttaaactact
ccgaaaaactagtcaatggagtgcaaaattgactttgctgttattgttcaataggagtgt
ggtcgtgctggtagagatggtctaccttcctcttgtgttctgtactacagttatagtgat
tatgtgagtctctgtcccaatatgtttcttgtttctgttagtgaagtattatacgagtgt
tgatctcctctacttctttattttctgttaaaacatcttttgcttttttttaaaaaaatc
aatagatacgagtcaagcatatgatcagtcaaggcactgtagagcagagtccctttgggt
gtggatatggtcgttcaaatgtggcagcttcagggaggaaccttgagacaaacgtggaaa
atcttctaagaatggcatgtgattgttcataagtcactgagatcttcactgttgtaatgt
tagttttctcaagtctttcaacacttttttcaggtcagttactgtgagaatgaagttgat
tgtcgtcgtctccttcagcttattcactttggagagaaatttgaatctaccaactgca
>473758|50_5'-seq-3'_83 specie=CMM
tgcagaagttgtaagagtgaaaaaaaacattttgcttgatcagacaaaattccaagagaa
gtcctacgacgtgctcctaaacatttttcttcttccatttatcactaattcacaaaatta
agcataagaaaatcttaccaatggtcgggatatacatgtacagaggcaaaatcaacggtt
gaaagtatagagttgcggacaaaatcggatccaagatcagcagcccaaatttctggattg
gcagttgtctttttgggacttttaggaccatagaatccttcaagacccactgttagcaga
tgtttcctgtcaattgatttcacgaacgttgacatctcttctatccagtcctgaaaattg
gcataacgctattaatgcatacccacgtaaatgtacaagtacgcagaatctactcttcca
gaaatgatttcctgaaaacttactaaagagaagaaaaagaccacaccctcggaaatttgt
atggcaaatgttggtatgtttaagagggattagggaatgaatatgaattcttctgacaag
tgttacaaccgattaaataatttccaatacaaaaaagtgtcaatctgttttggacggaga
agtcactatttatggacatctaagtaaggnctcataagctcangacaaatactactcatg
acataattggatganttgntctcaagtaaaatccactcgaactgca
>473759|31_5'-seq-3'_78 specie=CMM
tgcagtggcaaccactgattgagaaaatggtagggagaataacctcatggactgcaaaga
atttatcctatgcatggagagtgcaactggtacaaagtttcttatttggtattcaagcat
actgggctcaacttttattactacctgctaaggtgaagctatgtgtggtctggagcaagt
gtaatcaccaaaaaatcattagttgcttgggataaggtatgttgtcctaaatcagctgga
ggacttaatctgcctaatattcatatatggaacaaagctgctatagccaaactgcattgg
gatctagcaaataagcaagacaagttatggatcaaatggatacatgcctactacatcaaa
aatagagatatagttgatgttatttcaggccaaccgtgttggatggtgaggaaaattatt
gaggcagggaagctattggaaccaatgcaattgaataagaaagctggatatagcatgact
aaaaccatctatttacagctaattggagacctggaaagggtgaaatggaaaggactgctt
ctccaaaaccaagcacgccctaaagctgtgtttgcattatggttgtgtttacttggaagg
angatgactgctgatanactgatcaaatggggtttacctgca
>474014|50_5'-seq-3'_123 specie=CMM
tgcaggaatttcttggaaggaaagaactggacagacacttggactccgatgaagctatta
cacttggggcatcattgcatgctgctaatataagtgatggaatcaaatcgaatcgtaaat
tgggaatgattgatggttctccatatggatatgtgattgaagtagatggtccagatcttc
ctaaagatgaaagcaccaaacagttgaccataccacatatgaagaaactacctagcaagg
tatatcagaaatttgttttgactgtatattgttggtgaacaataggttattaaggaacat
acttaacacatgacagttttatgtcccatcgtgtgatcgatctgca
>474044|50_5'-seq-3' specie=CMM
tgcagtttcccgttcaatcttcatttaattttcaccttgttatctcctatgctgtcagtt
tgtcttatataaaccttccatgttctttttttatcttgtgcgtcaacatttaaaataaga
ctttgacaatgcttggacatacctggccagttaattttgtaatgatgggttgcttaaata
agctcttgagtgcatctttaacctctccatatgtgaaataattttgaagccaactgctga
taaatctggcacgctgatgggagtgtttatgccatgcttgcaaaatattttggggatcat
ctactacattagattttcgtggtaagtttgcttactatctaatgtatcatgtgatttcta
tcaaaatcttttttggttaaagttatcatgccttaataaaagtggaccagttctgtattc
ctaaaactggcacctcaaggactatggtgagcctgcttttcagtttcaatactacacatt
ttgcatgtaatgcttgcgtcttgctggtttctcttactatatggaagtttggtgggtgat
gttcaagcaagttagtctacattactatagtaccaatcagctcttctcattactccagaa
aggtgtggttatattggtatcatgaaatactgaaactgatctgctcctgcccccaccttt
ganatttcctaatatagaaattaattantgtgagtanagatagaagggnagaaaagntat
cttcnggtnaanacnangaagtgaaaaggaacngnanaaggnancaaagagcaaatgctc
ccactaccnatgatctactantgttancttgatganntcctttt
>474069|45_5'-seq-3'_127 specie=CMM
tgcagatgaatgaatgtaatcccatgatgtggggtttgcggagggtagagaatgtacgca
taccttatccctacctcgtggaggtagagaggttgtttttgaatgaccctcaactcaagt
aatacatagtgaaggaatgctataacatatctcaaattggtaaatttacaccacttgtat
attgaaatcaaatagctcagttggattacaagttccaccagacaaaggcgctccgcgatt
tctgtaaacaatctttcaggagaaacacaattcagagtacaatttctgagttgagtagcc
cactccaccagaaaagccacaataactgtactttttagtataattaacactgcatgtacg
tggtacattctatgaagtggatagagtgaaatcactcgggagctaaatcagggcggaaat
gactgacatacatgtgcaaaagcactcaagacacaaggaaatagcattcaagatttagat
acgagtctgcaagtgtggtaaagaatgtactcgtcccaggaaaactctcagaagctcgtg
gaaacagtgtgacacggtagcggaatatggagttttacgtagcactgca
>533572|46_5'-seq-3'_134 specie=CMM
tgcagtaaggtcacatatcatccacattgaaatgaaaaatgaaacttttgagaagggaaa
aggttcagagtctacactattttaagatggaaattacctccaccaatgactcaatcagaa
aatcattgtatccataatatgaacccaagtcgcttttaagttgatcaatgtaatccttcc
gtgtcacaccttcttgcctcaatgacttcaaatttgaaagcactctaacaactgcattta
tttcattttatttgaatgataacttacttctcggaaaaaatatatataattcaatgaagg
agaagaaactcactctcttttatcctcctttggaggttagagggatccgggggtctctgt
gtttcttcttcaagctcctaaaaacacagacagattaggcattcatgattattttttccc
ctgaatgagtgtatgacaaatcaaactagcaatgaagaacttgaactttaaagcagacct
cagttgtcggcannctgaaatcatcagcttcttctttaatattgagctgca
>533618|45_5'-seq-3'_137 specie=CMM
tgcagggacaaatgcaagattttatcctattcaaccacctgattcttcgtgtcttagtgt
ttttcttcaccatttcttactagctgcaatcaagtgatagatatacttcccctgaagctt
aaagtaagcatgcatcattcaatgtgattgtaatgtttttgatataatcacttggtttac
tggatttatgcatttctgcaattcccattctatattttggcttgaataaattaagcaatt
gcctctgcaacttggaattcttgtccgattttacattatctgtaggttgagttaccctta
tctgggacatttaagacagcaactcctgagtatttcctgttactttaatnnngaaatata
ccttatctcaatttaatgttgaagttgatacctctgttttatcgtccttttatttttttg
gttcaaacttttttatgtttattanatataaataattattttttgtcagcctcacatgtc
tgca
>533646|45_5'-seq-3'_73 specie=CMM
tgcagatcagtaccaaagaattcagaagattctaaatgagggagaaaaggatgaagaagc
tatcaacatggcaggtatttcacataatcctgttgttttttctgtgactgtgactgaaga
taatgaaaaatgcagtgatgttgtgatgaatgctaggaaagaacatgatgtgttttatca
aaaggacaattggatagttgactctggggcaacatgccacatgacatctaatctagatat
gctagaaaatgtcagctcatctaatgagaatgtaggaaaaaaggtgcatttacctaatgg
tcaaactacactagttactcactcaggtagttgcatgattccagctggtgggaaactaga
gaatgtattggtggttcctgaatttaaatatgacctgctctcagtatcacagctaacaag
acaattattgtgttctgttagattttttcctgaattctgtgtttttcaggacctcttcag
tggagaggtgaaggggattggtaaggaaatagagggcttgtactactttccaaccagatt
ctataataaaacaggtgatgaagctgttagtaacaaggtgatgatgacaaagactgca
>533949|39_5'-seq-3' specie=CMM
tgcagaaaccaaattcatgcttgacagttgatacaatgctgcattgtggacgcgacaaaa
tttacaagtctcctttaccatataaacagaagaaaatatctataatgtgttgttatgatt
attatggaaatgaataatgcaccttcacatgagccttgtagtagcctttgagtgtgggat
gagagaagaagtcatcatcagaagttaaattcaggccagcagctttaccccattttacat
actgcgattttccaccgtatgcttcccagttgttgactagtgacagtatcancctaatct
tgaatttcttggcttcactcaccacaaaatccagagcctgaatnacnnanaacaccgata
cttgntagcttctctgtttaatcanaaaatgttgttcnnatttgtnt
>533997|43_5'-seq-3'_25 specie=CMM
tgcagatggtgatcctcaagatcatgatcaaaagtgtccactagtatcagtgagggcatc
catatagtcaaggccattaggtctgactgttaaaacttaaacccgagactcatcaagtga
tacaatattctgcatatcatcagtagtatgcgtctgaagaggaaaaatggatttatcaaa
aacaacatccctattgataaagaagacattcttttgcagatcatagagtttgtgtccttt
ttgtgtggtgccataacccataaggaatgatctgatcgttctaggaccaaacttatcagt
cctcaacaacttggttgcatgacacaaacatccaatgattctcntataagacaaatctga
nngntttctaaacatcattacaaaaagagacttgttgaatggatgaaattatgttaataa
tatggantgna
>534194|47_5'-seq-3'_88 specie=CMM
tgcagcagaaattggaaatagggatactaactttaactataacatagaatcattagtctt
tctgacaagtccatgtgaagaaacaagaacttcggtagattcaattaatcaagtcaaacg
tatacaaataactctgcaacttagctcttagcctctcactttactaactcaagctaaaga
tgttacaatgagattcatcatgctagctgctaaagagaaacaacagtattttattgccaa
tataacttacaacttcagattgtatttttaaagcacattcattttacagacaaaagggag
gcaatattattgggttaccaatgcatctaaagattccttctatcagttgaaagatcaaac
cctatgataaaattgggccaaacagcaatgtgttcctaagatgagaagatctgtagattc
tttgtagaagtaaagcagctagatgacaccgtatatgattgactacaggactcaaatgag
ctgaatgtcgttatcattcttcaacagcctcaacaaccagttgttaggtgttcatgccac
tgttaagtggaataataacctaatacttttgatctgtatacncagcatcaacatcatcaa
gttcaagtaatttggacattagttctttgtttaactccatagcctcatcatctacctgca
>472007|47_5'-seq-3'_123 specie=CMM
tgcaggaactgttgttcagttggaactgaagctatttgtgttaatccattcatatcgggc
atcattattgacccatttaaaacatctacttccccaaatgtagacaaatcaaccattggt
tcaccactaactgaaactggccatgtacaagtagcagtaccaccaaaaatgttattattt
atagtagtactaaatgaaacctcgtcttggactggactcatttgtggttctccccatggt
aatcgtccttgctcgttatcccacattatcgctgagtttgtcccactataccactggtta
tcttgacattgtgacgatgagatcatgggctgataatcgttcgtcatgaggcttatgtaa
tcaagattgtgatttcccctgaacaagtcatcagaatatttgtcaattttaggtaatttc
tcagtttgtgaggatgttttcttgatttcaatacaaggtagtgatggtttaactttggat
gctaattgagaagttgaattagaggcataagcttgaatgaaagatcttgaattcttgctg
ttaaagggtttagctttaagtgcaccaacaagactattttcaggttcctctgttctgca
>471861|56_5'-seq-3'_140 specie=CMM
tgcagggtgaataacttttactttctttatgcatgttaagcttttattactgggttcttg
aattaattgaagcataaaaagggcatttgatgaactactactcttctgtttagccatcgt
tatgatgaaactgaaactagtagttgaagaattaaattcttctgtttttcctgaatgggg
gtacttttaggggacatgatattttacatgttttatgctggttcccaatttaccatgaaa
cttaatgcaacagaggcttgtgggtacatcttctagtacatctgttatgaaattgatgca
taataatttctccaaatggagtaaaacaaaatgattagtacaaaagcttatgttttttaa
ttaactgaaatcaccaggaagaagccatggtgtggcaaggcacatcaacaggtttagtac
agctgca
>472065|46_5'-seq-3' specie=CMM
tgcagcacacagatggaaatgttactgaactcgcaagttattgaactattttggtcgtct
gtttaaagggcgtaaatttttgagccaagtcaaaaccaagctgagatctttatgggtcat
cttgaactgatccttgtccgaactgttttttgtgtctggctgactgaaaattgaggcttg
agctcatacaatggggatgatttatgaacttgagattgtgcggaaggctgacctagggtg
gcaaacagataaaacaactttggaagttgactatcaagactgcaacagaaatcctaattt
tcagtttggctttatcttacctggaaaaactttttagccataaatagtatgtctatgaat
gcaaatcccaaaggttgcggttggagatgatagatcaaagttttgttgacattgatttca
tgagatcttccaaattaatctatgttttccagctgcaatggacaatagtatgagagtcaa
tggtggttactctttggggagcgaaacctatagctatgctatggagcaacagtggtggtg
caaaagggggtgtaaacgatctatgcagaaaagctaaagcaatcaggtgcagagccacaa
ctatggggaagttgagtggtgagcaagtagcggtgacttggaggaagtagcagtggtggc
taggaagtttgagaatggangggagagataggaggangggtgg
>471888|50_5'-seq-3'_140 specie=CMM
tgcagaattcacagacaataccaaagtttttcttgaacttgttaggtacttgtgcattgg
tagaccctccagatcttgagtacattgctagtggatcaactccagacatacttatagaat
tcatacccatgctattactgttagaagcaaatctttgacactcatcactgataaccatag
catacgcctggttcactcctggtataggactcattaatagaatttgacttctagcctgtc
catatgattcattcaatcccataaggaactgatacagtttttgcctgtttacatgatcaa
taaaaccttttgatctttcacagttacaaccaggggatggaactagagcttcaaactcat
cccacaagttcttaagttttgtaaaatagacagacactgaatttgtaccctgctgca
>472253|46_5'-seq-3' specie=CMM
tgcagatcctcagcactcctacattacctcctctcagaaagactagagctctgttgcctg
agtttcgtgtaattaatcactgcttttccactgctcctttttccacattgatgtttaatc
aattaagcttactaacttggaaaagaaaacatgtgcattcccaatctcaatctccttagt
gtgttctttaggttcttgagttggatgtagtgatgccttacgtaagactgttagtctggg
tgttttcatattttctcctatcatcggaagtttagaaaagttactggtgttccatgctaa
tggtgtttgtgtgtagattctctaattggtgaggtagaatgaattggtgcagatatacgt
tatttataggagtctttgattggggagtaaactgattccttatctctttttactagcatt
ggggtcttaactaattcgcttgcacctcaatcattccactatttacctgcatccccccat
cagtacatttaccgggcaactcatttaacttttttgcctatactgagatttgaccttcgt
ctcccatggtcttactcccaatttcaaaccgttaggccacatcacagtaaacagatgtct
ccttatgaactacttgacactaattcnnntannnngnanctaatcttgacaaggaattat
gaaatgntaataatganttgantccacaaccatttagcantcnnntncagtctttgnagc
attatccctatcacacagannnntgtagggaannatttgangacaanntgtaatttatnn
agttananggtatatttgctcnttttttgnnntnattttcgantanctgangca
>472261|47_5'-seq-3'_101 specie=CMM
tgcagtcctactcgcagacatacataaaaaagttaaaacggcgttaaatgagtttgtttt
atttgttattttgacaaatcaatacatgaaacttatatttcaaacttgagttcatttgta
atagatttgattattgaaatttgaaaaataatttatttatctatctgatcgcaaagctct
tagtaacgaagcgtttgtagagaactcaaaagactaattaattgccaacactagcctaac
aattgctgttatcggtgaactactttgttaaatctccataactggagctattctagaagt
ttctatgagggaaagctaactgaagaagagagaaaaatcaactgaaattttattgagagg
aaaattagagccagaggatgtgggtaatgaagtatggaaagaattatgcttgaggtcttt
tttccaagaggttgaagttaaatctggtaaaacttatttcaagatgcatgatttggctac
atctctgttttcggcaagcgcatcaagcagcaatatccgcgaaacaaatgtaggagatta
ctcacatagaatgtccattggcttcgctgaattggtgccttcttactctccttcactctt
gagaaagtttgtctcgttaagagtgcttaatctaagttacacagaacttgagcagttacc
atcttccattggaganctagtacatttaaganacctggacctctctggcaatagtanaat
tcgtagtcttccaaagcagttacgcnagcttcataatctgna
>472273|45_5'-seq-3' specie=CMM
tgcagcaggattttcaccccatgaaaatcacttggtttgggatcaaagaactcaaaatct
gcttgaacagtgccctttcaaaaccaaaggagaagctgttagtgtactgacatcacatac
gaaaaatcatttacagcaacgagtaatggaatgtccttacatcaaactcttcatcatctg
aagaaccggaatcttcactcttgtctattagttcgtgatttaccatccttttacctaaga
tggaaaacattcggcttcagaaccagaaattgaaatggatcactgtgctcataataagtt
ttcatgagatagaaactacatactatacaccaaaataacaacataatcaaatacttcacc
tgaagaggtaggtagattatttcctggaaatctgggattttgaaccttgtgtgcaacctt
gttatttgaggcaatccgtgccattgaacgagcaaatggagagaaacttaaaggtagaca
tcgcgctggtctgcaatgncttgcgggctttcggggcattatacaaattaggcaaacctg
antacacaggttagcatttttttanngntctataaaataatgntgagaagcagcctcggg
aanttgcanagcttnangatacaacnnaaaacncngatgantnnnataagtttcaaanan
nnnncnantngancngnnantggnnattataattaacttannacttantg
>472321|50_5'-seq-3' specie=CMM
tgcaggtatgatcaatcaaataatgagtatttttcatgtatcagtaaactttaataattt
agtagtcatttggatgctggttggagaaaagttatccatatattaaaattaacataactt
ttaaaacattatatgggttcaactgaaattattactttcatcttgagcagtccactgatg
ggttaggatttggatcctatgcccaaccttcagagctaatgctttttccgaagttacgga
tccattttgccgacttccttgcctacattgtttcattgactagaggttgttcaccttgga
gacctgatgttattatggggtgtgaatgggcgtggatgacactcggtcctctgggtttca
agggcctttggagcagtaccggacaccacacaaggggcaatgcacttcttgccgctggac
cgtagctacctacaattgctccgtttcaacaagggtggggaagctcttaaacagaaaaag
atagctctaggttaggccctgttgaaattttcggactccctaacgttgttgtcaattgct
acgtcccagtttaggagttttaacttgattcacttttggagtacgcacgaaaggggctat
ttgtcagggttcctccgacccttaggatcgtctaacccatgtataaatgacgttcacatg
gagtcttccccctttttgancttcaaagttctcatttgaatatnanttactaccaccaag
atcgcaccgntatatacntacnatccgntctcatttagcataacgacntggnttgagcaa
agntatgggtttcggctaaaattantgagttttgncaaatncataactatcgctgngnnn
ccncctgtgncggcanantgnntgngnntntattaanctganggancaatgagtcntaan
nnnaccctntagcaccccntgac
>472978|46_5'-seq-3' specie=CMM
tgcagtttatgtcattcaataccacatttcaagtaacttaggttgcatgatgatcccttt
ttgggtgtatggttaaattcttgcatttaagatttggaagtaagaagcatttagttggta
cttctgaaagcctcttttacaactaatctttttgtgcttcagactcttttttccttcttt
tttttgtggggatgtggggtggactcatttatgtctttgcactggctcatcacgtagctc
tagaggtgtctggttgttgacatttcttcatgcttcttttgattgagcaattgatgtgcc
cttggcctttgtgatgataacaatacttgcttaatcatttttgttccttattttgccttt
ttttttttttttt
>472774|45_5'-seq-3' specie=CMM
tgcagacaatttgctctcaagtctttttgaactgatatcagtgaatattctgagaggcta
ttttaccacaataagtaataagtttaattataatgtccatttactgttcaatttgttaaa
tctttgaaacttataggaatcatctgtgttttccgttgtatcttaagctctgcaacttcc
cgaggctgcttctcaacattattttatagaccattaaaaaatgctaacttgtgtattcag
gtttgcctaatttgtataatgccccgaaagcccgcaagacattgcagaccagcgcgatgt
ctacctttaagtttctctccatttgctcgttcaatggcacggattgcctcaaataacaag
gttgcacacaaggttcaaaatcccagatttccaggaaataatctacctacctcttcaggt
gaagtatttgattatgttgttattttggtgtatagtatgtagtttctatctcatgaaaac
ttattatgagcacagtgatccatttcaatttctggttctgaagccgaatgntttccatct
tangtaaaaggatggtaaatcacgaactaatanacaagagtgaagattccggntcttcan
atgatgaanagtttgatgnaaggacattccattactcgttgctggtaantganttttcgn
atgngatgncagnacactaacngcttctccntngntttgaaaggnnnctgttcaag
>472991|50_5'-seq-3'_109 specie=CMM
tgcagttcgtggctgataaagttgcatatgcactttcgcaaggcctaaaagtgattgcct
gtgttggggagactcttgagcagcgagaatctggatccacaatggctgtagttgcagcgc
aaacaaaagcaattgcaggtatgtctttgaatagtccctgtgaaatgtcaactaaaaagc
ttttacctatgtaatatccaagaaatgttgcttgttgggaattggatgccatagccaccc
tgatctgagtcttgcccgtaccactttactgtgtgaatgcggctcatatataagtatgat
ttggacttcggatgcataatacttggtggatctatgtgtgaacattagctgtagcattag
aaataacttatgtaatgagtctgtgattggagcattgttgtagtgttgtactcaacctac
agaccactcactgcatgctgcttctgtggcaacatcgtaagccgcgcttcagtgcaaagt
ctgctgttattttatcaggttttgtcccaaagctagcaaccagaaacttctcacctacct
ctaagctggatatagatataggcacaacaagtcaaatgaaagcctttgaaagtgtctgga
aagattgattaggcaacctttaatgatgcttttgcaaatgctacctgtaattcttttgat
caatcctgatcaagagcctctgca
>473346|39_5'-seq-3'_86 specie=CMM
tgcagcagggagcatcagtgtaatgctgagattaatgcttaataagcttgccttggttcc
cgagtagaagaaattttgatccaagcagagtagcaatcttttttgcagcttatataatgg
atccagcactccggtatcttgaataccttaaagtgttacgttgattatttggactcggcg
agggcttgtaaagaattcactagtaggaaattggagtattgcaatggagcatcactggag
agctgtctaatcttgcgatcgttcttagattattcttcacactgttgtatgtagtgctgc
tattactagtctggttgaagcagataagtttttaacctgtttgttccagtacaaccccat
caagttacaaaagatagtttgagtactagtggggtttgtgaaggtaaaccttagatatct
gtaaactgtcaaagataagagttgaatagggaaatttgtgttgcacatttgctctgtttg
tacacctttgaatgttctgca
>473347|45_5'-seq-3'_93 specie=CMM
tgcagcagcagcaggcactgtcattggattgacatttgtagtcctgggatttttcactac
aaagtgcacatctgatgtgactgtaaagcagctttttgtcataccactttctgcattggc
tggagtatgtggaagtgttattgattctttgttgggagcaacactacaattcagtggatt
ctgttctgttcggaagaaggtcagccatagtttatctcttaaaagaactaagttgatttg
tttacacaagaaatagtacatagtaactgatcaccccgccgcctcttctctgtgaaagaa
aactgaaaaagtagaagccgactgtcaatatgtttcctaaaaccataaaagcaatccatg
ccatgtttgtgtaagatggttctcgtccagatctgacttctgagtttccatggctataat
tttatcggtatttgagaagctcttgaagttatgtaaatattctttgtgctctgataacca
atcaaactactcttttagcaattgaaaggaatttggtaaaaatacaaacagtttcttttg
catacctaaactaaaggtctttataacttaaccaaaagagagataaagccggtctactgt
atgttcaggaacctatcatttttctaaaattttgtgcacacagctgntctctttggttga
ctttaattantgaagctgtttctgntgagtttacatggtatgtgatatttaaagcaaaga
catacctgca
>473203|47_5'-seq-3' specie=CMM
tgcagaagcatgctgagaaaaaattgcaaaatttattccactttcagtttctgatactcc
tagtggatgagccagaccaggggaaactttgaatgaagggcaagcgtccagcatttgagg
agcttcttcctaaaagcatgagcacaaataaagaaatcaaatatttaggtttcccatagg
acagtagtaatcttgtccactttcaagaataaaggtctgccaagaaagcaaaattggcca
tcatttggttaacaaaattaggataagttaggatatctcatttgtattgtataagatcat
aggtgagacaatctatcttccgatgtttgacccaacgtgttatgcagtagataaatgacc
ataatatttacatgcaagacgtaattctatcagaattcaaccacacaaaattatatgata
aaccagggaaatcattaccaattatacaataaatcaggggaaaaggcataattggggagg
ttggggagaggggaagaggaagaagaagaggctatttcggtgaggtcaccagatagacgc
ataaatcctaaggggaggtagggaggtggtcattagtctggcctcgggttctaacttcta
ananagaanaagatatagggacgagaaaatgagagaacaacaaatccttcaccattatac
ttgangggtggattggtcgngtccttataaaaaggagangacagntctctagagcaattg
nnncnntcatnaatncctacatnancactcntngatgnnnncagaaannnnnnnnntcaa
aaaaaagancnttttc
>473566|47_5'-seq-3'_87 specie=CMM
tgcagaggttataatccggccaaaagcaagagccttttgtaatagcacagatttttccaa
gaatgaagctgaagttatcaaacatgaagacatatacagagaagctggaaaaacaagaag
tgtctttgatttcaaaagttacatggttcaaaagattaaatctgtcaaccaagccttaga
tgctgctgttccaatcagagagcctatcaagttccatgaagcaatgagatactcactcct
ttccgaaggcaagcgggtttgtcctgtactctgtatagccgcctgtgagcttgttggtgg
ccaagaatcaacagcaatgcctgctgcttgtggaatggagatgatacatgctatgtgtat
gatgcacgacgaccttccctgcatggacaacgatgatctccgttgaggaaagttgtcaca
tcacaaggtttatggcgaaaatgtcactgttttagctggctattcccttgttgctttagc
atttcagcatatgacaacagccactaaaggagtacacccgaaaacaatggttcgtgctgt
tggagaactagcaagattgataggtccagagggggcagcggctggccaggtgcttgactt
gctgtgtggaggtaactctgatactggattagaanagcttgagtatattcntcgtcacna
gactgcn
>473572|53_5'-seq-3'_139 specie=CMM
tgcagaagagaagctacaggtacagttctaggagtaaattcttaaaaataggaaggctga
tggaagctatacctgaatgggaactattattgatttgaaatatccctttcactaaatagt
aaatacacataacaaatgggtaatatagactgctgtctattgtcacaatacacatcattc
cacccttggccttgaaaactgtactttatggataccaataatttgacgttaagttaagct
gtgacaccaggttcaagtcggtcttccacaatgataagttgatagatcatcatcaggatg
ttgccaccaccacggataatccataaccattaagatgtgactcctgccatctccatgcaa
tctgcaaactctcttgaagatcagtgtatttggctgtccagttcagttcattcctaatct
tagttggatcgctgtaaacttctgcataatcaccaggcctacggggaaggaagtcaactt
tgataggtactccagctgca
>473579|47_5'-seq-3'_67 specie=CMM
tgcagagctcctgtacaggtttatgtaataattcctgtcaagggaacaattatcagaacc
atatgatacattgtcactaaaaacatgaatganaaacaaacagaaggattcactgacgtg
ttttgccgacaagctggttgttgagggccttgccaagtaaagttattgtaggaaagatca
ctgtacatgcaatttgaattcttagaagtcataatccggagtactataatgataagaatg
caatccattaacattttagaggtgaaaaagacaaagaaactgtagaactacacacagata
tagtactaaataaaagtcaataatttccctgagattttaatttaactatgcctctgagaa
aatatcgctctgcatatatgatgccatgaaagtgtctacactttcatttcaagacaatgt
gaggcacaaatattttataaaagagaataaagatgatagtacacgtacacatttattccg
ttcttcaagattgaggcaggtatatctccactgagcatgttaccagataaaaacctatta
aagcagtatcacagttaaataactataatgcggaaaatagtgaatgtagatttccctgca
ttgttgaaaataataataataccatcttaagagtatttaaganataaaaaacttggcagt
atactcacacnaatttaagcatacttcttgcactaatgncatccggaatcgttccaatga
gcttantgaaactaanntnccctgca
>473781|45_5'-seq-3'_100 specie=CMM
tgcagaacattaaaaggtgtacaaacagagcaaatgtgcaacacaaatttccctattcaa
ctcttatctttgtcagtttacagatacctaacgtttaccttcacaaaccccaccagtact
caaactatcttttgtaacttgatggtgttgtactggaacaaacaggttaaaaacttatct
gcttcaaccagactagtaatagcggcactacatacaacagtgaagaataatcttaagaac
aatctcaagattagacagctctccactgatgctccattgcgatactccaatttcctactt
gtgaattctttacaatccccgagtcctaataatcaacgtaacactttaaggtattcaaga
taccagagtgctggatccattatataagctgcaagaaaggttgctactctgcttggatca
aaatttcttctactcgggtaccaaggcaagcttattaagcattaatctcagcattacact
gatgctccctgctgca
>473905|45_5'-seq-3'_136 specie=CMM
tgcagttcttcattggatgaatcatgtgaaaacggatgctgagtacattgtgattcttga
tgctgacatgatcatgagaggtccaataacaccatgggaattcaatgcaggccgcagccg
acctgcttcaactccttatgagtaagggttataagtttgtgatctttaatttcattctgt
tggaggattgcatggttcgttacaaatttacaattgtttggtgaatcagtttgtgccttg
tattcttgcatgaattcacattgcatagatttttaccagtctactacttttgttcctata
ttgaatcagctaccttatcggctgtgacaacatactggcaaggctccacactcgccatcc
tgaagcttgtgacaaggttgggggagtaatcattatgcatgtagatgatctacggaaatt
tgcgctgca
>473917|45_5'-seq-3'_134 specie=CMM
tgcagagaactttccagtgactggcatcagcacgtcaacaactttgcattctttgttaaa
agatattgctataaatccatcaatatggatgaatataatcaagatggaacagcagaaatc
tgctgatgcttctagaactactacagcacaagcttcaagttctaaatctattcttggagc
agttccatcaacggatgcagtaggtcccagatcctctgctattggccagagatcagtagg
aatacttcagactcctacacacacatcatcagcggcaagttccatttacaaccttttgaa
gaatgagttcatttacagtgttctttactgcttctattgcacagttccccgtttatttct
tcctgacattttctaaggttaatcattttcttgtgtttggggtggaataaggtgcagagc
ggttccttatgtgttctattggaatttatttagtcttcgttttccattgttgttttttgt
gtcaaaattagaaaactaaacactctatttgatacttcatgtgactttattatcctctag
aatatctgatgttgtcaagatttgcaggatgaagtggctatagtccgcatgaaacctcgt
gaccctcggcgtgttcttcataatactgca
>473928|50_5'-seq-3'_58 specie=CMM
tgcagcaggccccatgtatgggctttctcaactatctccttcagcacctgcctacacagg
accatatttatctgttccttctcctgccggtccttctagcagcagtcagaaggagcatgc
atttccagaaaggcctggacttcaagaatgtcagtactacatgaagtatggggactgtaa
atatggatcttcttgtagataccatcatccacctgaatggagtggacctaaaacaagttt
tatcctcagtgctatgggcctccctcttcgtccggtgagaatctttgtgtgcaatcttta
gattgaaattctacgtatgggtcagcacatcagtgtttctaattatttttgctaaagcat
tctccatgagtccatgttaaatttaacctttctttctctaacctttaaatctggtattac
attactatttgatagacagactcctataaatgcatgaaataggaaagaagacattatgtg
tcctaggatatttaggattaagcagtgcactactaattgcgatggtatattgcatgaagt
gaagagtgtttgaactattgcatcagacaacttttacaaggaggtatctgcatttgttga
nnttgttgctattagagtgggcagggctactttttggaaggacaattacttaagttagga
aatannatttgaatttgtgatggaatatgttgaatttacnttttgtttcnaaananttga
ntgtcaaggntaaacatggtatcattagtttgtcatctgna
>473929|50_5'-seq-3'_122 specie=CMM
tgcagagaactttccagtgactggcattagcacgtcaacaactttgcattctttgttaaa
agatattgctataaatccatcaatatggatgaatataatcaagatggaacagcagaaatc
tgctgatgcttctagaactactacagcacaagcttcaagttctaaatctattcttggagc
agttccatcaacggatgcagtagctcccagatcttctgctattggccagagatcagtagg
aatacctcagactcctacacacacacacacatcatcagcggcaagttccatttacaacct
tttgaagaatgagttcatttacagtgtgttctttactgcttctattgcacagttccccgt
ttatttcttcctgacattttctagggttaatcattttcttgtgtttggggtggaataagg
tgcagagcggttccttatgtgttctattggaatttatttaatcttcgttttccattgttg
ttttttgtgtcaaaatgagaaaactagacactctatttgatactttatgtgactttatta
tcctctagaatatctgatgttgtcaagatttgcaggatgaagtggctatagtccgcatga
aacctcgtgaccctcggcgtgttcttcataatactgca
>474093|46_5'-seq-3'_68 specie=CMM
tgcaggtgccactgccttctatgctttatcacatcgccagattttacacaaaacaaatgt
ttttgtgttgaacttttctagagaaattgttttacaagagtgttatattttcctcgttat
tttggctcaacttgaaccttgaggacaaggttctcatttcaaagggaagtattgtcgtga
acacggctggccaagctattggacctaaggataaaccacaaagagtcccaagaattagac
agtccaatactagttttgcttgggatccagattgagtagagtttaaatggttgtcattga
ggtttttggagaattatgcttgaagtgagaaaccgtctattcctctcatcttctttctac
agtctaacttctcgtctccattcttatatgtatccttagttacttgttacttttcattgt
acttcaagagttttaagtgttgtcgttgtagtttggctatcttattatataatgtttaag
tatttgtattgagaattcgggtttgtttcagagccttaatctttgtgtaaatataattag
gaaataatactcatgtacatacaaaacttcaacttcaaatcaacctaacaatgaacatca
gggcgtatccattgacaaatttaaggcatgattagttgctaagggatacaatcaaaggga
aggantggatttttaggaaaccttttcactagnggtgaaaatggtcactttacgaacagn
ganttctatggctgca
>533653|11_5'-seq-3'_29 specie=CMM
tgcagcgatagctaacacatacctgtaattatgagatttaaaaaaaaaataattctaata
attaatcatgagattgaatcataaatattgacaattttataaaaggtataatatatagat
ggacatcttaatttgacctgacagataagtaagcactccaactttgagaatacactttga
tttgtcttcattatgtctcgtanaaatctgaagctaacgtgacacaaattattgaagata
tctatctatatattacaatgtatttacaaaatttaccacaacaaacaagaanacgatgta
ttcgttttaggcagaaagcctaataagttagttcaatctaaagctgcccaatttggactg
ca
>533858|49_5'-seq-3'_29 specie=CMM
tgcagaaaacaaattcatgcttgacagttaatacaatgctgcattgtgaagacgacaaaa
tttacaagtctcctttactttcttaaactccatgccaagtcaaaaccatataaacacatt
gaaacggagggagtactacagaagaaaatatttataatgtgttgctgtgatcaccttcac
atgagccttgtagtagcttttgagtgtgggatgagagaagaagtcatcatcagaagtcaa
attcaggccagcagctttaccccattttacatactgcgattttccaccgtatgcttccca
gttgttgactagtgacagtatcagcctaatcttgaatttcttggcttcactcaccacaaa
atccagagcctgaataacaaagaacaccgatacttgttagcttctctgtttaatcagaaa
atgttgttctaatttgtctctgca
>533683|38_5'-seq-3'_140 specie=CMM
tgcagatactcaaagggacaaagaaagaattccctactggcccaattcatatagtacatt
ttgtcatcaagctcactttcttctaccaaattaaacccttgcttcattgttgaccccccc
acccccaattctctctttgttctcttaaacttgtggttgcatttgtgtgatcaaacaatg
atttttcggtgcagtcaataggctctttgcagaaaaagtactcaattggatcctttgaat
tattgagtaaaactgctccgatacaagcttgctccctccttgtgctgggtcctttttgcg
actactatcttagtggaaatctattactagactacaagtatacttatggtgccattgtaa
gtatcaaccaatcttcttattcccagattatgatgcatatttgattggtccttttacgcc
ctatacaactttatgcattctgatcatggatgtgtgtggcactttctgca
>533689|50_5'-seq-3'_29 specie=CMM
tgcagttaggccgtggatcaaagccaatggtaaaccattgaaacaaaagccttttctact
cgtgttccaccaatttatccacaacacaccttcagaatagaggaaagagcacagacaaat
gttgatatttcacaaccaaatttccatactactagaactaccaaataacatgataaaact
ttaaaatatcaatcacacacaaatagggcagagatcgcgagaacatgacttttttagtcc
cataagacaattttaacataggtaaagtattagacagaccaaaatcttaaaattcaagta
acactgcacttggcttgatccgaaaaaagaaaggattcagggatagttaagaacaaattt
cagcacaactaggtttccttcggcggggcctttttggctgcttctgca
>534028|45_5'-seq-3' specie=CMM
tgcagcacatgtcaagatgataagcacgatcaggcaaattctctctgaaaagtgtcgttc
tccatctcgtatattgatcttccatccgcagcaataatgaactacaagagccaatccaaa
agaaatgaaccacagcagagcgagtatgataccagcaacacctgtaaaaccaacagactg
tggaaccaaagtcacaatcctcataaaatcactgtcttctaaatgaaaatccaactaaac
agttaaaacaagctcatcccaagatttataataggggtaaagagtcatctaaaccaaaat
gtggtttcaaggcaatatgtgaaagatcatttatcaacccacaatatttgcataaaaatt
agctgatctagaactaaagttgaagtttataacctcattattctttatatatactcatgt
agcctcccaatgccacctaacactaaagaggatcactttcaattgatgaaccaattaaca
gcacctcaatctcaaactagttaaggtcagctatatcaatccgttatatctattccgctc
tatttcaacccatcataaatagaagaggaaacactatatccaaaaaattactagaacagg
aacaagttcttagacacaactatgcaattatgcagattttgcaccaaaacatatgcaaac
tcatcctttgttaaatacaaaaatatacttacaacttaaatgtttaaganctacactttg
cttttttaagtaaccgatctaacttcatgancatcttcttaccattcccctcctctttcc
cnaccgccttctcctgntgggaaaaattatctagcanaacanaananaatacatgaatgt
ataatagtagcactagancatcttcnncancantttccntnnntcagcacagaaaacttt
tcangngantaatnnatanctgancntctgnnnnnganccntcangggcgaattctg
actttcaattgatgaaccaattaaca
gcacctcaatctcaaactagttaaggtcag


>534470|31_5'-seq-3' specie=BLB
tgcaggactgtcatcagtattggagagtggcacaaagttatatgtttctaatttagacat
tggagtgacaaatgaagatataagggtacaccttgagcttgtcttttcacattatacacc
cctttgcaatagatgtctttgaagatttgttaaaaccagtcttgaaacacaggaactctt
ttcggagatgggagaactggtacgatttgcaatccactatgacaaaaatggacgtccaag
tgtaggttattctgctcttcattttgtattataatgttttcaagatctttttacttgcta
agttgctnnnnntttattaatacaaatgaatctgtttatttgctgtttaaagatgacact
ataagaatttgtgtgtattattatttaatgcggaagaaagannnntgattgaattataac
aagatgagaggaggagaatgaaaaggaagaatatcaccagcagttctctgatgatgttct
aagaaagttaaagttctgcaaagattggcatggntgtgaaaggcatanaanaatagatct
nnnttaanannnnnaaaattttgaaccctacgctactggntcttggganatttggttann
anaanttgatanaatanannatctataatttanntctctg
>534490|42_5'-seq-3'_91 specie=BLB
tgcaggtcctcaggatgatctagcggtatggatgtagcaagaaaggttaggaaacatctt
tcttctgattaaacttacagtgtccaagatttatatgccaaattattgtgtactcacact
ccctttaaaaccatctattcaacttacagtatgcataattaagacataatatttcatcta
ctatgtactcacactccctttaaaagcatctattcaactggaaatggctaagaataaaaa
agccgatactctaagaccactcaattctttgtttataagccaacataaacaatatgatac
atttattctgttttggaatgtcaactgcaacaagtcttaatggtttgaattaaccatcta
aaagaatgtaattaatataaaagttttaaataaagaagaacgaaaaactagtagagtgat
gggtgattatcatttgcttatcctgtttttccccttatcattgttacttgtaaggaaaat
attcaagccagttcccctctggatttaaaattcaaggtctcttctagtctgtgattcgtt
tttctgatgatgattgaacgtctgcaattcgtttttctgca
>534498|50_5'-seq-3'_98 specie=BLB
tgcagttctttgttgggaagattgtactatcttaaacattttagagaatctagatagtct
agagtgcctaagtcatctattgcactatatagtgttagattgctatgattaatttgaaga
cgtaggtagcatggagacgccgaaactttagttgagaagccacaaatacagtggttgaga
tgtgaaaagttctcaattggtagctcttgcaaaagctgttttatagtggaaaacaatgtt
tttcactcatggtttgtgtatcagagagtcaattcattagtgttcacacatctattttct
cttttgcatatctcctttaatatttgatggtctttctcttcttttcttgaagtgtcattt
gtatcccttttattttctatttggttcatttgatatcaagtattacgatcaattagcacc
ttggatgtttccttcctgcaccagttttgatctttggcgatgggaactctaagctatgct
gcttttgagcattcaagtctcattcgttaagtgttggttcatttaaacaacgaacatata
tatctgtaaatagttctgtaaggtttcatttatctttgttcttgtactaaatgttctcat
ttganaaattatgtttgtactcacatttcgctctgttttaccatgatatctgca
>534514|39_5'-seq-3'_91 specie=BLB
tgcagtgcccagctacagcagacttatggcaaatgttcctcacactttttggcctcagat
gggtaatgcctagcactatcagggaagttttttgaatgctggagctactggaaagttgac
atacaccatcaaaaagatttggaagatgataccagcagccatcttttggactatctggaa
tgaaagaaatagaaggcgttttgatggcctctcaactagccaatctatgctcaaagctaa
atgtcttttgtatttatagttggtctttttcgtccccaatggattcccctgatagctttt
tagattttgtttgctcactcttttgtaactactttggatcttcttgatgccataaatgga
atcaattacttcatctaaaaaaaataaagagaacacagtttggctacaatacctcctttg
taaaatttgctggatcaattttctttagagaatttacacgtcntnnnnactgggtcttcc
ttaagtttgaaatgcanctctcatatgcatccatgagttttcctgca
>534925|5'-seq-3' specie=BLB
acatttctaaagagtaactgccaacagaaaaatactagcatgatattcggctcagatatg
cgtctgatcgttctatgaggtgcttaaatcattttcttttgcagctggttcctcctgaag
tttcttcttccaatattcatcaagtggttgtgcaaatatagctttcccagatacaactcc
nattctacacattggccaagtaaaaaaatcaagcaaatggaaatgaaaatacaatgcaag
tataantatnaattattgactgaggtctagaggatgtaagtcgtaacttctgaactgtag
agaataannatgcagatgtcaaagccgngtcnncaacttctctggncaananngnnatga
agctggnatactggaaaannnnnttatatctannnnnnnataantgttacttctacnatg
aactat
>538566|5'-seq-3' specie=BLB
gcanacccccaactgtcctttcntaaagttttctttctgntacatangcaactctgtatc
ctggagtctgcgatccaacatctcanggtggactgggctttgattattttgccaatcttt
ctgcctcanagatgtggcttgcattacttgaaaatactcctgatcatgaatggngcacga
nnaaggtcgaaccttgcatcattggcttacgggatttttctccttttgaacntctaatgn
na
>534988|45_5'-seq-3'_140 specie=BLB
tgcaggtttttgggaaacaaattggttctatcaaccaaaagttaaacaggcactcacatt
tattgcatgaagaagctgctcgtttatctgaaatattaaaaaccatacatgaagaaatat
cccaccacaagcagcactcaaattcatggaagacagatgtgatgcggttagaatctattc
aaaaggagaaagatgcagaattgcttatggtgcaaagatacaatactatgctttatgaag
cttgtaccactttggtcatggaaattgaaagcagaaaatcccaattggttggaagcagct
tagcttctggggctcccaaaatcaattctgtgtatcaaagtttagctgaaggacatgatt
tggctgagatgactgacccgtttactgaggacggtattaggtcagtaatagagagattat
tcatggctgtgaaagatattatgagtgtgcaaaatcatattgctgaatttggtcaaaggg
atatgaaagctgctatagcaagtctgca
>534972|26_5'-seq-3' specie=BLB
tgcagaatttggtgatcagaacaagtagtgttgagtacatgccattctatctctcccttg
caacttttctaatgagcctttctttctttgcttatggaatgtttaagcaagatccattta
tctctgtaagtaactggatttccctttttaatagaagtacccaaaagatacgaaagggag
agtcttggagcaacagtacagttgttttcatgtgaccttatatgtcacaggttgcttaca
tctaggtagaccttgagtatagaatttaacattttgatctctatgaatcaggttccaaat
gggataggagaagttcttgggatcatacaactagncttgnactggagatacnnnnnacct
aatgaggagccaacangacctctcttggagtccaatgcatgaaaaaatnangancganna
naaaatnntgantcacatcctgtgnnnnnnnnnnactannnannnnanatncnanacgta
tgncttgnnnnnnanattnggncttatcctttt
>471883|45_5'-seq-3' specie=BLB
tgcagaaatgctacataaacagaacttgacaattttaaggagagccgatagtagcagctg
tgatagcaagtaaataaaggaatatatagccatgcaaaacacttcgctctaaaaggatat
acaaaacagcaaggcagctaaccactcaacgatatctatatttttcatcaatatgtctaa
acttaaaaagggaaacaggttcagaaactaggtgggaaatggagaccatcaatctgccag
aatctagcagacagaaacttgtgtaaagaggagaccgactagtttcaaaggctcagaaac
cctagttactcttaccattaccataagatataaactttttttttcaaagagaaaaaaaag
tagccatcaatctagcatacgcatacctgtgcatcaaacactaacatctttctcttctaa
ccnnnggaatcgccacggatatcttattctgcttcngagctgnaaaatgaaacntntcat
tgnta
>534303|53_5'-seq-3'_34 specie=BLB
tgcagcttaaaatttcacactttttatctactgtaaactgaaaacatcacagagaaagaa
cccttttttacacccaaggtgtagcttaatggtcaatgaagtgaattgagaatcgtgagg
tctcacactcaaaccccaatagagacaaaataaaaatacactagctaatttcttttcatc
tgtcctagcctcgggacacaggaagtaactggtatcccatggatttagtcaaaatgagca
caagctaacccaaacaccacgattataaatagaaaaaaggaaaacagaaccccaacacac
aaaatgcaagtaatttgagcaccatcaagctattacacaaatcaaatacactaacaaaat
aaagggacattttttacaataaaaatcaagattcttgattcttagattagcagtaaaagt
tcaactgaaactaccatatcccaaactcatttctgca
>534705|47_5'-seq-3' specie=BLB
tgcagtagcagtttcaccttcaaacctattcaagtgcatcctcttactttcattagacaa
ataataagtgtcatcagtgcttcccaaatatttacccgcacaactgaacggattttcagg
gtatccattaggaagttctccaatactagaaggctgtaatactgaatcaactctctgatc
ataagtttgcatgttggctctaataggtccaaccccattggcaaactgcgaagaataacc
cttgagctgccctgaagagtgtaaagagatggaagaacttgatgagtggcttttctctan
nnntacttcagggtccctatgtctctgtgcattgaannanancaaatcatcctccatttc
aggagttgtgtcttgtattccttgnncntgtgtttccagtctcnnatc
>534711|31_5'-seq-3'_45 specie=BLB
tgcagattatgacgagttgtgaagtatgcatcaagaagaatgtaagattaatatgcatga
gtatgaatatattgagatacaaagcagtttaaagaagaaaaaaatgacacattcagttta
atgtataggtacaaaggctcaccagaatatagttccgtactatgttgtatttttcaagaa
tctgcaagaagtaaggattttctggaatgaacattttggcagtttgaatggccctgctcg
tttctgatgctttcagttgtgctctttcgcgacgatcataccttccaagccctacagatt
tctcctgttgcttactcgtgaacgatttccttgtatctgcatttatcaaattagatctca
atattttcaagcttacaatatttggttggaaaacaaactanctggtcttgcaattggttt
tatntgaagatactgatacaaattcntctggaatctccatatatttactttcattgaaat
gaagtacattgtttttacttctcttgttcattatttggattanncatacctccagttg
>535071|42_5'-seq-3' specie=BLB
tgcagccttatcccgattcttctggataaagtcaataatgtcttccttggtcctcccacc
ttgatgctgcatgagctttccacttgctgacttgaaataaagagtaggataaccttggac
ctcaaaagttccctgtggaatatcattagcagtagcatcctacataacaaaagaagagtt
cattagaaatttccagtactgaaattacaagtatttagagaagattgcagtataacgaca
caacaaaaggagcccacatgtacacactaaggtgaacgaatagaaggacatttttaaaaa
aataagaaggcatggatagcatgagaattttgnnnnntagcaattcatgcagcatgtact
ctccaagtctatactcacaagcagatacttgatgccacgggcttgatccttttaccttca
attctatgcagcacttcactatgctggtgagcacttagccctagttatgatagcatttca
aaaaaaagaaaaagttgtgatagcgtcaaagtgaacattaaatgtactttgcccagacta
catgtttactnnntntcattatctgggcccagatctaatccagtttcacataacgaaccg
caatcacacactattaatggaaaaaannnacggannnnnntttaattcctanannacntt
ccntttttttttttttttttnnnttt
>534712|42_5'-seq-3' specie=BLB
tgcagttgccaaagagttgcttgaagtctcaaacattccaagatgaatgcattacatctg
caattgaacaactatcatcacactttttacaatggagctaccacatttctttccctgagc
tagcaactgttccactcatccgtctgaaaaagtttaatgagtcaaagacaaaggaaagtt
tacgccgtgcagtaaaacatttgattgagcaggtactcaacttacctttggtgtttttga
tggttagttacctagtatanccatttccatccanaaacatgcatggnggatgccgttatt
gttaaattaagaatatgatggagatgcagctttaaacaggatttgtaccaagtacccagc
tgaaggtcaattatgtgttggacttaattaaagctcaaaggcatcgcatgcaaccatctt
actatcatttgacttgagcacttgtttgagatcatacatattcaacatttgcttgacagg
gttcctttggttcaaaagtanattacaataatgggtgttggactatcggtgcaagtannn
aggaggatagcattgtgttgtcctttacntaagtatgaanatagaannnnnnngtttaga
taaaatgnntaangngnnnngncattctcatgnnttaaattgcnaggacttgaagtacat
ggnanangat
>535075|45_5'-seq-3'_140 specie=BLB
tgcagagttcttacagtaaaataatttttttgacttttgattgttcaacaaagacagtaa
aaatcatgagttgctattgtttcgtttcatagatgtgttcttactttagcagttaaggta
gtactcaaaagactaatgtacgttttttgcatccggtacataacatgttttctcacaatc
ctctttcctttcctttgatctgtggatgtgtttataaaattggtatagtagttcacgtgc
ttggaggattaatacctacacttctatacagattttaacatgtaaacttgttatttcacc
catgcacctgttatgcggctattacaagcagagctgccttatttaaacacattggtggta
acctttcttttactgtccctctttcaataatatgtggaatcttatccctgca
>534731|31_5'-seq-3' specie=BLB
tgcagcttctcatttnnnanattaatgcanaactgttcnaaactggtacacnaaagtcaa
aagagtcaaatgtcaaaacaccacattcaacaatatcctgngtgtcctccaatgatttga
ctcctacctattanttttaaaactttcaaaaccataaatgtcaanaacaccaataanana
ttttgagctcggatcttgancanntgagttatttattttgtccaccnacctgtaaacagt
tgaaaactgtgcatcttantgtcnnnnaatcagtaacaaaccncatcaaacaatctggtt
gagacnatana
>534738|5'-seq-3' specie=BLB
ttgatggatccnnngcagaatgattggttgctcntgaaatggntntgnagatttaatgga
aatgaaaattgctctatggaatgaggtaatcttgaataanaacggncagacagagcaatg
gtgtaccaatgcannatnnnccacctatgaaacatcggtatggagatctataangaatct
ttggcctanactagtaaagannnnnngttatgaggnannngctgggaacannntnntatt
ttgnaaggatctnnntggacaanaagttttaatgcaaggnctccctga
>534745|37_5'-seq-3' specie=BLB
tgcagtctctaatgcattgattttgacaaaaataaaaagatctataatctacctcattaa
cccatgctcatacaatgaggttctttttcttctgaaaaatttgttttacaaatgtaatta
aaagcaaaaatttatttttacacaaaaatatgaaatattgccggttgagtgtagaagata
agtaaatagttgagcatggtccagttggatttcccatatcattattgatagtaggagggt
actaataatactccaactgcccaacacattgtgtcatgcatggaaatgattttaatttac
tgnnaaagattgatcacntangngnanngnttgatattaancnaacantaca
>535091|5'-seq-3' specie=BLB
aanccagaaccattttacttaggaaagcatctagctgaaattanngnccagaggcaccac
ttacaagacaagatactataacccgagctagaaaagtgcaaattnnnnngtgaacagcat
tgtccaacaaaaagaaaggaagactaaaacataaatctagcttgtttgtcanaactagat
atctcaaataaatgaaagtctgtcgtatttctactanntattatctggcaattggcattt
ctatcctagctgaataacctgcaagtcaatttatgannnnnncnganngntatcttttta
tttcttttggnngnnaatngaatgagtaaataattaggaactccanttacagttcttana
nncttttgtatatgctanncnngnggcacctccttttcnntccttttttctgntctcttt
tggatgtaatga
>535255|5'-seq-3' specie=BLB
cnnngatggatccagtgcagagcttaaatgcctcttgcacttgttgacagtttgttggca
tttctccaaaaaacccttcccattattcttggaggagacaggctattcccaagaaagtgt
gctactacaagaacccaaagctggagtaagtcgcgtccaaaattcttaagctccgacata
aaatatgtattcctttcttctaaatgcacaaactttactgtgcagattctgaagccagct
tttacaatactcgcagaccaccgatcaagatctttcctccttgtaatacgtggaactcat
agtattaaagatactttgacagctgctactggtgcagttgtgcctttccatcacactatg
gtacatgagggaggagttagcaatttggtgttaggctatgcacattgtggaatggngnnn
nctgctcggtggattgnnnnnnttgnnacgncttgncttcttaaannnntnantatttat
ncngantacnnantnnnngngnttgatatttgagtctcacttttcctcctttaatgnctg
cttccttttccttttttttannntg
>535457|38_5'-seq-3'_123 specie=BLB
tgcagtttgaaattggactagcatttaacactaatgaatactctaataaaaaatagaact
ggacaaccaatttactaaggccagaaaacaaatataataactcgtctttctttataacga
atgttgatcatttatacaactattttattattaaactaataaggggttgcacgtgaggat
atcttcgtcacacgctgcctacataccccaaaataaatcctatagagggatcaagtccac
accacgtacttctttacatatattacagatcatttttttattattgatctatgatctatt
tgtcagtacccagtacccttgcacaagtttcgttctctacttccttcagatctggcaatt
gtctcacgaatttatgattgccgaacttgaacgttatcttccggattggtttgtgtagaa
gggactttgaatcacttttcttcttccttgtctttgcagtgttgactactatggacgaat
tctgca
>535469|44_5'-seq-3'_141 specie=BLB
tgcagttcacatagctgcattccgagaaatttagtgagtgcttgatcctagatcaacctg
cacaacatccacccttcttaacagcagatagtgagtagtaaagaggaaaggctggttatt
tcaagcaaaaggatgcattgatgacaatggaacgtccagttgcacaccaattcaacaccc
acaagtgagcaaattaagttttagtagcttacaactaacagagcctgtacatgaaaacta
aaaatagtagaaaggaaatcactagcaaaggaagtgatgctaattgctattatggatttt
atgagtggcatcaaaatcacatcacaccaactagagatgtgtcgttctaaatattcctta
tgtcactttatcatggattgatcttaagagtactgagcagctaggtttacttgtttcttt
tgtccaagtacaagtaattccaaaggagcaaaagcaatgtgaaagcttaaacaataaaga
taattgccagttttttaaggatatatctgca
>535268|29_5'-seq-3' specie=BLB
tgcagcactagtacttccagagcctgcattatcacgtgatgtcttacgagactctannnn
ctccttaagtcgtttagtggccatagtagcttcttcagttttccgctgcaacacctgtat
accatttaaggtaagccncgtgacacttcaaaagcagaatggttaacaagctatttattt
accatcttttgcctctggttcagtgccaagagcttatgcatctcnnattcattccttctt
ccttccttcttaanctgttgagacnacacatgacacanacagttanncnnaaaaanaatg
aacttctcagtantanaaggannnntancctctggatactagatactgngnnntntntnt
atatatcttctttgat
>535280|27_5'-seq-3' specie=BLB
tgcagnctcatttgaaatctttgtcaggattaagacaatgaaatcagcatttgaggtttg
gaatttcctaaagaaagaatatgacggagatgaatggatcaaagcaatgtgtattctcaa
cctgataagagaatttgaacttcagaagataaaggattcagagacagttggggtattctg
acaaatcactcaacattgccaacaatgtaagtttacttggctctgaatttcctgattcaa
gataggttcaaaaaattcttttaacagtccctgaaaggnnngangcaactattnccncgc
tggaaaattccaaggatctgnnncaattanatggcactatcancaancncaaanncannc
ncnntgtaaagngnnngtatgctcaaattttggttatncatttcacananacat
>535487|45_5'-seq-3'_100 specie=BLB
tgcagctcccaataagttagacatatagcatcaaacttcacttcatttcttcttttcctc
aaatggagagacggaatttcaccttactccttggctagatgtaaatctacgttcacagtg
taatgtgtcaaattgctaatcttccccagtcaaatgattacccgattaataaacagtaag
cgtttgcagtgtatacaaagttgatcctacaaataaggaatggggaaatatggcagcttc
catttttattctttataaatataccttccttgtatgtggattagtgccaacataaatact
tatagtatacagaataggattttcaagcagaaagctcccataagactcaactagcgaaaa
tttgggacaacagactaaagccaacctgatgagtcaagattaacttcattgaaagagcta
tcttcactcccatatcctgca
>535285|5'-seq-3' specie=BLB
aacanaatgacnttctttttaaaagaaacttttataagttaatgcanaataaaattacat
tcatccagngnttgtcaaagtgaancaggtgtattacacacagagttgcttancatacnt
tcnnngnntcctattaantctccaacatgtgcatcatatgtcacattaacagaaaacaga
tgatgcacatcntgttacatttacagaaaacaggtgctannnnnnngacncaacnngann
ggaaaaaatacccaccncnca
>535703|42_5'-seq-3' specie=BLB
ngcagtttgtcaacgaagttaagatactgaggtgcagagagcataagttattattggaca
agtccagatgttcaagatgcctcaaaccccccaatgagttaggaatctgaccactgaata
tgttaccattaagatataatctcattagatatgaggaattagagattgaggtgggtatat
ctccaccaatgttgtttaaaccaagatttaaaatctctagatttgttggccagtagtttg
aagcatatggaagactacccgaaaggtggttagagagaagagaaaccattgtaactgtag
agatattgaagagctcttctggtatattaccacttaattgattaaattgcaaataaagtg
tctccaatttgtgaaggttcccaatctctctgggtataacacctgacacatgaaagggta
tatctagattannnnanntnatatnnnnagttcataaatcaacaattaattacatgcata
nnnnnantctcaataaccaaacaaggnnacnnngnnacctgataaattgtttgtgttcaa
attaa
>535860|39_5'-seq-3' specie=BLB
tgcaggtaccacaacaattttatcttcacttccttattaggggtcatttcaggcattttc
taatcacgagcgcaagttagtgtatactgacagtgtataaaagatatacatttataaaag
gattctatgcgtagacgtgaaaggttagattagactgacgtgcttagtcattctgcttta
aagagtagggattcccttaatcaatggaaggcacaaataggcaggtgaatttaagacgag
taggcaagcatggggttgtactggtcatcacttccttctatctactgaaccaatctgctc
ggggaatcagactaggccgtccactgttctactgggagttaattgtctataacaaaatga
tataacctacaatatgagtaaatagcatgctacaacatgttatattatattgatcgtgtt
aagagtatacaacttaaacacaatatttttagcccttatacatgttggtgtgtaggtgtt
gnncaaggatgggcagccatagccataggactatgttcaggctcaattccatggttcaca
atgatggtagtccacaagaagtctgagcttcttcaaaaagtggacgacacaatggctgtc
ttccacacccatgctgtggctggatgcctaggaggactcctcnnngngctctttgntcac
ccnannctatgttacctttttcnatggcaactacaacnaaatattatgnnnntcntctat
gnnnntncacgatgnacaatctcncnaaggactcaggnaantgggtctccagcttctcg
>535706|46_5'-seq-3'_53 specie=BLB
tgcagtcacattgatgttagtcgggcagtaccaaagagaaggttgaattataagatttat
tatggttaacaaacaggatataacgtactttttcactgattatgcgaaattcttcctttt
ccattgccttgtcaagttcctgatagacgataacagaaaaattgaactagccattaacat
acctttggtttctttggttttaacaaaaaaggtatcaacatgagcaagagacaataaata
ttttgttccgccacgaaaaaattactacttgtttctttcaaaagatttccacaatacacc
ttgtatgatcatgcataggatttaatgattcctaccgatgaattctatctttttcactat
ctgcaatggttcttggagataaaaagaacaatggttttggttgtgtcacttgtgtatcta
cgttaaatctactgtagaagagaaggttctatcagaacaagtatttgtttcagttatttt
ctgttagcattttgtcagactagacatattgtcctttgacttgannncntacagtaaaat
ttattagagttgcacataattggatattaagtagggctatggnacttacatncnnngcat
ccaaaagaagaatccaagttgtatatgagtttttgaanctctttgttccgtatagcctcn
agaatttctgaagaanaagctgca
>535865|34_5'-seq-3'_54 specie=BLB
tgcaggattgcatttgcttgagcaataatactctatatataaaagctcttggaccactca
ctatcatatgttttgaagcacctaaatgtctttcctctaaccctatgccttctgtgttca
gtgttttcccttaattctgatatgcatttgagactgttaccttattggaaatgtatgctg
agctcgctccctccaaaaaaaatgtgcatagagttgaactgttttctgcatttataagcc
aatatgtgtcctaagtactatcttgcagatgagagcagtctacaagtgattgaattggtt
ttgttaataatgtcaatgattaatattacacacctcaaactctcccccgatgataaagat
tatccttctatatcataatatcagttatagaaaaatcaaggattgctatgctaggtacaa
cttatatttcctccctaataaatatatttctcaacttccacagaatggattggacactaa
ggtggagaagtccagaaagcaaatgaaggagaggaagaacagagccaagaaagtccgtgg
ngtnaagaaggtaaatattgttgtctccatttctacccttgctcctatgaacagganann
antactgntctgttgttttttctgttcatagtttcattcttcttgtgctannganngcac
>535717|39_5'-seq-3' specie=BLB
ngcagccaagcatcacaatacnnccnctaaatgaccttctggaatctgggtagaaggccc
attctgagtcacagtaagctcttagagtaaatcaggggtttttgacatgaaaattcccgg
ggtaggatcagtcttcaaatatccganaacatgcattgcaactttgangngaggttctct
aggagcttgcataaattgacttaagagttgaacactgnntgntatatccagtccggttga
nntccccnccaatttcctataatanatannannnntgtgnnnnggaacctcagttgnnnn
nnatttgaggttgcactctanngna
>535874|50_5'-seq-3' specie=BLB
tgcagcttctcatttgtgaaattaatgcagaattgttcaaaactggtacacaaaagtcaa
aagagtcaaatgtcaaaacaccacattcaacaatatcctgtgtgtcctccaatgatttga
ctcctacctattagttttaaaactttcaaaaccataaatgtcaagaacaccaataagaga
ttttgagctcggatcttgaccaattgagttatttattttgtccaccaacctgtaaacagt
tgaaaactgtgcatcttagtgtcaaataatcagtaacaaaccacatcaaacaatctggtt
gagacaatagaatcataccagtcaaacaagcgagaatataatgttttancaagcccatct
ctactaactgttgcancatcaggatcaagacttctctttantacttcttcaggtgtgacc
attanacgttttaatagtgcatcttccnnancnnnaagatcacacctgatataagaattg
aatcannnnnnactctcntcannnaagaacatattaagagagagaagtaanatttgaagg
ccannaacata
>535897|45_5'-seq-3' specie=BLB
tgcaggacgtgttcttcataccaaagcatctatttctcagatgcggacagtttcaactgc
tctagttatccctgaacggaagtactgaagccaccctacgactactgatgtcaaaaggaa
aaactagaactgctaatcatacttactttatggacataagtgtttgatcttactttcctt
gttggtttaacacagatcatttcacaagagataatcaccgctaacagaaatactgtgtca
gttgacaatgttaatcagtatggaaaatataaagaagctatggttgtccgttgcatgcat
tagttttttctatttgagctgacagtgacccctatcagcacataatccctttatgttcta
ataatgtgaaatatattgacaggttactaagaagacggacatcagtgatttttactttag
tcttcagaaaaatgttgcctttggaggagagggcaagtccaanaagcctgtgaatcatca
tgaaccggaaacagttcagacagaagaaaagccttcatcatcagcgaatgtacattcaca
catgnnnagggagataaagacacaagatcatgaaccttctgtttctcctcctcgnnagga
aatgactgatggagccgcggatatgaagcctccttcanatggtttgtctgaagagagggn
nnaanaaacnagcttccgacnatggaccaactactaccactgannctgtggcgagngatc
anccaaaagtt
>536049|42_5'-seq-3'_25 specie=BLB
tgcagaatcaagaaaaacaacacaaagcaaaggacagttatttagtaataatcagatcaa
acaaaccaaaatttacattttgttagaaatttttttcttataagaagagtgatgattagt
tatcttactttatcagcttggacagccttgacggtgaagcaagactttcttgttgaaggg
aaaatcttaaaaggtgcaccagaaatgcctttgggagtaacaaggccgtgacctctggtt
aaagacgaagcaaagctgctcttcaactgnntnnncattgtggatgctgca
>536229|24_5'-seq-3' specie=BLB
tgcagggtagtcacacttcagtgtggatacaaaacaccgattgatttggcagctatcaga
ttcttcctcagacctatccctgttcaagagttcaaggcttatagctgattctatttgttc
aaaatctagacctcgtggaagagcacggatctgttgaataagaaagaacaaacttagtta
gaaactcacgattctgctgctaatgaataagacagatgataaaacatcaacaatataagc
tatatctcaactctcctgactgtaaatgtttttgagttcctgcaaaagtaagaccatttt
aggatactttacatgaacaaattcaaaaagcaaatacaaactgaattaagaatagactag
tgcaacagtatgaaataaaacagtgctttcttccaaaacctgccaaagaaatagggagtt
aaagtcataaaagtaggtgagctttaatgagctcactgaaaagtgtgttcttcatctgat
agggcaagttcctgtaaggaaacaaagtatatagttccactgactggattccaataaacc
tcccgagttgtcacagtgattagtagaggactataagagtccagcaagccaatacagttt
gacaaccccaaaaaggtataattgtaaccacaagtataaagtgactagacagaaaccaaa
taaaggntatacaaaatgctgcactatatatagttaaagccttcntgggacatcaactca
ggcgcatatcagcgtttgnagacataatattgttactcctaaacagttataaaganctac
ngtccaaangaatgnanaatataagtcctacnaaatgnnnnnanaatctantctgncntg
naaatntganntgntcctaatccngtccnaaaanaaa
>536242|39_5'-seq-3' specie=BLB
tgcaggctagactaaaggtaaacagcacgctaagaaggtattgttttcttagtcagactt
tactacatgatgtctttaatgaaaaagtacaaagaggctaaaacctatgttattcggtct
tttcaaaantgnnnatgggtgcatgtcgtattctctaaaaggtatttttggagaatttga
cacaggtgcggcatagaaagtgagagtccacacaacttaggctacaagtgacctatagca
gacaatacagcataagggactaggacagtgcactacagaatcaggataatcttaatcaaa
ttaatcagaataccaagaactcatgaataagatcagggcagagtcaaaaaagtattcttc
tggtagcactttgcgttgcttcaagaaagaggatgcagaataagaagaaaatgttgaact
gatgcaggactgtctgactccagaaactgcccttactaatgagagacgttatcaaactat
catgngnttaaagatatttgataaaaggaaactccntgananncntcagagtgannnnnn
nnatgcatantangntcnngnncatatganaactatgttgctcanactttccaaaaatgt
tgccgcacccgtgnnnnatcctcnnnaacgacacnnnnnntggatgatccganncacatc
nnntcancatctttgaagagnctga
>536415|31_5'-seq-3' specie=BLB
tgcaggacgtgttcttcataccaaagcatctatttctcagatgcggacagtttcaactgc
tctagttatccctgaacggaagtactgaagccaccctacgactactgatgtcaaaaggaa
aaactanaactgctaatcatacttactttatggacataagtgtttgatcttactttcctt
gttggtttaacacagatcatttcacaagagataatcaccgctaacagaaatactgtgtca
gttgacaatgttaatcagtatggaaaatataaagaagctatggttgtccgttgcatgcat
tagttttttctatttgagctgacagtgacccctatcagcacataatccctttatgttcta
ataatgngaaatatattgacaggttactaagaagacggacatcagtgatttttactttag
ncttcagaaaaatgttgcctttggaggagagggcaagtccaagaagcccgngaatcatca
tgaaccgnaaacagttcanacagaanaaaagccttcatcatcagcggatgtacattcaca
catgtctagggagataaagacgcaagancatgaaccttctgtttctcctcctcgnaaagg
aaatgactgatggagccgcggatatgaagcctccttcnnanggtttgtctgannanangn
nanannaactnancttnnnanantggacnnactnctaccactgaanntgnnnnnagngat
caancnnaanntgactntnnnnnnnnannnctgnannntnngnngcnntgnannnntcag
ggcgaattctgnanat
>536605|39_5'-seq-3' specie=BLB
tgcagaaatccattttataggtctagaatatgacaagaaacttctacactacaatcctct
ggtcattcaagatgttacttccttttccaaattacatttcctccttgtcaattgttccat
ttaatcagcaaaaaagtttcaaagacgtagcgcttggaactaatcgtttccataacatac
gcaaaatgtttacttcatttcggaatatacaaatgtattctccaaacacacactccaatc
atcttctgatttccctcatgaataagttagttacacttgagaaaatactcaatttggaat
aaaggaagtatcatcttttccctttttttttttttattngnnnntnancgnntnttattt
nntttanccnnanngnnncnnannanttaaagnannannnngnngnannnnanannnnng
gnnnnanaaaaagngccnnaattcaaatnaaaacctttntttttca
>536619|45_5'-seq-3'_132 specie=BLB
tgcaggaatgctctctgttgcttgctgtcaaattccttcataatttcaagtaactacaga
tttgcagtaagtcaattgtcattagtagtaattggttccattaaagaataaaaatctaag
aagataggactgtacgaacatttaaaattggaggactgttggcagtgtacccatggtcaa
acttgatgtgatccagaagctcattggactgcccaaaacaacaataatcagttttacaaa
aaagacaggagatcaatgtttaagtaatacccatcagctgctcagaaaacacaacttacg
ttccagaatccacactctccgcacaatagtctctctaattcatcttcagtaaaaacctga
agatgtctgatggggaaaacctgaggaatcaacaacattgaagatgaaaactattggttt
tagaaaaggttaagacagaacaaatgagtaaccgcgaaccgcatttagaattcctactaa
atcttatggcaatataaactgattatttgatttgatgaagtggctccaaaattctgccat
ttttataagaagaaataaaagcggtatagtattttaaatacagatggaagttacatattg
gggattaccacatgatgaatttgactgtgttgttagtgttcatgtaccagatgaaaatta
tctcaaatgacctgca
>536439|29_5'-seq-3' specie=BLB
tgcannatggatattgaccttaccaagaagctaataaccccttcaaaacctatgctagac
actaaagtcaaagaaagtaatgtatgccaattttaagacacttagctttagctatttggc
atttatttcctttttacggacattgttcaagctgaaagtagttttcaggctagtgtaagt
gcatctcaaaaatggagaccagcaccaacacgacgcgagcaggagaagtgggatagggct
gcaaaggctgcaactggaggcagtgtatgtttttagaactgcctaaagatttcgtttctt
gaaatttaatacttcttttttttttttt
>536635|43_5'-seq-3'_53 specie=BLB
tgcagcctttacagtaacatacagacatcacttaacattgatccattcgtacaatttttc
tggaaggtgccctacgtgaggtcatctgtgtttataacttttgaaccatgatttctgagg
ctacaaaattttgatgaagcatgactagaagtctagaacaatcaatgtgatccgactaaa
gaagaatgaaacaaattcatatggaaatcaagtatatattcacaagaagatagcacttag
caaagacgtctcctacttctaaaatggttcaaaaaattacattcacaaagagaaggagag
gcgacaccccttgaatgcaaacaaactcaatagcttctagagctactgagccataccttc
gcagattctctgtcttcacataaaagatatttatctcctttcatttcgtcttgcnntgna
tgatctgctgcattattgccttcactgca
>536443|38_5'-seq-3'_39 specie=BLB
tgcaggacttcttgagttaagcaggctcttttgatgactaaacaagtgaagcatttcact
ttggtggggatcagtcctctccaaataatcttccagtgatgatggtagcctctaacccca
acttgtattcctttcatgtaagcactgtttactgtgaatttgccatccttgaaaggcacc
tttctttctaggacaaaggtatttattcgtttgaagtaatgacatatagagatggaatag
gcaacttcaactttggngttgactcttctttgtagcgggtatcccatagagtaccaatat
taccttttatttctgaattagattgctcttttagagtcttgtaatttttcccacattctt
gaatattagtctccattgaggggcctttccatttttcaacatttaggtctccttgatttt
gaagatcttctgccttgctatcatctcatgttcctcaattctttcttccttctggaaaaa
ttcctttctgca
>536770|25_5'-seq-3'_29 specie=BLB
tgcagccaaaaaatggaactcatgctataattagtgctattgaaatttttgaggttataa
tagctgaatctaaaacgttacttgacgaaggtacgtaggtttaaaaatttacactaacat
ttcttggatgcttgttcagagtttaaagtgggaaagaaagataaaagtcaaaagttttgt
ataagttttacgcatggtatcggcgatagcttactcactttgttatgctatagaaaatgg
ncataagtagtatcttgttctttttttgactaatgagtccagcttgtgccattatcattc
tactgctctgattatggaatattggaagttatctggacgattattgatacaattttattc
ttctttacttctgca
>536993|47_5'-seq-3' specie=BLB
tgcagataaatctttctgaagctgctttatccgagcctcgcaagatttactcaattccct
ctgtcacatcanaataaatgacataaaatcaagacttgaatgcgctaattttagaaactc
gggaactctccaatcaaatgcccatattcacctctgctacaagaagctcctctagctgag
cattttcagatttatactcctgaanacgtgatgaaagtccagcacaaacctgcacatttg
agttaatgcacgataatttgtgaatataactttccgcaaaacaagaatctgttacacagc
agatgaccaaaagatcaaaaaggaaaaaatgctaattatattatgattgtgataatgaat
ctattcaaccatttacgccgttcacataatttctcaagcaaagttgcctcccaactatcc
atatcaggagttcttatttataaagccataacaggaatttgaacttcttttcatctctca
tgataggtaaattaggatgcaatgagattatttatgttcgtaacatttaacctattgaca
cttaagaagacaatcttacagcataactcaaattaacacagaatactgctctctccttct
cttttcttttcttttgagtgaaaaagagaccttcnactgatganattaatgcccattaat
ctttgcnacattagtattatacgtacgtcaaacttgagaaagtaatattgctgaactgaa
gtctttgaacaaatcatattcatcaaaaaaaagngggttcggaaaggntcatttaattaa
aannttnnnnncaanannntactgcatttncatgtactaacntncagctgcnct
>536799|31_5'-seq-3'_25 specie=BLB
tgcagcatcacattagaaccgctcagtaactcccagcttaggaactattattacattttt
catgacccaaacatctcctagtgaaaaaaccttttagcagtttaagttggaaaaaggaat
ttccgtgatacatctttcgccgtagatgtttccaagtacataaactgactcataaatctt
gtgtacaccaatcattcactggtttccaaggggggngggggggacagacaagttaaagca
aatgtcccttggnatgaaanaaatcattgtgcatcactactgaanacnattgagggagaa
atgaanaannatacnnnnnanacaatannttgtttcactctttctcaagtacccctgnn
>537012|31_5'-seq-3'_55 specie=BLB
tgcagtgttacttgttttacaaacaagcatatcaggttttggacgatacttcaataggtc
ctccttctgagtatctgttcccttctcacttataactgacttctcagaagctgtgtcgct
atctcttgtgagcttctgaatttgatactgtagtttcttgtcaatggggcgaatctgcac
agaacatgacagtaaggatagtgcaattaagggcagaaaaacacccaagaggagctggag
agacagctttaacataccttctccaaaaacaatctcatctccaccagactccgaactact
ggatgcccttcaattgagagtccttttgccttgcggagcaaataatanacnagngattga
caataattcagaagtagcagatgcttcgtttcaaggnnnnttattccatctgctgttgaa
aagtgatctgctttcacctgca
>536804|50_5'-seq-3'_26 specie=BLB
tgcagttagtaagggaatttacaaagtcaaggtcgtcattcttaccgtatccaagatggt
tactccaaacattgagccacaacaaattccgcaaggtcaagagaattgagcaaagaaaga
tttctgagattatacctgccagactcagcccttttagattcaaactgatgactctttcct
gtgtcanaccacattttactccagtccactgacagaaatgaacagatngnntccaagagg
cgaaaactcttgatggatcctcaattatttggaactttgaaatcaagtatggcnanntcg
tttgtttcatttccaagtatagtagctgctgcn
>537045|38_5'-seq-3' specie=BLB
tgcagaactttccttatactcgtggtgatgatcatgcctgcgtctgtgtcttctttctgg
agggccgggaggaggtggtggggcaactagcagaaaaggggatggtggagatggtggaga
caccggatttaatggaagcaacgaacatgcatgattcactagtgcaaattgagagggaca
gagaggactaggttggntagtcacccattggcttcttgctccacttgggtgcaccactag
gnataatgccncantcnatactatcttcggaatgttatgtatgnccatctccctgattga
canancgntc
>537210|36_5'-seq-3'_38 specie=BLB
tgcagtagggtcatttattcatccaatgctgcactgatcttaatgtcataaaaggaataa
tttctttgcctgttactgcattactattaatattctcgttttaaatggagtttaattgaa
ccaatagtttatccagtgtttgtgaacttctttacaacacaatccttgaagcttcaatat
tttagtttcgtgaatattcccctctgaatttgttggttgtcaaatttattttgcatgcaa
atcattcttatatcctcattgatcatggtaattgaatattccaatgatgttttatctttg
aaatagtaaacaattcctaactcagacccacactgtaggtagcggaacaacttggattta
aatcatgcatgaagtcatgtttagagnatntggaagcagtaccgtgggttggggaagaag
aagaggagaaagttgtttcttcagtcctacggctgca
>537212|35_5'-seq-3'_50 specie=BLB
tgcagttggtcctaagtgttttcctcaaacagattcttcagtcatcaaaaacatttaagg
agtcatctttcatgctgatgcgtgcagtgtgcaacgtgcttgaatatcttactgttgaat
cttaatttatgccatcattattcattacagcctactatttgtcccagaatgctggtagca
tcgctcggaagtatataaaagattccgggttgctgtcctttatagatgcagaggtgaggc
gaataatctgtgttacttattatcagctctgatgatttctttaccttttgaagaattcaa
ctctattttctcttttgcagtgctttattgtgagtacggttaatgcattacaaacaccaa
tgatcaatgcaagcatggtaattctgcgtattaacctttggcagtattgtgtttcttgat
atccagttccacttcctcatcanttttatttctgcn
>537485|38_5'-seq-3'_120 specie=BLB
tgcagtggataaacaggtgctcaacagtttcttgatcttcttgacacaagcagcatctat
tacacaatacaaaacccctcttttgcatattattctgtatcaaacatgccccccctgttg
ctacccacccaaagcaggctactttaacaggagcctaagccttccataacatattccatt
gccaagaagtctcccattgacctgattgctcccttaacaggttgtagcaattccttactg
agatttgtttgtccttgcttgctagacagattagggaattcactttacaatgaagtactt
acatgcataatagagatctttaaatagaactattcttcaactttcaagaagacagttaaa
ccttttgttcttttgttctttttagttcagtgggggtgaaggggtgtgaggggaccttgg
aagcacaacatagttaatattagaatttgggtaagagtacctttaggattaaaaattggc
cgtatacattttactttcacgcctttcgtgtgaactgaagtcttaaaacttcgtatgtca
tataaattaactgaggaccctgcn
>537217|41_5'-seq-3' specie=BLB
tgcagggntgcctcagcactttcaatagtaacttggtcatcagtggcatcacggttcaat
atacctaaatcataatactttgtatccaactctagataaggatatattagctgccaccac
ataatgcaaaaataaacaaaagatttagaagcgtaataagaaaaattgtcaaaacaaaaa
ttaaaagatatattcagaagctgacaataattataccttgtctttgatcattgtccatat
aaccctcgtcatttcatcacctacgaacaaaaaaaaaaangttaanana
>537512|36_5'-seq-3' specie=BLB
tgcaggagaagctactaaagatcaacttgtgagtggtgcatcaaattttgtaggtttgat
agattgtggctcatctgttgattttgacaaactctcatatgagtgtttcaaatcaaagac
tgacttgtggatactagactcaagggacacacatcacatgacctataataaaaatcatct
ttctaatatcattttcttgccatatccattgttagtcagcttgcttaatggatacnaggn
gaangtaaatgaagttggaaatgnaaaacttacatcnnngatcacattacataanctccn
ttt
>534543|39_5'-seq-3' specie=BLB
tgcagagctattcatgtaagtggtatataaggaatattgaatcaaagcacttttcttttt
tactgctttgaagcatttcgtttagagagagagataaagagacagagtagccattaaacg
tttatattactcataggtgtgacgtaaagtctctagaggattccctttgcaaacgcgtta
ttgttactcgtgatgaaaccatcaccaaatggctggatccagaagctgcacttaccagta
gagatgctcttgcaaaaattgtgtactcaagattgtttgactggtaagctttatttttgt
gtctagacaggaattaaatgacatgttcagctatcgcctttgttttagtattctttattt
ctacaaacaattgtcagtttacttagaccctccaacaatttttttgcaggctggtagata
agatcaatagttcaattggtcaagatccaaattctaaatctttgattggtgtgctggata
tctatggatttganagtttcaagactaatangtgcttatttgttgcgtnttggttggatt
gnnnctgaattttctcttggagtgaactattaaanannnnnnntganntctccncaaaca
agcaaatgtcgttgtacttnnnnttgtgtcaaggnncacatttgtgttattgnaanatcg
ntttgtatttatctgnncnctttcaccaatcananttantg
>534367|42_5'-seq-3'_115 specie=BLB
tgcaggcaagaaggagaaaccaactctggcggatatcaggagctggtcctcaacaaactg
ggaaaaggtctttggagtcaacatatatgaattgaacggcgaaatgttcctttttgaatt
ccccaatagatacatggcggaattgatcatccaaggccaatggaggtggaagagtagcat
atttcatctagattagtggagcccaacaacagggtgcactcctagcccctcaactgtgcg
tgaaacttggattagagtagtggggattccattgcatttgtggtctaggaaggtcttcca
agaaattggggatccatgtggaggttggattgagatagaagaagaaactgagctaaaaaa
ccacctgaagtgggcaaggattctagtgaaaaacaaccggagaaaccttccgagagaggt
ctctgtcgcttgtgatggaattacatatgatttctaaagaatgggatgatactttcaaca
atttgaaacagattcctcttcaaaggctgggctcagatcatataccaagagctttgatta
ctggctgctgggagaggaataaaagctacttcaagtttgaaaattggtggctgca
>534563|47_5'-seq-3' specie=BLB
tgcagacattgcacacacctgcacaaggagataaaataatgtacaaagataaataagagt
agagtctcatgggtacaactcaaaaatcaaacttagatgcaccacacaataacaagacag
tatgaaggcttgaatcccaaattaaccaaggttacaatatggggctcgttgtttcttact
accattttccgattatatattccatgtttgaaagcaattaataaattaaaggctttagct
tttatgttatctcatagagtttgaaagttcctatgaggaaagttcatcaaaaagtaatac
ctattactattctagatacccacgccacagctatatggtcttactagctgacttatgtta
cttccgtatgtatttacacaacaattgatacatgtattttcaatagtttctccaatatac
tttttctttggctgagaatagcaagtataaaagaacaataatttgtctaatataatactc
taacacaactggaaatgcttgatttttttatttttttattttggagaaataccacaacaa
cataccagtgtaatcccacaagnggngtatgggaaggatatgatgtatgcagaccttact
cctacctttacggggtagggaggttatttccgataaagactcggctcnaaaaaaaagtgn
tgcnctggancc
>534385|35_5'-seq-3' specie=BLB
tgcagataccttcttaggattagttgctactcccttagcactgataaaatgccctaagta
ctccacttctgttaccccaaaagcacacttggatgctttagcatacaactgatggtgctt
catcagctcaaacaccgttcttaagtgatccacatgagcagacatagttttgctataaac
caaaatgtcatcaaagaaaactaacactgattttctgagtaatggtttgaaaactaaatt
cataagactttggaatgatgaaggagcattggttagcccaaagggcattaccaagaactc
atagtgaccctcatgagttttgaaagttgttttatgcacnncnnattctgccattctcaa
ttggtgatagccagctctaagatcaatcttagagaacaccacagcaccccccaactcatc
caatagatcctcaataatagggattgggaatttatccttcactgttaaatgattcaaatc
cctgtaatcaatacaaagtctccaactaccatccttttttccaactaacacnactgggga
tgcatatggactagtactgtgttgtacaaccccttgatttagcatctcttgtaccaactt
ctcaanaatatccttctttactctaggaaacctgnaaggcctcttactaataggtactgc
attgtctatgagtggnattctgtgatcatagggtcctctgngaggnggtaatgc
>534396|39_5'-seq-3'_114 specie=BLB
tgcaggaagagttctacaagaagccaacccatagaagtatttatgttaaaacaagcacgg
aatgtctaatctaatctttcaaccaagaaagacaaaacccatgttatcctccagtttgaa
ggtaaagattctttgctttgatacaaattagaaagaagctcctgtcatataaaatacaga
aaagagaatagagaagttaagctgatggtcagaaggatacacccagattgaagttaatag
cagaaaagactccattttttcaggagtaggagatgctaacatggtgaaaaccttggacca
ctccttggctttatgtaaatacaatagaaacaaagggcagacttcaaaaagaatcagatg
atcaacttaagacctacatttacttgaatatgacactacaatataaagtagtgctgtgtt
tttcaagttcatgctctcaccaaatcaccaaatgaaatactttatgccgagagatactaa
ttctaaaacaaatcagaggaaggtaatgctcaatcccaaaatgagatactacacacatca
tcacaaaatgaggtatcagaagagaaatttgttatatatacaacactatacagtaaatac
tgcatggtgcttgaaccaaagagtaatctattctcannctaacagagtgaaatttttcat
cagaatgttgnnnacaaagtcatgtaacaaaaganttagtgaaagctcnatactatctat
canactcattcttttgtatactgca
>535116|11_5'-seq-3'_71 specie=BLB
tgcagaagaattctaaactagaggcaagaaccaacaagaatgctacttgacattaaagtt
cctagcttttctctagaacacagtacaaccaacatgaaaaagtaacattaatctgaaaaa
ggaacagataagaagaggaaaatctattacaaataacacccaatcaagcaaaaaaagaac
tcaaatcacaaaacaaagctaaaaacccaatttttattcctccaaatacctagaaaaagt
aggaaaaaaaagttgtgaaaatttgtaaccttgagtacattccctagacttgcgaattct
gtcctcttcatatgcggaagcaatcaacaaagactcccttcgctttgcccatgagtcctc
ccttctcatctctgatgaaattcccatttctctttttgacaaattaagaagaatctgctt
cagaaaaagcacaagtattcaaaaagaattaacttttanatgaggaagtcagcnnagaga
tggatcaagaaaanganntggggntgcagatttatggnggagaaagcnnaatggaanann
ganatactgctgca
>534770|5'-seq-3' specie=BLB
ganccngtgcagaactttccttatactcgtggtgatgatcatgcctgcgtctgtgtcttc
tttctggagggccgggaggaggtggtggggcaactagcaaaaaaggggatggtggtgatg
gtggagacaccggatttaatggaagcaacgagcatgcatggttcactagtgcaaattgag
agggacagagaggactaggttggttagtcacccattggcttcttgctccacttgggtgca
ccactangnataatgccacaatcaatactatcttcggaatgttatgtatgtccatctccc
tgattgacaganngttcttctactgacactagaaaaaaaacagctttcaaggtctttgag
ttactancagctagcaagtcaagtacttnctnnnnnnnnncaatctatctttcantttcn
ct
>534774|5'-seq-3' specie=BLB
gangnatccngtgcagtaatataccatgaaagctatccaatcattacacttattggctag
agtatagacagattctcgtgttcctaaatatcacttctattgattacttcattttcacaa
acttatatacataaggaaggatatatttcctttacagacaatttctctgccatacagaag
tcattgttcacatcttttgctactcacnttaccacctgccaccaccgccacttgtacaga
aatataagttatctgtgtctactattaatacttattgaantgcntttga
>534776|5'-seq-3' specie=BLB
cnnnattgtaacaggaaaaatagaccanaatattcaagttctgcattcagcacggcttgc
ttctacaccttctgtcaaanattcnngnacgtgacattggtagatcncatatcancaagt
gggaggnacaggtgnnngancnanannaatacttttcctaatgnntc
>534833|24_5'-seq-3' specie=BLB
tgcanatnannnnnagttgtgaagtatgcatcaagaagaatgtaagattaatatgcatga
nnntgaatatattgagatacaaagcagtttanagaagaaaaaaatgacacattcngttta
atgtataggtacaaaggctcaccagaatatagttccgtactatgttgtatttttcnngaa
tctgcaagaagtaaggattttctggaatgaacattttggnagtttgaatggncctgctcg
tttctgatgctttctgttgngctctttcgcgacnatcatacctncc
>535134|39_5'-seq-3'_50 specie=BLB
tgcagattctgtaatgcatgacagcttagtccttaaatgcgtcggaaaaaaaaaggaagt
gtggaagttataaagtacatattcagatgctgaaattgttgaaacataatataatcaagt
agataaagtgtgatctctgtaatagtttaaccttttagacgagacagtcagatatcagat
atcagatcagacaaaaagtcttgagtttcaaatatcaccgcagcctaagaagcgaaaata
atattttcacgtgtttggtatctgaatgaaaagaaatcagcaccacacatgaggagaaaa
tgcagcttacaggccatcaaatcttcacagacaggcgaaaccattgacctgagaattcag
atacacaatcaatagcatctgaagctctcagttttctgatgacaactgctggatttgatt
cttcacgtanaatttgcaggagtccatgtcgttgacgctgtacaggaaaagaacattagg
caacaaactgca
>534893|22_5'-seq-3'_47 specie=BLB
tgcagctgctgcctatggcgctcataagctgtcacacggtggatctcacatgggaggaca
tggtatgccatttggtcatcatggaggaggcaagtttaagcatggcaagggagggaaatt
caaacatggaaagcacggcaagtttaagcatggcaagggagggatgttcggaggtaaatt
caagaagtggaagtaaactagttatagtatggaagacttcagctggctttacagtgtgat
aatgttcgtctctttaaataagacatactacatgttattatggccattangcctgtaaga
tgttgccttgttatattgcattttcanannnnnnnttgagtganatactgca
>535136|5'-seq-3'_6 specie=BLB
canganaanctactaaagatcaacttgtgagtggtgcatcaaattttgtaggtttgatag
attgtgactcatctgctgattttgacaaactctcatatgggtgtttcaaatcaaagactg
acttgtggatactagactcaagagacacacatcacatgacctataataaaaatcatcttt
ctgatatcattttcttgccatatcccttgttagtcagcttgcttaatggatacaaggtga
aggtaaatgaanttggaaatgtaaaacttacatcaatgatcacattanntaaactccttt
tcattccatccttcaaatataactttatttccatcnnttctttagcattttatctcaaat
gtattgtntcnttctcnannncttcttgnatgctgna
>535296|22_5'-seq-3' specie=BLB
tgcaggctcttgatagntgacaccattagtgtgatttcaatggttctaatagttgccttc
tctgactcataggttagctacacgagcttcttatgtggtttcactagttatcagtctagt
atgataactatgttaaatgttttactgctgacatcaattggatcatctancagtaacagt
ggcttgttctgcggcctccagaagcccactgttgaaacctttcaatattattganntnat
tacatgtctacctataactcagaatttacacattgagccatttaggcncacccagatgat
angnaactgcattcttttgnntggagatagattatccnnnnnnnatcttgcccatacctc
atgctaaagttntnntgnggaaacaaaacnnnnnnagaacagatgattctcgntgangta
c
>535304|5'-seq-3' specie=BLB
ccatcataaatagcaaacaagccaagctcgngttcttcaatacgtacaaattttgcgaca
tggnnatcttccatcgcatgatcagctttccccttcactaggctaaaaccatacttaata
ttaccctcgtggcttcttcctttagagctagaagaagactctccaactacgcactgagta
ttaaagtaaaggaaagattaaaagaagtaaatcctgtaaggtgtaaagaataatgaagaa
tgaataagaagagcaagaatataacctanaaaagacaagatatgaagtaatcaacttcta
agnggagcatattcaacccantttttttaatttggtcccaattaaccanggatgcntcag
ccattcacacatcnntttgatgtaattgacannnnnnanntcaattntnnatcagaagtt
caatagaacacaagnnannacnaaaccnnnnnctatcttcttcnncttttttttctctna
ncaagaaccatatgcnaaactttagtcattgca
>535533|43_5'-seq-3' specie=BLB
tgcaggaagagcagcgcgtgcacaaatggcagctgctgccaagcaagcaacgaatgcgaa
tcaaggagaaccagttcttaaagtactttccttctttctaattactgatggtcgcccttt
tttctattatatacttaatatttttaagtgtatctacttctcgtattagttaaaaacaat
actcaaagttttagattcctctatcattggcccaaatcctttcttttgagattgatgctt
tacatgtcatgtttaaatactcaaagatatctgaaaataatactttgacctctgatctgg
tttcaattatctggatgcagtggcagatgggatgagcattagctctcttaggttaacttc
ttccatgcattgtaagtatcatgactaaccaaatttctaatattctttttcncntatttc
ttactccttccgttcctttttatgtggcatttcattcctttttaatttgttccaaaaaaa
atgacaactttctatatttggaaataattttactttaaacttctatcttactctcaatga
nnaactnnnnnngncatnnnnaannntatagcatgtttaagatcacnnntttcaatagtc
atcatttctttttttaaactccgtgcacagtaataccgacnannnnaataaaaccgangg
agtgtttatatgtanncttgtgnatttgacnantgnaancatanttttgcatgtgtgnac
taaanacnttcgtnatgtcacttaatganncnnataccgngntacatgtacnttaacttt
ttaaaannc
>535321|29_5'-seq-3' specie=BLB
tgcagggaatgagacatttgagaagctaggaacaattggaagctcatcaaatctcttggt
ttatttgacaagtatatttcatttgaagaccataacagctactaatattgtcaatatctt
caatggtacttgcaactttggaaccttgcttggagcttttatttctgatacgtactttgg
ccgttacaacgtccttggatttgcctcagtgtgttccttcttggtacaagaaatattcat
gttgaaataaatattgacataaagagttgtttggtacgacaaaagtcattttttatgtcc
tgagaatatttttcagatcggaaagtgttttgggtagtaaagattaataatgatgcttaa
gttatggttgaaacaantcatatgaagngaaaatctttctagatataatctcctttatca
ttcnacatgaaaaaaaaagacannnnntgtctaggaaatgacttttgtcgnatcaaacan
atactaacttaatcattatttaaaagtnnnnnnaattaccagattnanngnntgttttcc
natttgatnanttacaggggatgctagttctgacttt
>535538|39_5'-seq-3'_110 specie=BLB
tgcagttgtactttttgagtaagtcaagagcaaacttcctttgagaaataaagatcccat
cttccttgtacagaacctctaaaccaagaaaataatgcagcttcctcaagtcttctattt
tgaaggtgtcatgcataaaggacttgagactgttaatctcaactagattagtgctcgtaa
gcagtacatcatcaacatagactgctgcaaacacaataaaagaacctaaatttttatgga
ataatgaataatcattctaacctctgaaatttagagcatcagtcaaccttgcataccttt
gtctacttgcttgttttacaccatataaagatctatttagcttgtaaactaggccagatc
caacatccaatccttgtggtacatccatgtagacctcctcatgcagttcccatgaaggaa
tgcattgctaacatctaactgaaaaatttcccaatgtttcttagctgca
>535324|45_5'-seq-3'_128 specie=BLB
tgcagaagaattctaaactagaggcaagaaccaacaaaaatgctacttaacattaaagtt
cctagcttttctctagaacacagtacaaccaacatgaaaaagtaacattaatctgaagaa
ggaacagataagaagaggaaaatctattacaaataacacccaatcaagcaaaaaaaaaac
tcaaatcacaaaacaaagctaaaaacccaatttttattcctccaaatacctagaaaaagt
agggaaaaaaagttgtgaaaatttgtaaccttgagtacattccctanacttgcgaattct
gtcctcttcatatgcagaagcaatcaacaaagactcccttcgctttgcccatgagtcctc
ccttctcatctctgatgaaattcccatttctctttttgacaaattaagaanaatctgctt
canaaaaagcacaagtattcaaaaagaattaacttttaaatgaggaagtcagcanagaga
tggatcaagaaaatgacatggggttgcagatttatggtggagaaagcaaaatggaatatt
gatatactgctgca
>535549|26_5'-seq-3' specie=BLB
tgcaggattgcatttgcttgagcaataatactctatatataaaagctcttggaccactca
ctatcatatgttttgaagcacctaaatgtctttcctctaaccctatgccttctgtgttca
gtgttttcccttaattctgatatgcatttgagactgttaccttattggaaatgtatgctg
agctcgctccctccaaaaaaaatgtgcatagagttgaactgttttctgcatttataagcc
aatatgtgttctaagtactatcttgcagatgagagcagtctacaagtgattgaattggtt
ttgnnnnnaatgtcaatgattaatattacacacctcaaactctcccccgatgataaagat
tatccttctatatcataatatcagttatagaaaannnnnggattgnnnnnctaggtacaa
cttatatttcntncnnaataaatatatttctcaacttccnnnnaatggattggacactaa
ggtgganaagtccanaaagna
>535337|26_5'-seq-3' specie=BLB
tgnnnnagggtttgaactcctaacacgagcctaacctttaaatcacgtttccttgcggca
aaccggcaactaacaggattcatctatattaccctataatcagttcattacagtgattct
atgcctcaaactcacacattgggtattcacccagcaatctaacttcagaggagatgactg
taaaaatgtaacagctatctactcctaatgaaataaccttttagaggangntggaggcag
acntgttaaagatctttaaatttccacacaaattataacattctgaanggctttctgaag
gtgctccacatccaaccannnatggngagatttgataactcccannnnnnntanaantnt
aaccancnnnccctgcaaaagtcnnanatgaatagtttattgcatcnntggtantnanna
catatctcgnnnnatgcntcnnannnnanaaaggnttcntttcanaaataa
>535752|29_5'-seq-3' specie=BLB
tgcaggaatatacatgattgtttttcctcccatataattcacaaccttctgaaagacagc
cctgtaatttttgagcaacagcatccccaagatcttttaaactgagcatacctgcaattc
agtcactaccaagaatcatcaatacaaaaactacaatagaatgaacatgtaaaaaaaaca
caagaattgtaacacaaaagcaaatccaatcacatctatatccacatttgtttgaaacag
tagcttgcagaatccttaaacctaataattctgaaccnnnaattcaaatatgggnaatgt
tgaactacgttttcttgagccgagggtctactaaaaacaacctctctaccttacaagttt
acacaaggtagaggtaaggtttgtgtacaccccacctttccccagatcccacttgtggaa
tcacattgggtatgttgttgttgttgctannnaanttgaaaatgaggacataaacgagct
tgttagatcntttaanaaagagaatattgctggaaatgtttacncnaa
>535905|39_5'-seq-3' specie=BLB
tgcaggctgcattagctaaagagagcacaaatgcatcaagtcttggagctaccatatatg
catcaaggtttgnnnntaatgttctgcgcaccnnnnnacgnnactatacaactgnngccn
nattatctcccacattacctctactgcttcataaaccanntgaaccnnattttantgana
aaaaatgattcantannattg
>535758|45_5'-seq-3'_72 specie=BLB
tgcaggctctggtaagttgattgttcccagatgattctttctgactctttcttgagtttg
gggtatgtgcttcttcggtcatctgaactctttgaacacgagcccttagttgaatgacca
taagagagtgcatgcgtctcaccattgctgctgtctgtttcctcactaggtgacccctta
ccagtgcctgtagtttaactaggcttcttagggcgcgcaatgctttcctagcctgcataa
acatcagtcatgctttcaaaccatttttcaccttttagcatttaaccttatttatttagt
cctacatagtttggctgtgcatgttcattgaccttatggtgagaacaaggtcctctccat
aataggtaacttagtgcaaattatgaggatcaaatgaaaccaaacatgctttacctagtt
taaaattaaacaagaacacactcattgtttgaatggttaccaaataagcacggaaaacag
cttggattttggtggcagctgcatccttaacgcgtctggtaaggtatgcctttggttcta
tagctccttttgctgttaggcttgctttgtggtgtttctctagcatgtcaaactgca
>535915|5'-seq-3'_34 specie=BLB
gcccttganggatccngtgcagtagttctcattattatgcattatgcttaatttgttgtt
tccctctgatttggtttaacaacactattatatttgtatataggtatggcttgaggaaga
ggtcatggcaagtcctcaggtagaagtaatccagctattcgtgtaagcatgccaactatt
cccatgccctctatagtatcttctcaacaaggtggtaccccaactgttgaaatgtcagtt
caaaatactaccccagccatctccaagacacctccagctacaccaaatcaaagcaacaca
gtaggtcagggtctgcctactcaaagaactcagtaggtcatagcaatagttgctganngn
natncnagtantaaccatacatggaccnnnanntttataacttctgna
>535759|26_5'-seq-3'_122 specie=BLB
tgcagcttgatcactgtaacaaaagcaaccatcatttcatttaatcttgtgggacgtgac
tggcaatagaagcacaatctgaatatgatagtcacaactttgactctgatcatgagaatc
ggagaggtgaagtacttcatgctgaaagttctgatatgatggaacaaaatatattgtaac
gaggaagtgcatggatgcatgtcagaattgaggatacgagaacaacgtgatgcagcagga
caggccagcttttggcaaacatcaaaagaaattacttttcatttacaatgctagaatgaa
caaaggaaaacgccatcaaaatgcatgcttttatttctaagacagctgcactttaatcct
gaaaagttaaaaggcattttcacattgaacaccagttgcatattaccagatgagttacaa
gcatctgtacataaattgtcttcctatgaaactaattattgtgtatgctacaattcctta
cgaagctgtaatgaacaacaaactatttgattaggagaataaaggaacaaaccccaatgg
acataggtctcctgattttggcatggatgatgtgcgatccaagatctgaaaaacccgtct
gctggctcctgca
>535916|22_5'-seq-3' specie=BLB
ngnnnngcanatgccagcttgtgcgcaccttgtttcttaaaagcattaaaccttactttt
cacctttgatacctcgcctagnaaattganaccaattaatactggatggaaggaatatga
gcaacaggagcacctttctgattaccatggcttctggttatttaagaaagtgattttcaa
ataattgatcatgaagatcattttacagaagttctctttggatgtaacttacagnaaact
attcaagganacntatnnnagtaanancttcgttaaagctgntannnntntgaanaaaan
taanttgcatacggaaaaaagaaaag
>535780|39_5'-seq-3'_71 specie=BLB
tgcagtaatataccatgaaagctatccaatcattacacttattggatggagtatagacag
gtactcgtgttcctaaatatcacttctattgattacttcattttcacaaactttaaccga
aaagagtttttgtatatacataaggaaggatatatttcctttacagataccaatttctct
gccacacagcattcattgtttacatctttcgctactcacattaccacctgccaccatcgc
cacttgtacagaaatataagttatctgtgtctactattaatacttattgaagtgcatttg
aacactaaaactaaggaaataacttccttagcaaaacaatattagcatgagatttatctt
ttgaagataatacaattaccgaacacaacaggctacaaaatttcaagaagcgcttcaact
tatcacaaattccaccaaaatatatggtttaatacagcagacgctcttccaccgcatgca
ttttttcagtgtcttcaacatcatcctactgaaaactactgttctttccgattaactcta
tcttccagtaactatgtgtttccaaataactaaatcagagtgaaatgtaccaatttgaaa
gcgatagagtcaaagctgtatacctcagtatctccgatgagagcaaaaacgcgaattaga
aaatctacgancagaagcttatgctctgna
>535917|40_5'-seq-3'_117 specie=BLB
tgcagcctttacagtaacatacagacatcacttaacattgatccattcgtacaatttttc
tggaaggtgccctacgtgaggtcatctgtgtttataacttttgaaccatgatttctgagg
ctacaaaattttgatgaagcatgactagaagtctagaacaatcgatgtgatccgactaaa
gaagaatgaaacaaattcatatggaaatcaagtatatattcacaagaagatagcacttag
caaagacgtctcctacttctaaaatggttcaaaaaattacattcacaaagagaaggagag
gcgacaccccttgaatgcaaacaaactcaatagcttctagagctactgagccataccttc
gcagattctctgtcttcacataaaagatatttatctcctttcatttcgtcttgcaatgta
tgatctgctgcattattgccttcactgca
>535924|5'-seq-3' specie=BLB
atntcttgnnttgacctctanaanatgannttaattgtatgacnnancnnnnatnanctg
ctttcctaaataccnncttggcttccttaatgttctgtccanaangaananncaacaaat
catctaccatannaaacatcacacntgacacacctaaatcaaggaaaaanaacanaactc
tatgtgcancttgttttgtctgcttgaatangatttttgantaaccaagttctggttttt
tctttgattancaaaanangaagggaatancanatgaatcgtctaaacccttaatataga
gggtcaaagttatgttatgccatcagagtatgtgcctttcancnaacaaatgacttgact
tactatttacaaaccttcaattttcagtgtcttaanaaaatganagaaaatattcacgga
agcttgtgattgtgananaaaataatcaaagcatttacccttgttatgggatgatagtaa
gcaantannnngaattagggatttnnnnntagtacagtanannaaattctcaaactatat
tcnaatggaaaagtaatatnnna
>535927|38_5'-seq-3'_87 specie=BLB
tgcagttggttccgaaatggagagcatgggtagctctgatccaccgcctaagataagtgt
tgcaagcttcttccagatttaatagtctgactgaccccagatcttcccattttgttagtt
gaggctagatagcatttcactaactttgacaccatcctgacctttgtaaatgtcgtgaat
gtgaaaaactttatggtgtagcctccccttccgtaaaatcctcgctcgggtaatactctt
aaataggggcattttaatttattgctatttataatttttctcccttctatttctttgctt
ttaaaatccgtgtagtagcaattacctttatcaatggctatattagacaggtagtctgct
agctgattcccctcagaatatgctggaagatatgttctttattctacatatatgtcttta
tttctgccataatatctgcaattatccaannnnnngccaacttctcttctagtaccnnnn
nnagnancnctgaatccgtctaaatgatgactctcttgtggtatgattgattgcaatgct
tnnnngntattagaatanctttagcttctgca
>536252|39_5'-seq-3'_119 specie=BLB
tgcaggggtcggggaagagaaaagtgcagaggcgaaacctgagtggagttttaagaggtt
tgttgtgacgctcacgaatatttcgtgcaaggtcaataagtgtcatcattctattaacac
tctgctcaatacgctcccacctctgaaatgattttaaacatgcatgaaacaaacttgagg
cagagaagaatgcaaaatccggcacctcatatttgaagaacggcaagaaaaggtaatata
ggaaatcatatgtacctgcccttccactataggatagctgcaatagtgaatgctctcctc
tgatcctttagaaactttccgcaaattttggtaaagaacctcagtgaaaaaaggagttaa
tggtgccatagctttacaagcagtcagaagaacctatatcaaataaaggacctactgtgt
tagagagccactggcagaagaactccaactcatagcgggatgaaattactaaagtaggca
caacaaaagaaataagctacttcgtagttcgnacaacttggagatggnacttacatannn
nanagnnnnnnganca
>536096|28_5'-seq-3' specie=BLB
tgcagtgaaaattgctataggagatactcaacagatgaaattgaagctgcaacaaactac
ttctccaattcacagaagattggtgaaggtggatatggtcctgtgtacaaaggttatctg
gatcacactttagttgctattaaggttcttaggtcagacatcacacagggacaaatacag
tttcagaaagaggtacttttccatgtttacagatagcacggatgtttttggaaatccaat
acngntangtgcctattttnattgcagattgaggttctaagccgcttgagacntccnaat
gtggttcttctcttgggaacatgtccggagtatggttgncttgnc
>536254|39_5'-seq-3' specie=BLB
tgcagatatgatttttgttgatttttgggactctagctcttagatgtattacccacatat
gttttgatattcgcctagacagttctaaatgaggcatgccttactaagaataatatgatg
ataaggaaaattcagctatccaacagatgtaatatgtgtaaaaagaaaagctgaaaatcc
tgcacatcattttctacattgtgaagttgcctttgatttttggagcatctttatatgcat
ttctggcctcaaatgggtcactcctaaatctgtaaagaaatcatacaggtctgggaatat
gtgggaagttgataaatccatcaagaatatctggaaaataatacatgtttgcacttgaat
tttttgtttaatctttctggatatctattgcgatataaagtttttgaatacttgcatata
ttttttggtcgttggaggctacaaattgctttgagaatgtactttacacacactttacat
agctgcaactcntatntgcncnattggntgcactcaanannnnnnntgnntttgatgttt
atntacatgttccttgnnngatgtgctacntncngtcttattccaaaatcnnntgctttg
t
>536113|19_5'-seq-3'_144 specie=BLB
tgcagagattgctggatgagcttggagataagattgctattgtgttcaacaatactaaaa
aacaggctgatactgttgctaagaatctggataacgccggttacagggtaaccatactac
atggtggaaagtcacaggagcagagagatataagccttgaaggatttaggacaaggagat
ataatgtgttagttgctactgatgttgctggtcgtggaattgatatacctgatgtggccc
atgtgattaactatgatatgccatacaatgttgaagcatacacccatcgtattggacgta
caggccgtgctggaaagaaaggtgtagccacaacattcttgacgctgca
>536261|31_5'-seq-3'_91 specie=BLB
tgcagaacagaatgacattctttttaaaagaaacttttataagttaatgcagaataaaat
tacattcatccagtgtttgtcaaagtgaagcaggtgtattacacacagagttgcttagca
tacattcattgtatcctattaagtctccaacatgtgcatcatatgtcacattaacagaaa
acagatgatgcgcatcatgttacatttacagaaaacaggtgctagttttaggacacaaca
tgaagggaaaaaatacccaccacacaagctactacgatcaatagtcaaagtccctgctgg
tgaacgagtctgttgtccaccttgtggaccccactccacaaagggctctgcttcattgat
atcgtatccacttgtccatgtaacagtcatctgagcatcaattttaaactgncntttttc
tgttcttccaaagtggtcattattcaaactattantcatgctgca
>536121|5'-seq-3' specie=BLB
anttcncccttgatgganccngtgcagaaatgagtttgggatatggtagtttcagttgaa
cttttactgctaatctaagaatcaagaatcttgatttttattgtaaaaaatgtcccttta
ttttgttagtgtatttgatttgtgtaatagcttgatggtgctcaaattacttgcattttg
tgtgttggggttctgttttccttttttctatttataatcgtggtgtttgggttagcttgt
gctcattttgactaaatccatgggataccagttacttcctgagtcccgaggctaggacag
atgaaaagaaattanntnnngtatttttattttgtctctattggggtttgagtgtganan
ctcacgattctcaattcacttcattgaccattaanntacnccttgg
>536271|26_5'-seq-3' specie=BLB
tgcagaacagaatgacattctttttaaaagaaacttttataagttaatgcagaataaaat
tacattcatccagtgtttgtcaaagtgaagcaggtgtattacacacagagttgcttagca
tacattcattgtatcctattaagtctccaacatgtgcatcatatgtcacattaacagaaa
acagatgatgcacatcatgttacatttacagaaaacaggngctagttttaggacacaaca
tgaagggaaaaaatacccaccacacaagctactacgatcaatagtcaaagtccctgctgg
tgaacgagtctgttgtccaccttgtggaccccactccacaaagggctctgcttcattgat
atcgtatccacttgtccatgnnacagtcatctgannnnnnattttaaactgtcatttttc
tgttcnnnnnnnnngnncattattcnnannatnannnntgctgcactgnnnncatcaagg
gnnanttctgca
>536448|19_5'-seq-3' specie=BLB
tgcagtacaattcaatttgaatattgttgatggagatgaaagtgattccaagcacataac
aaatcacaaatggaacattataccaaccaaaagaatgacaacagaaaaaaacaatttttg
tacnacnnnnnnntgtgaaaaggataagcccaaatctatgatacaagacatacgtctcgt
atataaactatttagtttggtgtaaacacaggatgtgagtcagtattttctgctcggtca
taattttttcatgcattggactccaagagaggtcttgttggctcctcattaggtctgctg
tatctccagtacaagactanntgtatgatcccaagaacttctcctatcccatttggaacc
tgattcatananancanaatgttaaattcnatantcaaggtctacctagatgnanncaac
ctgtgacatataaggnnnnntgannnnnnctgtactgttgctccnnnactctcccttt
>536451|39_5'-seq-3' specie=BLB
tgcagctggcggattttatcatttagttcaactgcaagggatagtacttaatcttcaata
taacccagaccaacagaaatagaatcaagtcactctttagcaccttgttgaattttgaaa
atcttagttggccgaatcaattctgcgatttttctatctttattgatgattccttctggc
ttcatttctgttctgtgtattattttgcacttttactatgaacctttgcctttaattgta
agacttcttgatggttgaaaatgggaggggctttccaatttcaagaatttaggatgaaaa
tctcaactaaagatgaatatacccctcttcatcaaatttagagttggaggtggagggtgc
tcaccacccgagcatgtgcatctgatgggggtaatctggtgtttcatctatttccttttt
gaaatgcaataaccagattgattgaacattgataatgcaccaaatgttcctgcttatcat
agagaggtgatgttcaattttctctccttcatgctgttgtgggtttcaatctaatcatct
tagcacaaaanangccttcggtttgtcatannccatgtttgttgnttcttgttacactgc
ttnctattttggtatttgacanancacctgnnnntttaatgtatgagccacaactatggt
ttgttgagaggaacggntacatcatcaannnntggatatnannacaaantttctancanc
tggaaaatanattgctnngatctg
>536653|39_5'-seq-3'_29 specie=BLB
tgcagacaaagtgcaattgagttttgatctaggactcaaaaacacagcataggaaagagg
ttgttcaacagctactcagtctggtatcaccaaagcacgtggcacacaagttggaatttt
gcttaacatcgtggctatcatgcaattcttctagcagttccgaagctggggtaatacaat
tcttaaaacatctttctcatccattcctctcatcctgaatgcatctctaaatgatcactt
ttaaagtagaaaatcatcagggtaacgacaatttaatctctcgttactttatattttgtt
caagaggaggnnnatggtacttaggatctaagaatatgttacgctctgccacttgaagag
tttcacttaactcntattttcttggagggtttagctatatagacagggaatggtgaagct
actttcatcaannntgtnnngntnnntataccaagataagnaatgtcaaacatgttggtc
nnatgatgaggaaagttcnnggnnattatattattgccatcatgttnnnnngctgtggct
tctctgca
>536473|41_5'-seq-3'_132 specie=BLB
tgcaggcttccaaaattgatagatccttaatttcccctgaatggaatgaattctttggaa
ttgtgaagcaggtggctttaccaagggctctctttgaccacaggcccttacccgtagaga
gtggcgattgaacttctgatccttcctacttcaccttgttaaatgggccaaagtcacttc
gccaaaacaatatggaggattgaggatcaaagacttggctttacataacaagtgtatgct
atttaagtggtacaacagatacaatcaagaggcagtatggaaggaagtgatccaagcaaa
gtatggcagtgatagtcactgttgctctaatcaagtcagtacctcttatggcgcagggat
ttggagagatacaaggaacagtgaggaatcttcttcagtgatgctgcacttaagatggaa
atggggaacatattcaattttggaaagatatttggcttggaaacattcatctaatgaatg
cttttccaagcatcttccanattgcatctaatccagactcaaccatctcacagtacaggg
aagacaatatgcggaatctgaccctaaggagaaatcttaatgactggnagttagaagagt
tatttagtctcatggccaccattcagactactgca
>536868|45_5'-seq-3'_135 specie=BLB
tgcagccgtaggactgaagaaacaactttctcctcttcttcttccccaacccacggtact
gcttccaagtactctaaacatgactgcatgcatgatttaaatccaagttgttccgctacc
tacagtgtgggtctgagttaggaattgtttactatttcaaagataaaacatcattggaat
attcaattaccatgatcaatgaggatataagaatgatttgcatgcaaaataaatttgaca
accaacaaattcagaggggaatattcacgaaactaaaatattgaagcttcaaggattgtg
ttgtaaagaagttcacaaacactggataaggtattggttcaattaaactccatttaaaat
gagaatattaatagtaatgcagtaacaggcaaagaaattattccttttatgacattaaga
tcagtgcagcattggatgaataaatgacccctactgca
>536874|45_5'-seq-3'_138 specie=BLB
tgcagtggataaacaggtgctcaacagtttcttgatcttcttgacacaagcagcatctat
tacacaatacaaaacccctcttttgcatattattctgtatcaaacatgccccccctgttg
ctacccacccaaagcaggctactttaacaggagcctaagccttccataacgtattccatt
gccaagaagtctcccattgacctgattgctcccttaacaggttgtagcaattccttactg
agatttgtttgtccttgcttgctagacagattagggaattcactttacaatgaagtactt
acatgcataatagagatctttaaatagaactattcttcaactttcaagaagacagttaaa
ccttttgttcttttgttctttttagttcagtgggggtgaaggggtgtgaggggaccttgg
aagcacaacatagttaatattagaatttgggtaagagtacctttaggattaaaaattggc
cgtatacattttactttcacgcctttcgtgtgaactgaanncttaaaacttcnnatgtca
tataaattaactgaggaccctgca
>537105|17_5'-seq-3'_50 specie=BLB
tgcaggtaagaaggtacctcatcccccatatgaccatcataaatagcaaacaagccaagc
tcgtgttcttcaatacgtacaaattttgcgacatggtaatcttccatcgcatgatcagct
ttccccttcactaggctaaaaccatacttaatattaccctcgtggcttcttcctttagag
ctagaagaagactctccaactacgcactgagtattaaagtaaaggaaagattaaaagaag
taaatcctgtaaggtgtaaagaataatgaagaatgaataagaagagcaagaatataacct
agaaaagataagatatgaagtaatcaacttctaagtggagcatattcaacccaatttttt
taatttggtcccaattaaccaaggatgcatcagccattcacacatcattttgatgtaatt
gacagcatatagttcaattttccatcagaagttcnnnanaacacaagttaagacnaancc
ttaggctatcttcttcttcttttttttctcttaacaagaaccatatgcaaaactttagtc
attgcacttanaattccagtaactanatattcttcattgcacttaaaaatcnnnnaacta
gatatccaagtaaatgnnnnnacggncaactttacctgannagtcaattacaattgtagc
attcatanaggaaaggaaaaaagtacgctaatttcatttgtaacatctactgagtgntgc
ttatgagttctgca
>536879|19_5'-seq-3'_141 specie=BLB
tgcagaagtaaagaagaataaaattgtatcaataatcgtccagataacttccaatattcc
ataatcagagcagtagaatgataatggcacaagctggactcattagtcaaaaaaagaaca
agatactacttatgaccattttctatagcataacaaagtgagtaagctatcgccgatacc
atgcgtaaaacttatacaaaacttttgacttttatctttctttcccactttaaactctga
acaagcatccaagaaatgttagtgtaaatttttaaacctacgtaccttcgtcaagtaacg
ttttagattcagctattataacctcaaaaatttcaatagcactaattatagcatgagttc
cattttttgg
>537107|35_5'-seq-3'_122 specie=BLB
tgcagggataagattccacatattattgaaagagggacagtaaaagaaaggttaccacca
atgtgtttaaataaggcagctctgcttgtaatagccgcataacaggtgcatgggtgaaat
aacaagtttacatgttaaaatctgtatagaagtgtaggtattaatcctccaagcacgtga
actactataccaattttataaacacatccacagatcaaaggaaaggaaagaggattgtga
gaaaacatgttatgtaccggatgcaaaaaacgtacattagtcttttgagtactaccttaa
ctgctaaagtaagaacacatctatgaaacgaaacaatagcaactcatgatttttactgtc
tttgttgaacaatcaaaagtcaaaaaaattattttactgtaagaactctgca
>537306|27_5'-seq-3' specie=BLB
tgcagaggaagaaaatcanaataaagaagcaaatgtggaaactaactttgcagaaacaac
acaatgaagctgacaaagatatgcatgccgaactgtctgatacgccaagtatggttacta
ggataaacaaaacgaaaaagaaaaggacgccacaaaagaatcgcaaaatctcattcaaac
ctgctacaaatttattaatttgatgtatctgttataaaaatatgacgtaaccaacagatt
aaatatttagatatatgagtatacggtatctaatattattaatttcatgtatctattcat
atgatatattattaantncntttatctatttatatgatctaatattaattaatttcatat
atctatttatatgtatttagtattaatttgatgtatcaagtgttannnncnaacgttata
tccaaaacatgtatctcggatacatgataagcatatannnnnnannntgngtatcanaat
atagaatgtactgatgcatgaatttnnaacaantcacgaangnntattttgtnnnataca
antannnnnnnnncccttcgtatctctctcctctt
>537558|31_5'-seq-3'_122 specie=BLB
tgcagagaattgtggatacatattttgtaatttatttagccaaggcacaccttgtatttt
ctgtgaagactgcttagcaatctctattctgtttgtcagaaagaggagatattcaagcaa
gctgacagaaacggggatggtgttgttagcttggatgagttagccacacttctggctata
caaaatgaaaagtaaggccttgtaaaatttgcattccttgaatcaaatgtgattttttct
aggaatcccttcaatgctcaggtttaataaacttcagtgtctaaatgagttcctttttat
ttgtgttacttcnctatttaattaagtgagacttttgtagttctagcaatgaggaagcag
ggaactgagagaaaagcggggaaggggaatggccaatgggaactcaaaaagaaactattc
tctcgtcctaataacgtatgcaaatgtcgcgtggatcccatttgttaattcataattgtc
tgactaaagagttgaggagaagatttaaatttctatgtgatgtttccttagtgtctttgc
aagggtttgttcaaacttttaaatggtatcttctgca
>537566|36_5'-seq-3'_91 specie=BLB
tgcagaaagattttaattgctcacacataagtaataattatggcaactgctgctgaatag
cctcaaacaaataattaaaaaaatagagaaaacaatgcacgataaaagaacaatattaag
agacaagatagaaatgaatctaaccttccccttagaataatatgccaaatcagtaccatc
gggaagtccatttggcatgaacagtgatcggtgcaagtcattatccctatgtattgtaaa
aagattgatgacatatgctaagtcaaaaacaagaaatccttttgttcaaggaaaataaga
gaaaggacaccttttttttgtgccaccttcagcaggtttctttggctctgctgttgagct
ggaaaaattgtaccttggcctgtcaaaataactgcaccattagatacaatctaggaatat
gcatttacataaagaatgaccaattgcacggatgtgattacaaactttttaaccacatgc
ttccatgactctgca
>534580|34_5'-seq-3'_140 specie=BLB
tgcagttgtcgttcaacaaaaggtactgctaccagtttcagaaagtaaacaaccatagcc
taaatgagtgaagaaacaatcgtataatagacaaacatgagatttaccaaacaagtacac
caatattaagtagtcagatctccacaggaaagataatgttttcagcaattattatcttag
gcagagagctaagaaaactaaatcagcagtaataccccacgacctatatattctccacat
acgcttcaataaaagatgatcaaataacttcccttatcacataggcagagcagtggaaaa
ctataccctttcaatgatcacgaaggagatatagagttgaagtagaaacaaaaagaagaa
ttacttaccttcagcacttccccatttctccactccacatgctccaaggtcacttgcagc
acttctgca
>534582|45_5'-seq-3'_136 specie=BLB
ngnnnannaccacaggaaatcagcaacaggaacttctccctccctccttaaccattgtct
ttcagggtcaagtagtatgacaatttgatttttcttttgtatcttccttgaaattctagc
aggcaccccagtccctcttgatccatacatgacatgggtagcacctgtgacaactacaag
cataccagctgccccatcatcagtcactgcttttaaaactatctgggacatgttgtactc
ttcaacaactcttgcttgtgcagagagatatgagcttggtccgaaaggagtaagctggtt
cagcatatttacatcaacagatgatctgcgtgacatagacgaaaagcctgagatgaaacc
tgaaccagctgca
>534408|42_5'-seq-3'_125 specie=BLB
tgcagacaaacaacaaggtatttaagtggagaaaggtagagggcagatccatgtccactt
agtttcaaatcatgagccactgatcctcaggatttctaggtccggctagccaacaatctt
catcaagaaaaggatacaaaaacatcaccattaagaaattgtgaatcctgtatagatcct
tttgacttgcatgccattactattgaggttctttcaacttcccaaaaaggaggtattggt
ttcttcgttgtgttatttctgaaaggaagcctttctccgtttgatgcattgcccgagata
tgtttttactaccactgatgcaataaactattcatctctgacttttgcaggggttgctgg
ttaaaattctagtctcgttgggagttatcaaatctcaccatttttggttggatgtggagc
accttcagaaagccattcagaatgttataatttgtgtggaaatttaaagatctttaacat
gtctgcctccaacctcctctaaaaggttatttcattaggagtagatagctgttacatttt
tacagtcatctcctctgaagttagattgctgggtgaatacccaatgtgtgagtttgaggc
atagaatcactgtaatgaactgattatagggtaatatagatgaatcctgttagttgccgg
tttgccgcaaggaaacgtgatttaaaggntaggctcgtgttangagttcaaaccctgctg
ca
>534587|37_5'-seq-3' specie=BLB
nnnnnnnnangccctttcaattcctcttcttcgtgttaagtaattgctgtactggtattc
ttatcattctaatctcttgaaaatacttctagcctgtgtctttttttgaatcattacctt
taataaatttggcaccttttttcagctcggtgtttgtgaggcatgattaacctaattaat
taaaaatttactatgcagatgaacagaatgtgtatgcgctgaatttgttggaatctaagt
taaatttctggagtgtatagttcatagtagaagtaacaattatgggtgattagatataat
gtatttttccagtataccagcttcatgcctttcttgaccagagaagttgctgacacggct
ttgacatctgcatgtttattctctacagttcagaagttacgacttacatcctctagacct
cagtcaataattaatatttatacttgcattgtattttcatttccatttgcttgatttttt
tacttggccaatgtgtagaattggagntgnntctgggaaagctatatttgcacaaccact
tgatgaatattggaagaagaaacttcnngaggaaccanctgcnnnnnnnnatgatttaan
cncctcatanaacgatcagacgcatatctganncnaatatcatgntagtatttttctg
>534409|38_5'-seq-3' specie=BLB
ngcnggaagacatgtgatttatgcagcttttgatcagcaacagcatggtaaacagctggt
aagcacatctttttttctgacatttccactgtgctatgagagttgaatttgagactcctt
agtgggcaagctttaacttatgttatccatgtcaatttacacaacctcaattttgtgaat
gttgtgtgaatgatggaaacttattattgtattctaatgtaattcagctggaagcaaaga
ggagacgtattaatatctttatctattgcttaagttctgtgtggaactcatgcagactct
gacttcatgatttaaagagattcagaaatttgttaccgacataatctttacttgggactt
cctttgaatgtaaaaaacaggcggcattgcatgctcttgcaaacattgttggagaaactc
gtgccgaaaaggatgtattgctggatggtgatgcagagcagaatcttcggcgcctgatct
atgaagcagcatccaagacttcaaagctgacaccttcagtgagtttaatttttgtgtgac
gtctggcttcatgataaaaaaaaaaccancactccnngctcccaaaaagggtaaaagggg
gattgagagacggggtaaacaaatggattataaaanaaaggaaaacctgtgaaatacatt
actctcgtgggttgaaganntttattgggatttgatgtgcatgaacctgtngttanattt
gtgttcnacattanttgccagttttcccaagctttngggaagccaaaagngctnatttna
ncgagntgnggnatttgncaancttttnnnnacaaataagtgnttttnag
>534610|41_5'-seq-3' specie=BLB
nnnnnnnnaataattgcacattcagcaaatttccttctaattgagcagtagaaatgatta
agcaacatctatgcataaccttaaataattatgacccagtgtgtgcatcaacggcactaa
acggatcatccagtaaatatatatcagcgtcctgatagagcgcccttgcaagttgcacac
gttgcttttgaccaccactaagatttatgcctctatcaccaataatagtctgatctccat
gagagaaaagctccaagtcctttttcagagaacaagcatgaatcacagccttatattttg
ccttatccattgggctaccgaaaaggacattatcttctatggccccagattgtatccaag
ctgactgtgagacataagcagcagttccacatattctaacctaacacaaatataaaggta
aaagcacaacaaaagaatgctgattagagcttctcccatacacccaaaattggatatttt
gaaatctaagaaaaaagtgagaaaaaactttaatttgacttacttcaccagagattctgg
gaatctcaccaaggatgcaagaaaggaaacttgatttccctgagccaaccacaccacaga
cagcaacacgcatgccctttacaacctttagctgtatgcctgccaacgttggacttggag
aagatggatcccnagcaaanntcactgtctttaatttctattgccacatttgtnnngnnc
ccgaggcagcncaatggttgnntcttg
>534414|50_5'-seq-3'_88 specie=BLB
tgcagcatatgccctttcaattcctcttcttcgtgttaagtaattgctgtactggtattc
ttatcattctaatctcttgaaaatacttctagcctgtgtctttttttgaatcattacctt
taataaatttggcaccttttttcagctcggtgtttgtgaggcatgattaacctaattaat
taaaaatttactatgcagatgaacagaatgtgtatgcgctgaatttgttggaatctaagt
taaatttctggagtgtatagttcatagtagaagtaacaattatgggtgattagatataat
gtatttttccagtataccagcttcatgcctttcttgaccagagaagttgctgacacggct
ttgacatctgcatgtttattctctacagttcagaagttacgacttacatcctctagacct
cagtcaataattaatatttatacttgcattgtattttcatttccatttgcttgatttttt
tacttggccaatgtgtagaattggagttgtatctgggaaagctatatttgcacaaccact
tgatgaatattggaagaagaaacttcaggaggaaccagctgcaaaagaaaatgatttaag
cacctcatagaacgatcanncgcatatctganccgaatatcatgctagtatttttctgtt
ggcagttactctttanaaatgntttctgca
>534416|46_5'-seq-3'_98 specie=BLB
tgcagcttcttcataatttaagggatctgaaacagaaaaagcaaattgacaagtcgcata
aaggttattagcatacttgggatttgacattctaagccttgttgatcttcttaatggaac
tatcacatctgaagactcttcatgagttgctgaaatcggtgagctttgtgataccacaga
agaacctgaaagtgtacttgaaggggttgactcttttccttcatcttcagtgattccaag
aggcataggagtttcttgtcgcaccagctttttactccaatcccaacttacattttcatt
aaatattacatctcttctaactgagatcttgccataaaagggttatacaatctatattct
ttggagtgagtacaatagccaataaaaatgcatttttcagatttttcatcaagcttttaa
cgagcttgtgaacttaccaaatcataagcaacacaccaaaaacccgtaaatgacttacat
ttggtttcctaaaatgccaagcttcataaggagttttattcataacaacttttgttagtg
aaagattcagcaagtaaatanatgctgccacagcttctgcccagaactgatttgcgagtt
cctttgcttgcaacatgctcttgccatctccaccattattcggttcttccattcagcgac
accattttgctttggggtataaggagttgttaactccttatggannnnntttttttcaca
aaacaaattgaattcattgnacacgatctctcctcctctatctgtganaanaacagtgnn
nntgnn
>534896|5'-seq-3' specie=BLB
tgagtttgggatatggtagtttcagttgaacttttactgctaatctaagaatcaagaatc
ttgatttttattgtaaaaaatgtccctttattttgttagtgtattnnantngtgtaatag
cttgatggtgctcaaattacttgcattttgtgtgttggggttctgttttccttttttcta
tttataatcgtggtgtttgggttannttgngctcattttnactaaatccatggnana
>535157|5'-seq-3'_140 specie=BLB
tctgcataccaaatttattgtcacatttctgattaaaatactttatggttgctgtcaaag
tccttgcgtgaataacctgatttaagttatttcagaaacaggaagatttgtcatcttact
ggatgatgcaagacatggcccagtatctttgcagcatacgcaattttgaaaccttagttc
tgtcaaagaatgaagccgagacaaagcctcacgggttgtccacagatcagctattctagt
tccacacatggaaaggcgcatcaattttggcatgcaagtaaagcaatccttctctaagct
agtgagagaagaacaaaagtccagattaagggtgtgtaactgcatgaagcttccaatcat
attcaacttttgaatctcagtggacctcagctttagcaattggcaattcaaaccaccttg
aaaaagatccctgca
>535159|26_5'-seq-3' specie=BLB
nnnnnnngggcagagggtgatcaatgagcttatgtcattctatgaaagtaatgttcaagg
aaacaaaagctcaatggcggggaatgttgtgatgtccaaagagcagcctcttcaacaacc
tagcattcaacagaacaattacgttgtgatgtccaaagagcagcctcttcaacaacctag
cattcaacagaacaattacctacaaagccaagggaatgtgttggagggaagcatcttcgg
ggacaccaacatttctgctaacaactccatgtttgtgcagggagatcggtttgatcagag
caaggttttaacttcaccattcaatgcaggctctaacgatgatttcaatttcatgtttgg
atctccattcaatttgcaatccacagatnnnnntgaatgtctttctgggatttcacatga
tgacatggcgaancaagannnntcggnttggtactagcaatgtgattactcaaaggaaca
tcangcagtggataccacagnctgcctttgatcaggtggatttcaattg
>535160|36_5'-seq-3' specie=BLB
nnnnnnanntcctccttatatcctcagaattacaatagtcctcagtatcatcagattgat
caaccaaactcgtggaatcatccctccctgtacctaaaccctccgacgctcttctagaaa
tcctactaggaacaatttgttgctgcaactgcaacttttcactatgatgttttaaaacag
cactagaataattacttctacttgattttttcttcatgttacgtctaatagatggcataa
agttagtatctttacacttcaaaatcgttgaagcatacctatcacttacataagtgtcac
tcttggaatcattgccaccatgccgcgcatcgctcaaactatcctccacactctcctctg
gagttgaagaagacccatcatcattgccatttccaatatcttcctcatcacctagttttc
tactcctttcactctcagacttttgtgacctccaattataaagaaacacttttttctctt
tcccattatttccagtggcaccatttnnnnnnncttgctcaaagatagttcctttannnt
cnagaganncnctaacttgangntnannangattannnnnntnnnnatgatgaaaataat
ganncntgcg
>535164|5'-seq-3' specie=BLB
anatnntggatcttaggagcttctaggaattatgaaagatgaggaattacagttaggggg
actggggaatgaacagaaaaaacaagaagttgagaaaaagctagtaatgcatgattgaaa
ttttttaaatactttgaattgccaaaagaaattgctattctctcttttgctgccatgcca
acgtgatcccactttcctgaactataaatctttccttactctctataccttttttaagaa
tacctgcaaaacttaaatgcaaacggaatatcatactctaaaacttatcaaaatatcagc
tttatgtcttccnttangcccactttctttnanatacattgtaagttacctcttgagatc
catgctagcctgttaagtcaaactaagacagttacacaagaaaggatatgttnttatttg
atatattgnctttcaattctagttaatgngnaagggactaaaatgcatcnntaattgtta
tcaattgaaattgntctagggganncnanactcaaggannnnnnanaaggtctttaagat
atattgnnnnnngtnnntcnnnnnaatttgnnnnnnnaaattttnncnnggtanntnnct
tttacctttntnnnnnttgttgttctttttanatgctttggncnt
>535577|26_5'-seq-3' specie=BLB
nnnnnnnnntgtgcgtgaaatttacaggaaccttactcttattgccccggagatggatga
tagttcagacatgaaacagaaaatggaaacaatgctccagagtgtgatgaagatagaaaa
tggtatggtcttcagctggtgtctacaaccaattctttctctttgtaccttagttctaac
ctaactacttaaatactgctttaggacagtgtaaacacaactgtttttaagcaattctgt
ctggcggtaatctttttgttttcagtctcaggnnnttgttcatttcaaattgtgtatatt
cataagttttttctgatcannaatatgttcaaaatcttttaattggatgcacaggaaaga
aatcgttatccaaaatttgtatgtgctctaccgaataatttaaatcattctcgtgtgtgg
ttcaccttggtgttccatgtataataactgtaatttannnnctcattcaatgtttgacac
tttgactaatatattcaantannntgttgcactangtagncggnnnnnntcaggnnncnt
cngnaacctgnnnaggananntgatattctggtgtttcctgcactgnatccntcaagg
>535605|5'-seq-3'_34 specie=BLB
tanctccagcctgagtttcttccttagacttgattttatctgatatatggacagattctg
nttntacctcatttacccctgcattctggggctcaatcttgccatccttcctaacaagct
ttagagctatctggaaaaacaagaatagaatgtgaggactgagaagtatcagagcatgaa
aatgatttccaattgtttgtgtggcattacattaaataatcatccacttttcttcaaaag
ttcactatgcatcaaattcagacaatgcaactaagatgttttaaacaaaanantacagat
aacaaaaccttgcgataaatcttttcaatttgctnnngnn
>535606|22_5'-seq-3' specie=BLB
nnnnnnnnggcttgatatttgagttttctatcctcttcaacaaagttgaaagcattctag
tctacttcactgtcacagcttatttatctctgtgttgcaatgtccaacaattattttgtg
tacttgtatgagcttttattggtatgctaactattcttttttaattgccatctacttcac
tgtcacaaaatccagtatgctcatagaaaatgtgttcaacgatggtgtgatgagaaggga
gatataacttgcgagatttgccatcaggtactcctatgtgtgttctatttacattgtttt
attgggtatgatgattaaccttttgcctctccccataccaaaaccagtgtaagacaattg
agccataaaagagtgagggtaggtgtctaggtgagataacataattgactctgtaccaga
ccaccagctgagagtatagacaatcatatttcctttatgtgctcgcactttcctcctcaa
tactctttcctgacggtagagtgtgtcacttatccctacnnnnnaattcagctgtttatt
tatttttttacttcagaaatataggacattgatacaactaataaaaaacaaagggnnttg
atacttatcacaaatttggaatgccagtgaatgcttgctgaaananntttagttca
>535805|22_5'-seq-3'_140 specie=BLB
tgcagtaaagaagatactaactattaaatttagagtgtatcaaaaattggaaaagaatta
gagtaactaggatggtttcaccttcaagaaattaagttgacattgttaatgctaccagtt
ggaaaatacaagacatttggattaatttcttcagtagcggtagaaacaggagggaaatag
gatggcataactgtattaataggcacaacacttactgttgcaccgtgaggccaaatgttg
atatatacagtagcagcttattaatgattgattctaggtgcgcatgaattccacaattca
aactctttgcacacgaatatcccacttcttgctgcattggaatttattacctgca
>535948|45_5'-seq-3'_141 specie=BLB
ngnnngnnaacacgcacactaatatcatattcttacaaatatcaaaggactgaacttaca
ttcaaccattccaatatacaggattaacaagcagggttgccacaacaattcaaatcaatc
ctccatacccacaggttgttgcactcagaaaatggtatttgcttccacaaaaattaacta
ccaacaaatacatctgcatatgcataaactgacatttatttgcttaaatatatattccta
gggacagatcaaatgaacatcagcatcttccggtaagaacaaatgcaaattccgcagatt
atcatgttgtatatttcttcacacttcaccacaatcttctagggccaaatattttgcata
caggctgaattttcactattaaatgaaaaccaacgattctatattttagcctgttcaaca
tgcagacaaatctttactagacttcattcacgaagaagattttattgtgcaacttgtcgc
cgttccgcaaatcttattccaaggtataacaattactaaggtatcatttacaaaacttca
accagtgcctgttctatcaagaaacattctttttcccttactatctccttttggtatcat
gacaaagctgca
>535810|34_5'-seq-3'_130 specie=BLB
ngnnnntgaaacaaagagcttatttgacccaaacatgggcagcaatgctcctgccgccat
tggttatcagacttcaggtatttaaggtctagaattgtaatgtctttatctattttgttg
aaggtctgacactttcaacatggttcctgttgggaagttacttattgccatttactgttg
tgccttaagataggataagcagctctgttttgatcctttagcaagaagtagaattcattt
attgtttttgaaagtgctttgaggggaagtggctgccgcctgca
>535952|5'-seq-3'_54 specie=BLB
tcttgacagttgacaccattagtgtggtttcaatggttctaatagttgccttctctgact
cataggttaactacacgagcttcttatgtggtttcactagttatcagtctagtatgataa
ctatgttaaacgtgttactgctgacatcaatggatcatatagcagtaacagtggcttgtt
ctgctgcctccagaatcccactgttgaagccattcaatattattgagcttattacatgtc
tacctacaactcagaattcacccattgagccatttaggcacacccagatcatagggaact
acattcatttggttggagatagattatccgttatagatcctgccaatacttcatgctaaa
gttatactgtggaaacaaaacaaagggagaacagacggttctcattgaagtacaggtgtt
ttatgaaatcgctaaattaaagctagacttctaaaagttggcaagagaagctagattcca
agagattgctgattgaactcctagattgagcaatatgaatttaatgcacatgcaagattg
gatgatgagtgaagtgaattctactganctaacaaaatgcagctattacnnaagttagca
gacatgctgannnaatgatattttctgcatcttttctcttattcatctccnaattgangn
gntatttaacttttgcnancnnntttgcagttactgna
>535820|26_5'-seq-3'_120 specie=BLB
ngcnggacgtgttcttcataccaaagcatctatttctcagatgcggacagtttcaactgc
tctagttatccctgaacggaagtactgaagccaccctacgactactgatgtcaaaaggaa
aaactagaactgctaatcatacttactttatggacataagtgtttgatcttactttcctt
gttggtttaacacagatcatttcacaagagataatcaccgctaacagaaatactgtgtca
gttgacaatgttaatcagtatggaaaatataaagaagctatggttgtccgttgcatgcat
tagttttttctatttgagctgacagtgacccctatcagcacataatccctttatgttcta
ataatgtgaaatatattgacaggttactaagaagacggacatcagtgatttttactttag
tcttcagaaaaatgttgcctttggaggagagggcaagtccaagaagcctgtgaatcatca
tgaaccggaaacagttcagacagaagaaaagccttcatcatcagcgaatgtacattcaca
catgtctagggagataaagacacaagatcatgaaccttctgtttctcctcctcgtaagga
aatgactgatggagccgcggatatgaagcctccttcagatggnttgtctgaagagagggc
agaaaaacaagcttccgacaatggaccnactactaccactgaacctgtggcgagtgatca
accaaaagttgactatcataaaanaagtctgnacgctgnngctgca
>535957|5'-seq-3' specie=BLB
tgncatgcattcatggaatcataatatttctcaattgtgcagatgttgttctatcccgga
gagagaaacaattgagcatttatttctgaaaggtgaaattgcatctattgtatggaatta
ttttggtagagcagcaggcttgactggctcatttgttcaactgaagcagtcagtgaagaa
atggtggggtgcaagtggaactacaagattatgtggtatttcaagctgtacctattgtga
ttctatggtttctatggaaaaggagaaatactatccttcatggaggntcttattnnnntg
gtaaagctaaatgggagatcactgacactattttgaaattantcnnagagagattnnnnt
gggacttcggttccnataattgtccnttgttaatagcatctctanagnna
>535824|5'-seq-3'_140 specie=BLB
gnaagggaatttacaaagtcaaggtcgtcattcttaccgtatccaagatggttactccaa
acattgagccnnnnnnnattccgcaaggtcaagagaattgagcaaagaaagatttctgag
attatacctgccagactcagcccttttagattcaaactgatgactctttcctgtgtcaga
ccacattttactccagtccactgacagaaatgaacagattggttccaagaggcgaaaact
cttgatggatcctcaattacttggaactttgaaatcaagtatggctagttcgtttgtttc
atttccaagtatagtagctgctgca
>535964|24_5'-seq-3'_129 specie=BLB
ngcagnttggtatatcaccagaaaggcttcaagcaaataatgacctgtgtggctttttca
ggatattgacaactagtgttgataagaaaaacaaggtacatgacatattttatcccttca
ccccccctctgaaatatctgtgagaatctcatcaaattgtaatggagtctagtataaact
agttgaagtgttgaacctttttctttccgatttgtttaaaaacttgattcaggtctatgt
ctccagtgttcaagcacaacactatcccgtaactgcactccagtggcacccagaggtact
gtctttggttactgttgtcttgtctgtaattccatctgagacaaacaggatttagttgtt
gtttaaagtacagaaaacattgttgttagatctgataacatgtctggtagcatttcttaa
gtgctgca
>536130|5'-seq-3' specie=BLB
aaatttnnggncttcttaaacgnttctcaaaatcatctcgncnnancaattcctcacggt
ctacaattcaacacatttgaaaacgactcgtatggaggcaaccttgatttacgtggtcct
cctttatcaaagtaatgtgaaacaagtggntcntcacatgttcctcaaccatttgagtct
gaagaaaatgaaggcgagtcatatttttttagttganttncgtgggaatcagtagncata
ggctacagntttggactanntgttggaactgnnntgtggtgtctcatgtttaaatatnnt
annccannnnggnttgtggannnnnntgatgnannnnnncctcacaaaagaaggaggnca
aagaanagaactcananacnacngacttantggaanattganagggnncnnnttgtcttt
gtttgattgaanctt
>536287|39_5'-seq-3' specie=BLB
ngnnnanaagtgtatcataaacgcagataaaattatcaacgatctcagaactaaattagc
accgaattaaagcaaataccagtaagacaattttaatccagaaaaggatgtgccttattt
tttttggcaatacaacaaactccaaaccagagaattaagaaatgtctgaaatgactgtta
gccactctgagttagactcaaattacagttgaagccaaagaagttttttttttatganaa
gtgnatatggttagttgatcaacctgatanatcaagatagttaacgccacctanacacga
aaaactcataatcatggngtttgttgaanagngctcctgcaccattcgttcccacagctc
gtgacataaaaaaagcannctgctgnnctggatccntcangggngaattc
>536294|5'-seq-3' specie=BLB
ttgagataattttcatctggtacatgaacactaacaacactgtcaaattcatcatgtggt
aatccccaatatgtaacttccatctgnatttaaaatactataccgcttttatttcttctt
ataaaaatggcagaattttggagccacttcatcaaatcaaataatcagtttatattgcca
taagatttantaggaattctaaatgcggntcgnggttactcntttgntctgnntnaaccn
ttnctaaaaccaatanntttcatcttc
>536150|27_5'-seq-3' specie=BLB
nnnnnnnnnngacaatcaatcaacttagtggaacaggcctagtcatggatgagtctaatt
ggacagatgttgaattcttgacttcaacaaaaccacctacttgggtaatttctcattata
tttattcagatttttttaagaatatggtttataattctaaaaaaaggctttttaatacta
tgcaggagtaccctgtctcaaaaacattagctgaaaaagaagcttggaaatttgctgagg
aaaacaatattaaacttatcactataattccatctctcatggctggtccttactttactc
canaaactccaagcagtgttgatctanccatgtccttaatcacaggtttgagtaaaaaca
tcattaaaaacttgcacatgaatattgtattccttctgtcccaacttatgtgacatgctc
tttttccccgtatgtgtaaaaaaagaatattaccttttatatttnannaaanannnnatn
cnnctttnaaattctcattttaccgattnnnnnncaggcanangntgaagatttgtttnt
ngnnataattatagngnncanatcannttatgcanacctcaactaattccncacnanacn
tgnnnnntgctaactcccactannnannnnntcnngtgacttttgtnctatggttgannn
nngnaaaaanaaatcctctanngntttgncaagnntgaatgaactnnnactttatggntc
tganacnt
>536300|5'-seq-3' specie=BLB
ttagcagaatgacctatagttagatgtttgtgaggaacctgctcctgagaccctgtacct
tccatcattgcattatatgcagtgttaggttctttctttttgaacctaaaatcttgagga
taccctattaatttgcaacacatatctctagtgtgattcttaagcttgcaataatcataa
tacaaattcccanntntcttgaatttttgagtaccaccatttcttgagtacattgctgac
tcatatgcttgttgtccanaactaggattagaacctannatncctgctgtagccactact
ganttttgantctcntcanacntgatcattg
>536302|25_5'-seq-3' specie=BLB
nnnnnnnnnngtgttcttcataccaaagcatctatttctcagatgcggacagtttcaact
gctctagttatccctgaacggaagtactgaagccaccctacgactactgttgtcaaaagg
aaaaactagaactgctaatcatacttactttatggacataagtgtttgatcttactttcc
ttgttggtttaacacagatcatttcacaagagataatcaccgctaacagaaatactgtgt
cagttgacaatgttaatcagtatggaaaatatgaagaagctatggttgtccgttgcatgc
attagttttttctatttgagctgacagtgacccctatcagcacataatccctttatgttc
taataatgtgaaatatattgacaggttactaagaagacggacatcagtgatttttacttt
agtcttcagaaaaatgttgcctttggaggagagggcaagtccaagaagcctgtgaatcat
catgaaccggaaacagttcagacagaagaaaagccttcatcatcannggatgnnnnttca
cacatgtctagggagataaagacgcaagatcatgaaccttctgtttctcctcctcgtaag
gaaatgactgatggagccgcggatatgaagcctccttcggatggnttgtctgangagang
nnnnaaaaaactagntnnnnacnatgnancnnctactacnactgacctgcngcgagngat
c
>536174|36_5'-seq-3'_102 specie=BLB
ngnnnanaattgtggatacatattttgtaatttatttagccaaggcacaccttgtatttt
ctgtgaagactgcttagcaatctctattctgtttgtcagaaagaggagatattcaagcaa
gctgacagaaacggggatggtgttgttagcttggatgagttagccacacttctggctata
caaaatgaaaagtaaggccttgtaaaatttgcattccttgaatcaaatgtgatttttcta
ggaatcccttcaatgctcangnttaataaacttcagcgtctaaatgagttcctttttatt
tgtgttactccactatttaattaagtgagacttttgtagttctagcaatgaggaagcagg
gaactgagagaaaagaggggaaggggaatggccaatgggaactcaaaaggaaactattct
ctcgtcctaataacgtatgcaaacgtcacgtggatcccatttgttaattcataattgtct
gactaaagagttggggagaagatttaaatttctatgtgatgtttccttagtgnctttgca
agggtttgttcaaacttttaaatggtatcttctgca
>536338|5'-seq-3'_43 specie=BLB
ccccttcaccacatttcatagtatttgtctaacttattcacagatgcatagtttttgctt
atgtaccaaacacagaacaataagtaagaaactcaaatgttttcctaaaaaacatatttc
aagtaaaccttttccataaaagcatttttcttcatactgaacataccctttgttcgcaat
agggataagacaactgctatgattagagaagttgctacgaccaaacatgcctctactcct
ctttgatcaacaaacgttacnnngaccgtctgtgccccagcttgttctctgatcattagt
gactattaatgtgccacagaactggcaggaactagtttatgacggagcactatctttctg
gagattgcgaatgacagatngtnaataacaannnnnngaaatttgcaatatctcgcanan
ctgtgnngnggaaacancgcttcaatagctcanaanannntaaatattctgnn
>536677|22_5'-seq-3'_140 specie=BLB
tgcanttgctgcacgtgcacaggtacttctcttccccttgccttgtgcaatcgcctatct
caagtttttttgcatgtgttacgaattgctatactttgggaaaaggtcgttggtgcaatt
ttacgggtaacattgggtaaggcaggagtgaccagatgccttttctgctactggtatctt
atatatgctaagagcaacaagaataaaaccaaagtttgtctttcaactactctcttaatt
tgaacatatggacctgctgttgtaccggatttgcttgataaacttccattccctagttgc
tgaccgttttatttgcattcattcatatatttctccgtcataacagggcctctctgaaga
agaagtaagagctgca
>536523|47_5'-seq-3'_126 specie=BLB
nnnnnnnntgaagtacagctatgggagctagctaatcttctagttgttttatcatcagtt
gggtgttagtgcagattgtgctgggcataattgcaagctggaagttacaaaagattggga
gagaggacataggctagggaggttgtacttgtttgccttttctggacaagatagaatgag
ttagcagattgcttcatagcatacagcatgatatgaaagtattggaaaatagttttaatt
gtattaaatacttttggtgtaattgtcccttggaggcaggctcactttgataaatgcagt
tctggactcgcttcccacatatgtgatgcccccattccctattccaataagtgtggtcaa
gaagttggaccgattaagaaaaaattttctttggcttggaaacaaggagggaaaggggta
tcatttggtagaatggaagactgcacaattacacaaggaggctggtggtttaggagtcag
gaatctgaaactgca
>536687|42_5'-seq-3'_137 specie=BLB
ngnnnanntcaatttatctcacctaattgataaaacattagacatgtatgattgtcactg
atcatgatactcttttggattcttttccttctgtgattaggcgacgttgtctcttcgcga
agcttacctctggaaatggatgcatttcactttgacgaaatcattaaggtggtgaaggtg
gatgctgatggcaaaaagtatgacaaaggtaatacatttactccacatgacattgatatt
acatgcaatgcttttaagaaacgtgattaccatgacaattgttgtctccacgggcttcct
ctgtgctatcttcctgtactcttctccgagctcacatcttttccttggaaagggattatg
tggaaataaattggaaagaattgataatttgatatctcctactgatgcagccagttagag
gaattccttgagatcccctgca
>536689|24_5'-seq-3'_60 specie=BLB
nnnnnnnnntcctccttatatcctcagaattacaataatcctctgtatcatcagattgat
caaccaaactcgtggaatcatccctccctgtacctaaaccctccgacgctcttctagaaa
tcctactaggaacaatttgttgctgcaactgcaacttttcactatgatgttttaaaacag
cactagaataattacttctacttgattttttcttcatgttacgtctaatagatggcataa
agtttgtttctttacactttaaaatcgttgaagcatacctatcacttacatatgtatcac
tcttggaatcattgccaccatgccgcgcatcgctcaaactatcctccacactctcctctg
gagttgaagaagacccatcatcattgccatttccaatatcttcctcatcacctagttttc
tactcctttcactctcagacttttgtgacctccaattataaagaaacacttttttctctt
tcccattatttccagtggcaccatttctattaacttgctcaaagatagntcctttagcat
caagagagccactaacttgatgcttantaggattactacccttatgatgatgaaaataat
gatgcttgcgtgcttctgctgcn
>536549|35_5'-seq-3' specie=BLB
nnnnnnnntggctaaaggcttggagagcaataaatccttgagggtacatttctaatcaat
tccttcctcccactgagacccttcgccttttgctcttttttgtgttcttgtaatttgact
tggcaaataattgagctttttgtcagccttgatatcttgcttctgcgtcattggactgtt
tcttagtatttaacttctgcactcatgtttccctttctttttttttgggaaacagcctct
ctacctccacaaggtatgagtaaggtctgggtacactctccccatcccaaccccacttgt
gggattacactgggtatgttgttgttactcatgtttccatttgattgtatagaagagctc
ttcttttcaaaatcttcaatttcctctgtgactgctgacactgggattaagtgttaaatg
cactaatgttattagataaacttcttcgggaggtttcttaatgttcctcaccaacaatcc
gaggttgaagctagatctgttccgcccaaaatggaaatgggctactgtttacatattact
gtatatcatcaacatgcacctgtatattcaaatgtgtttgaaaagattctttatgtgcag
gaactttatttgcaggggaactctgttggcaatgaannagtacgggcattantctctggn
ctatctttgcgnaaaggnttgctnattggatataattaaccattctctttaaacatatat
nggngttgnttcctgngnatcttttttgaaagg
>536717|5'-seq-3' specie=BLB
ttnttttccaccttgccattgcggctgttctatcactttattctctgttctggttggang
nttgtcctttggtttcttttttgcnnnnnncatatcattattatgctcttttcttcaaaa
gcggctgcactntngnnctcnnagacccttttttantgggtnaangnnttatganattga
taacctctgttgngnanat
>536881|23_5'-seq-3' specie=BLB
ngnnnntgtcaaagcaacagtcatggcatanccncaggctacctgactgaaacttttgtc
[truncated: 1,193,998 more chars]
